# Supplementary material for: Developmental changes in the accessible chromatin, transcriptome and Ascl1-binding correlate with the loss in Müller Glial regenerative potential
Source: Sci Rep. 2020 Aug 12;10:13615. doi: 10.1038/s41598-020-70334-1 (PMC7423883; doi:10.1038/s41598-020-70334-1)
Supplement: Supplementary file 2 — Supplementary Table S1 [file 41598_2020_70334_MOESM2_ESM.xlsx]

## Sheet: Contents
Tab	Contents
P2nAd bedops	Gene ontology on progenitor-specific accessible regions (compared to adult MG) as isolated by bedops
P2nAd bedops unmodified	Gene ontology on progenitor-specific accessible regions (compared to adult MG with no peaks removed using cultured MG DNase) as isolated by bedops
P2nAd DA	Gene ontology on progenitor-specific accessible regions (compared to adult MG) as isolated by Differential Accessibility analysis with EdgeR
AdnP2 bedops	Gene ontology on Adult glial-specific accessible regions (compared to progenitors) as isolated by bedops using the no contamination MG file
AdnP2 bedops unmodified	Gene ontology on Adult glial-specific accessible regions (compared to progenitors) as isolated by bedops using the original bed file with no peaks removed using cultured MG Dnase
AdnP2 DA	Gene ontology on Adult MG-specific accessible regions (compared to progenitors) as isolated by Differential Accessibility analysis with EdgeR
P2nP8 DA	Gene ontology on progenitor-specific accessible regions (compared to P8 MG) as isolated by Differential Accessibility analysis with EdgeR
P8nP2 DA	Gene ontology on P8-specific accessible regions (compared to progenitors) as isolated by Differential Accessibility analysis with EdgeR
P8nAd DA	Gene ontology on P8-specific accessible regions (compared to no contamination Adult MG) as isolated by Differential Accessibility analysis with EdgeR
AdnP8 DA	Gene ontology on Adult MG-specific accessible regions (compared to P8 MG) as isolated by Differential Accessibility analysis with EdgeR
P2eAd_NC bedops	Gene ontology on progenitor and adult MG shared accessible regions as isolated by bedops

## Sheet: P2nAd bedops
GOBPID	Pvalue	OddsRatio	ExpCount	Count	Size	Term
GO:0048856	6.27686e-136	2.54295	957.89	1596	5660	anatomical structure development
GO:0032502	4.70485e-131	2.46537	1028.63	1667	6078	developmental process
GO:0007275	2.46683e-130	2.54258	881.733	1491	5210	multicellular organism development
GO:0048731	1.57973e-122	2.54981	780.359	1348	4611	system development
GO:0009653	1.35563e-102	2.79882	447.975	871	2647	anatomical structure morphogenesis
GO:0009987	9.61911e-101	2.37947	2709.34	3261	16009	cellular process
GO:0030154	3.20198e-98	2.39596	688.97	1173	4071	cell differentiation
GO:0048869	2.32528e-97	2.35291	728.064	1219	4302	cellular developmental process
GO:0048513	8.11383e-91	2.44852	568.642	1002	3360	animal organ development
GO:0065007	3.82145e-86	2.01024	2077.57	2639	12276	biological regulation
GO:0007399	6.27298e-86	2.71963	385.695	748	2279	nervous system development
GO:0050789	2.85464e-76	1.91372	1977.89	2508	11687	regulation of biological process
GO:0048522	8.77081e-76	2.04648	887.656	1346	5245	positive regulation of cellular process
GO:0048518	1.38481e-75	2.00393	990.046	1463	5850	positive regulation of biological process
GO:0051239	3.27891e-74	2.33309	506.023	878	2990	regulation of multicellular organismal process
GO:0009887	3.4324e-71	3.50093	173.47	408	1025	animal organ morphogenesis
GO:0022008	3.6833e-71	2.7819	288.552	579	1705	neurogenesis
GO:0009888	6.93867e-71	2.69702	311.06	610	1838	tissue development
GO:0048699	3.54812e-70	2.83346	271.12	552	1602	generation of neurons
GO:0051179	3.39962e-68	1.94051	976.845	1423	5772	localization

## Sheet: P2nAd bedops unmodified
GOBPID	Pvalue	OddsRatio	ExpCount	Count	Size	Term
GO:0048856	6.27686e-136	2.54295	957.89	1596	5660	anatomical structure development
GO:0032502	4.70485e-131	2.46537	1028.63	1667	6078	developmental process
GO:0007275	2.46683e-130	2.54258	881.733	1491	5210	multicellular organism development
GO:0048731	1.57973e-122	2.54981	780.359	1348	4611	system development
GO:0009653	1.35563e-102	2.79882	447.975	871	2647	anatomical structure morphogenesis
GO:0009987	9.61911e-101	2.37947	2709.34	3261	16009	cellular process
GO:0030154	3.20198e-98	2.39596	688.97	1173	4071	cell differentiation
GO:0048869	2.32528e-97	2.35291	728.064	1219	4302	cellular developmental process
GO:0048513	8.11383e-91	2.44852	568.642	1002	3360	animal organ development
GO:0065007	3.82145e-86	2.01024	2077.57	2639	12276	biological regulation
GO:0007399	6.27298e-86	2.71963	385.695	748	2279	nervous system development
GO:0050789	2.85464e-76	1.91372	1977.89	2508	11687	regulation of biological process
GO:0048522	8.77081e-76	2.04648	887.656	1346	5245	positive regulation of cellular process
GO:0048518	1.38481e-75	2.00393	990.046	1463	5850	positive regulation of biological process
GO:0051239	3.27891e-74	2.33309	506.023	878	2990	regulation of multicellular organismal process
GO:0009887	3.4324e-71	3.50093	173.47	408	1025	animal organ morphogenesis
GO:0022008	3.6833e-71	2.7819	288.552	579	1705	neurogenesis
GO:0009888	6.93867e-71	2.69702	311.06	610	1838	tissue development
GO:0048699	3.54812e-70	2.83346	271.12	552	1602	generation of neurons
GO:0051179	3.39962e-68	1.94051	976.845	1423	5772	localization

## Sheet: P2nAd DA
GOBPID	Pvalue	OddsRatio	ExpCount	Count	Size	Term
GO:0007399	1.29502e-46	3.02428	123.344	291	2257	nervous system development
GO:0007275	8.30099e-44	2.3601	285.653	499	5227	multicellular organism development
GO:0032502	2.30366e-43	2.29289	333.198	554	6097	developmental process
GO:0048856	7.45845e-43	2.30402	312.158	528	5712	anatomical structure development
GO:0048731	1.137e-41	2.36498	253.464	454	4638	system development
GO:0009653	1.01121e-39	2.66782	144.931	307	2652	anatomical structure morphogenesis
GO:0022008	1.62762e-38	3.03879	93.56	229	1712	neurogenesis
GO:0030154	3.31563e-37	2.31505	225.429	407	4125	cell differentiation
GO:0048869	4.18207e-37	2.28816	236.851	421	4334	cellular developmental process
GO:0048699	9.06906e-37	3.03699	88.1497	217	1613	generation of neurons
GO:0030182	1.98825e-35	3.10607	79.0778	200	1447	neuron differentiation
GO:0048518	7.13864e-33	2.06233	329.701	519	6033	positive regulation of biological process
GO:0006357	1.1993e-32	2.69682	106.075	235	1941	regulation of transcription by RNA polymerase II
GO:0050789	1.90306e-32	2.00884	621.31	825	11369	regulation of biological process
GO:0006366	2.56726e-32	2.65849	109.354	239	2001	transcription by RNA polymerase II
GO:0065007	5.12029e-32	2.01467	654.865	856	11983	biological regulation
GO:0009987	1.53745e-31	2.22315	852.97	1034	15608	cellular process
GO:0048522	3.84417e-30	2.03549	292.32	467	5349	positive regulation of cellular process
GO:0006351	8.78361e-30	2.32368	154.44	295	2826	transcription, DNA-templated
GO:0097659	1.27026e-29	2.31747	154.767	295	2832	nucleic acid-templated transcription

## Sheet: AdnP2 bedops
GOBPID	Pvalue	OddsRatio	ExpCount	Count	Size	Term
GO:0009987	4.98828e-219	2.61382	5787.43	6857	15608	cellular process
GO:0044237	9.21251e-206	2.33713	3410.98	4516	9199	cellular metabolic process
GO:0051179	2.37593e-183	2.43831	2148.41	3079	5794	localization
GO:0032502	4.2251e-182	2.39753	2260.76	3203	6097	developmental process
GO:0007275	4.35204e-181	2.49922	1938.17	2832	5227	multicellular organism development
GO:0008152	6.38416e-180	2.19151	3832.95	4879	10337	metabolic process
GO:0048856	1.41984e-178	2.41907	2118	3032	5712	anatomical structure development
GO:0048731	6.91556e-178	2.57715	1719.77	2569	4638	system development
GO:0044238	4.44762e-173	2.17275	3446.95	4461	9296	primary metabolic process
GO:0071704	6.83699e-173	2.16212	3648.29	4669	9839	organic substance metabolic process
GO:0048523	1.65511e-165	2.49642	1707.53	2524	4605	negative regulation of cellular process
GO:0048519	8.28377e-164	2.39344	1922.96	2770	5186	negative regulation of biological process
GO:0006807	1.08157e-162	2.13385	3252.28	4226	8771	nitrogen compound metabolic process
GO:0044260	2.29188e-160	2.20248	2585.95	3504	6974	cellular macromolecule metabolic process
GO:0065007	3.71025e-154	2.06894	4443.29	5412	11983	biological regulation
GO:0031323	7.29169e-152	2.30291	1961.53	2782	5290	regulation of cellular metabolic process
GO:0051239	2.58562e-151	2.75229	1176.55	1851	3173	regulation of multicellular organismal process
GO:0009653	1.69908e-150	2.97842	983.359	1607	2652	anatomical structure morphogenesis
GO:0048518	2.17849e-150	2.21657	2237.03	3089	6033	positive regulation of biological process
GO:0019222	6.43525e-146	2.20781	2162.87	2993	5833	regulation of metabolic process

## Sheet: AdnP2 bedops unmodified
GOBPID	Pvalue	OddsRatio	ExpCount	Count	Size	Term
GO:0009987	3.37362e-59	2.08035	2056.2	2432	16009	cellular process
GO:0044237	7.34872e-50	1.7834	1244.84	1623	9692	cellular metabolic process
GO:0065007	7.55205e-48	1.77717	1576.73	1947	12276	biological regulation
GO:0048856	5.08173e-47	1.84646	726.972	1054	5660	anatomical structure development
GO:0032502	1.33903e-45	1.81023	780.661	1109	6078	developmental process
GO:0048519	1.66824e-44	1.84473	659.798	968	5137	negative regulation of biological process
GO:0008152	9.29183e-44	1.71643	1384.59	1740	10780	metabolic process
GO:0048523	1.90506e-43	1.86464	595.706	890	4638	negative regulation of cellular process
GO:0007275	5.45721e-43	1.82136	669.174	973	5210	multicellular organism development
GO:0048731	6.48189e-43	1.85963	592.239	884	4611	system development
GO:0071704	1.06076e-41	1.69241	1320.11	1666	10278	organic substance metabolic process
GO:0009653	6.08166e-41	2.0725	339.982	572	2647	anatomical structure morphogenesis
GO:0050789	1.00853e-40	1.68749	1501.08	1843	11687	regulation of biological process
GO:0048518	1.66001e-39	1.74623	751.376	1052	5850	positive regulation of biological process
GO:0048522	6.7936e-38	1.75421	673.67	958	5245	positive regulation of cellular process
GO:0050794	1.93243e-37	1.64512	1419.39	1747	11051	regulation of cellular process
GO:0044238	2.41508e-37	1.64371	1256.92	1582	9786	primary metabolic process
GO:0050793	2.53368e-37	2.01952	332.532	551	2589	regulation of developmental process
GO:0016043	3.2556e-37	1.71352	764.477	1057	5952	cellular component organization
GO:0071840	1.94056e-36	1.69742	786.44	1078	6123	cellular component organization or biogenesis

## Sheet: AdnP2 DA
GOBPID	Pvalue	OddsRatio	ExpCount	Count	Size	Term
GO:0009987	5.13663e-42	2.53351	892.596	1106	15608	cellular process
GO:0065007	5.17577e-39	2.14911	685.288	913	11983	biological regulation
GO:0044237	9.80476e-39	2.09079	526.076	754	9199	cellular metabolic process
GO:0044238	5.59617e-36	2.03221	531.623	751	9296	primary metabolic process
GO:0044260	9.91685e-36	2.05904	398.832	608	6974	cellular macromolecule metabolic process
GO:0071840	5.07562e-34	2.05552	348.62	546	6096	cellular component organization or biogenesis
GO:0006807	2.49124e-33	1.97695	501.599	711	8771	nitrogen compound metabolic process
GO:0071704	2.68276e-33	1.97612	562.676	774	9839	organic substance metabolic process
GO:0050789	6.00979e-33	1.98933	650.174	860	11369	regulation of biological process
GO:0016043	9.43675e-33	2.03544	339.07	531	5929	cellular component organization
GO:0080090	1.66461e-31	2.0522	294.348	475	5147	regulation of primary metabolic process
GO:0031323	5.27991e-31	2.0313	302.526	483	5290	regulation of cellular metabolic process
GO:0008152	9.78984e-31	1.9233	591.156	794	10337	metabolic process
GO:0051171	4.5572e-30	2.02806	286.399	461	5008	regulation of nitrogen compound metabolic process
GO:0019222	1.65079e-29	1.9672	333.58	514	5833	regulation of metabolic process
GO:0050794	2.39121e-29	1.89529	609.056	807	10650	regulation of cellular process
GO:0048518	1.2735e-28	1.93791	345.017	524	6033	positive regulation of biological process
GO:0043170	1.85174e-28	1.87512	477.923	669	8357	macromolecule metabolic process
GO:0048523	2.40461e-28	2.01668	263.352	428	4605	negative regulation of cellular process
GO:0060255	3.60897e-28	1.95955	308.016	480	5386	regulation of macromolecule metabolic process

## Sheet: P2nP8 DA
GOBPID	Pvalue	OddsRatio	ExpCount	Count	Size	Term
GO:0009987	5.77841e-26	2.31937	629.317	770	15608	cellular process
GO:0009653	1.84591e-23	2.3803	106.929	212	2652	anatomical structure morphogenesis
GO:0048731	3.86235e-23	2.08493	187.005	313	4638	system development
GO:0032502	1.44489e-22	1.97914	245.832	380	6097	developmental process
GO:0071840	2.77892e-22	1.97039	245.792	379	6096	cellular component organization or biogenesis
GO:0048869	3.91154e-22	2.07771	174.748	295	4334	cellular developmental process
GO:0044237	4.0655e-22	1.90517	370.905	514	9199	cellular metabolic process
GO:0016043	6.85642e-22	1.96542	239.058	370	5929	cellular component organization
GO:0048856	1.32484e-21	1.96659	230.309	359	5712	anatomical structure development
GO:0030154	1.35888e-21	2.07914	166.321	283	4125	cell differentiation
GO:0007275	3.24911e-21	1.98044	210.753	335	5227	multicellular organism development
GO:0007399	9.85679e-21	2.36714	91.0026	183	2257	nervous system development
GO:0008152	3.05269e-20	1.85101	416.789	554	10337	metabolic process
GO:0044249	3.50893e-19	1.9384	194.504	309	4824	cellular biosynthetic process
GO:0050793	6.29362e-19	2.1828	108.098	201	2681	regulation of developmental process
GO:1901576	7.20103e-19	1.9221	197.972	312	4910	organic substance biosynthetic process
GO:0044238	1.32535e-18	1.79662	374.816	505	9296	primary metabolic process
GO:0009058	1.63636e-18	1.90433	201.601	315	5000	biosynthetic process
GO:0071704	1.73094e-18	1.79305	396.71	527	9839	organic substance metabolic process
GO:0048513	4.79632e-18	2.02623	138.298	237	3430	animal organ development

## Sheet: P8nP2 DA
GOBPID	Pvalue	OddsRatio	ExpCount	Count	Size	Term
GO:0048731	7.70625e-40	2.32443	252.666	448	4638	system development
GO:0007275	2.20845e-37	2.21607	284.753	480	5227	multicellular organism development
GO:0032502	1.53248e-36	2.14446	332.149	533	6097	developmental process
GO:0048856	1.23503e-35	2.14431	311.175	506	5712	anatomical structure development
GO:0048518	6.30529e-34	2.08847	328.662	521	6033	positive regulation of biological process
GO:0009987	6.05697e-33	2.27516	850.283	1035	15608	cellular process
GO:0044260	2.0348e-32	2.01836	379.925	574	6974	cellular macromolecule metabolic process
GO:0051239	2.95328e-32	2.32984	172.857	326	3173	regulation of multicellular organismal process
GO:0048519	2.8332e-31	2.07511	282.52	459	5186	negative regulation of biological process
GO:0048522	8.09567e-31	2.05365	291.4	468	5349	positive regulation of cellular process
GO:0007399	1.60122e-30	2.50236	122.955	254	2257	nervous system development
GO:0065007	5.04784e-30	1.9672	652.803	847	11983	biological regulation
GO:0009653	6.38988e-30	2.37044	144.474	282	2652	anatomical structure morphogenesis
GO:0071840	6.62789e-30	1.99299	332.094	512	6096	cellular component organization or biogenesis
GO:0044237	1.54196e-29	1.92129	501.137	694	9199	cellular metabolic process
GO:0016043	2.03855e-29	1.98912	322.996	500	5929	cellular component organization
GO:0071704	9.6224e-29	1.90374	536.003	727	9839	organic substance metabolic process
GO:0008152	4.6538e-28	1.89088	563.133	752	10337	metabolic process
GO:0044238	1.00251e-27	1.87958	506.422	693	9296	primary metabolic process
GO:0048523	1.04017e-27	2.02984	250.868	410	4605	negative regulation of cellular process

## Sheet: P8nAd DA
GOBPID	Pvalue	OddsRatio	ExpCount	Count	Size	Term
GO:0009987	1.3494e-25	2.11256	762.971	917	15608	cellular process
GO:0007399	1.44069e-23	2.33676	110.33	218	2257	nervous system development
GO:0045664	1.70514e-23	3.43742	36.9558	107	756	regulation of neuron differentiation
GO:0030182	2.1845e-23	2.673	70.7342	161	1447	neuron differentiation
GO:0048699	2.25131e-23	2.57781	78.8488	173	1613	generation of neurons
GO:0048523	8.0908e-23	1.96014	225.108	361	4605	negative regulation of cellular process
GO:0044237	8.46038e-23	1.81788	449.678	609	9199	cellular metabolic process
GO:0048519	1.06314e-22	1.91822	253.509	394	5186	negative regulation of biological process
GO:0044260	1.63874e-22	1.84111	340.912	492	6974	cellular macromolecule metabolic process
GO:0032502	1.9909e-22	1.86708	298.042	444	6097	developmental process
GO:0006807	3.20519e-22	1.805	428.756	585	8771	nitrogen compound metabolic process
GO:0031323	3.6576e-22	1.89735	258.593	398	5290	regulation of cellular metabolic process
GO:0022008	3.75635e-22	2.47308	83.6883	177	1712	neurogenesis
GO:0065007	1.8716e-21	1.80503	585.769	740	11983	biological regulation
GO:0048856	1.99483e-21	1.85593	279.222	419	5712	anatomical structure development
GO:0051960	4.24266e-21	2.87287	50.692	125	1037	regulation of nervous system development
GO:0050767	5.37296e-21	2.99341	45.2171	116	925	regulation of neurogenesis
GO:0007275	6.18992e-21	1.86613	255.513	390	5227	multicellular organism development
GO:0032990	8.37465e-21	3.36579	33.534	96	686	cell part morphogenesis
GO:0030154	8.39174e-21	1.93914	201.644	326	4125	cell differentiation

[truncated: 3 more sheets: AdnP8 DA, P2eAd_NC bedops, P2eAd bedops]
