# Supplementary material for: Developmental changes in the accessible chromatin, transcriptome and Ascl1-binding correlate with the loss in Müller Glial regenerative potential
Source: Sci Rep. 2020 Aug 12;10:13615. doi: 10.1038/s41598-020-70334-1 (PMC7423883; doi:10.1038/s41598-020-70334-1)
Supplement: Supplementary file 3 — Supplementary Table S2 [file 41598_2020_70334_MOESM3_ESM.xlsx]

## Sheet: Contents
Tab	Contents
P2nAd bedops	Enriched Motifs in progenitor-specific accessible regions (compared to adult MG) as isolated by BEDOPS command bedops -n 1
P2nAd bedops unmodified	Enriched Motifs in progenitor-specific accessible regions (compared to adult MG without peaks removed using cultured MG DNase) as isolated by BEDOPS command bedops -n 1
P2nAd DA	Enriched Motifs in progenitor-specific accessible regions (compared to adult MG) as isolated by Differential Accessibility analysis with EdgeR
AdnP2 (no contamination) bedops	Enriched Motifs in Adult glial-specific accessible regions (compared to progenitors) as isolated by BEDOPS command bedops -n 1 using the adult MG peaks with contaminating regions removed using cultured MG Dnase
AdnP2 bedops unmodified	Enriched Motifs in Adult glial-specific accessible regions (compared to progenitors) as isolated by bedops using the bed file without peaks removed using cultured MG Dnase
AdnP2 DA	Enriched Motifs in Adult MG-specific accessible regions (compared to progenitors) as isolated by Differential Accessibility analysis with EdgeR using adult MG peaks with peaks removed using cultured MG Dnase
P2nP8 DA	Enriched Motifs in progenitor-specific accessible regions (compared to P8 MG) as isolated by Differential Accessibility analysis with EdgeR
P8nP2 DA	Enriched Motifs in P8-specific accessible regions (compared to progenitors) as isolated by Differential Accessibility analysis with EdgeR
P8nAd DA	Enriched Motifs in P8-specific accessible regions (compared to Adult MG with contaminating peaks removed using cultured MG DNase) as isolated by Differential Accessibility analysis with EdgeR
AdnP8 DA	Enriched Motifs in Adult MG-specific accessible regions (compared to P8 MG) as isolated by Differential Accessibility analysis with EdgeR using the no contamination MG file
LOE LOA	Enriched Motifs in progenitor-specific accessible regions (compared to adult MG, LOA) associated with genes that decrease in expression (LOE) over glial development
GOE GOA	Enriched Motifs in adult MG-specific accessible regions (compared to progenitors, GOA) associated with genes that gain expression (GOE) over glial development
LOE SA	Enriched Motifs in progenitor and Adult MG-shared accessible regions (SA) associated with genes that decrease in expression (LOE) over glial development
Rod not MG	Enriched Motifs in Rod-specific accessible regions (compared to adult MG) as isolated by BEDOPS command bedops -n 1
Rod not Progenitors	Enriched Motifs in Rod-specific accessible regions (compared to progenitors) as isolated by BEDOPS command bedopns -n 1
Bipolar not MG	Enriched Motifs in Bipolar-specific accessible regions (compared to adult MG) as isolated by BEDOPS command bedops -n 1
Bipolar not Progenitors	Enriched Motifs in Bipolar-specific accessible regions (compared to progenitors) as isolated by BEDOPS command bedops -n 1
P2nAD Ascl1	Enriched Motifs in progenitor-specific accessible regions (compared to adult MG) as isolated by BEDOPS command bedops -n 1 and overlapped with Ascl1 ChIP peaks from Ascl1 overexpressed in MG, compared by BEDOPS command bedops -e 1

## Sheet: P2nAd bedops
	Motif	P-value	log P-pvalue	% of Targets	% of Background	STD(Bg STD)	Best Match/Details	Motif File
1		1e-513	-1183	0.0523	0.005	39.2bp (57.9bp)	BORIS(Zf)/K562-CTCFL-ChIP-Seq(GSE32465)/Homer(0.900)	motif file (matrix)
							More Information | Similar Motifs Found
2		1e-128	-295.1	0.1108	0.0597	57.6bp (59.7bp)	Lhx1(Homeobox)/EmbryoCarcinoma-Lhx1-ChIP-Seq(GSE70957)/Homer(0.978)	motif file (matrix)
							More Information | Similar Motifs Found
3		1e-97	-225.6	0.1803	0.1216	53.2bp (65.7bp)	NeuroD1(bHLH)/Islet-NeuroD1-ChIP-Seq(GSE30298)/Homer(0.943)	motif file (matrix)
							More Information | Similar Motifs Found
4		1e-84	-194.9	0.1874	0.1314	55.3bp (57.1bp)	Sox15(HMG)/CPA-Sox15-ChIP-Seq(GSE62909)/Homer(0.975)	motif file (matrix)
							More Information | Similar Motifs Found
5		1e-55	-127.7	0.5944	0.5315	55.7bp (63.8bp)	MF0004.1_Nuclear_Receptor_class/Jaspar(0.689)	motif file (matrix)
							More Information | Similar Motifs Found
6		1e-54	-126.5	0.5668	0.5039	54.1bp (62.8bp)	PB0099.1_Zfp691_1/Jaspar(0.629)	motif file (matrix)
							More Information | Similar Motifs Found
7		1e-53	-123.8	0.2755	0.2223	54.4bp (62.3bp)	Ap4(bHLH)/AML-Tfap4-ChIP-Seq(GSE45738)/Homer(0.761)	motif file (matrix)
							More Information | Similar Motifs Found
8		1e-39	-90.09	0.5839	0.5313	55.1bp (64.1bp)	Smad3(MAD)/NPC-Smad3-ChIP-Seq(GSE36673)/Homer(0.687)	motif file (matrix)
							More Information | Similar Motifs Found
9		1e-34	-79.73	0.7677	0.724	55.6bp (60.4bp)	ZFX(Zf)/mES-Zfx-ChIP-Seq(GSE11431)/Homer(0.650)	motif file (matrix)
							More Information | Similar Motifs Found
10		1e-33	-77.35	0.1114	0.0831	56.1bp (57.9bp)	OTX1/MA0711.1/Jaspar(0.829)	motif file (matrix)
							More Information | Similar Motifs Found
11		1e-32	-74.89	0.1901	0.1543	56.4bp (59.3bp)	E2F6/MA0471.1/Jaspar(0.768)	motif file (matrix)
							More Information | Similar Motifs Found
12		1e-28	-66.59	0.7641	0.7243	54.9bp (60.2bp)	PB0124.1_Gabpa_2/Jaspar(0.674)	motif file (matrix)
							More Information | Similar Motifs Found
13		1e-24	-56.99	0.0032	0.0005	51.8bp (43.1bp)	RORgt(NR)/EL4-RORgt.Flag-ChIP-Seq(GSE56019)/Homer(0.859)	motif file (matrix)
							More Information | Similar Motifs Found
14		1e-24	-56.98	0.029	0.0171	52.7bp (64.0bp)	Tlx?(NR)/NPC-H3K4me1-ChIP-Seq(GSE16256)/Homer(0.864)	motif file (matrix)
							More Information | Similar Motifs Found
15		1e-24	-56.07	0.0147	0.0069	60.0bp (60.7bp)	Brn1(POU,Homeobox)/NPC-Brn1-ChIP-Seq(GSE35496)/Homer(0.953)	motif file (matrix)
							More Information | Similar Motifs Found
16		1e-20	-47.25	0.0011	0.0001	55.2bp (0.0bp)	Ascl2/MA0816.1/Jaspar(0.701)	motif file (matrix)
							More Information | Similar Motifs Found
17		1e-20	-47.25	0.0011	0.0001	52.4bp (47.7bp)	PH0125.1_Obox5_2/Jaspar(0.568)	motif file (matrix)
							More Information | Similar Motifs Found
18		1e-20	-47.06	0.0019	0.0002	58.1bp (49.5bp)	MafA(bZIP)/Islet-MafA-ChIP-Seq(GSE30298)/Homer(0.735)	motif file (matrix)
							More Information | Similar Motifs Found
19		1e-19	-45.01	0.0013	0.0001	55.8bp (0.0bp)	PB0098.1_Zfp410_1/Jaspar(0.671)	motif file (matrix)
							More Information | Similar Motifs Found
20		1e-17	-41.32	0.0132	0.0067	49.7bp (60.0bp)	Rfx1(HTH)/NPC-H3K4me1-ChIP-Seq(GSE16256)/Homer(0.937)
							More Information | Similar Motifs Found

## Sheet: P2nAd bedops unmodified
Rank	Motif	P-value	log P-pvalue	% of Targets	% of Background	STD(Bg STD)	Best Match/Details	Motif File
1		1e-513	-1183	0.0523	0.005	39.2bp (57.9bp)	BORIS(Zf)/K562-CTCFL-ChIP-Seq(GSE32465)/Homer(0.900)	motif file (matrix)
							More Information | Similar Motifs Found
2		1e-128	-295.1	0.1108	0.0597	57.6bp (59.7bp)	Lhx1(Homeobox)/EmbryoCarcinoma-Lhx1-ChIP-Seq(GSE70957)/Homer(0.978)	motif file (matrix)
							More Information | Similar Motifs Found
3		1e-97	-225.6	0.1803	0.1216	53.2bp (65.7bp)	NeuroD1(bHLH)/Islet-NeuroD1-ChIP-Seq(GSE30298)/Homer(0.943)	motif file (matrix)
							More Information | Similar Motifs Found
4		1e-84	-194.9	0.1874	0.1314	55.3bp (57.1bp)	Sox15(HMG)/CPA-Sox15-ChIP-Seq(GSE62909)/Homer(0.975)	motif file (matrix)
							More Information | Similar Motifs Found
5		1e-55	-127.7	0.5944	0.5315	55.7bp (63.8bp)	MF0004.1_Nuclear_Receptor_class/Jaspar(0.689)	motif file (matrix)
							More Information | Similar Motifs Found
6		1e-54	-126.5	0.5668	0.5039	54.1bp (62.8bp)	PB0099.1_Zfp691_1/Jaspar(0.629)	motif file (matrix)
							More Information | Similar Motifs Found
7		1e-53	-123.8	0.2755	0.2223	54.4bp (62.3bp)	Ap4(bHLH)/AML-Tfap4-ChIP-Seq(GSE45738)/Homer(0.761)	motif file (matrix)
							More Information | Similar Motifs Found
8		1e-39	-90.09	0.5839	0.5313	55.1bp (64.1bp)	Smad3(MAD)/NPC-Smad3-ChIP-Seq(GSE36673)/Homer(0.687)	motif file (matrix)
							More Information | Similar Motifs Found
9		1e-34	-79.73	0.7677	0.724	55.6bp (60.4bp)	ZFX(Zf)/mES-Zfx-ChIP-Seq(GSE11431)/Homer(0.650)	motif file (matrix)
							More Information | Similar Motifs Found
10		1e-33	-77.35	0.1114	0.0831	56.1bp (57.9bp)	OTX1/MA0711.1/Jaspar(0.829)	motif file (matrix)
							More Information | Similar Motifs Found
11		1e-32	-74.89	0.1901	0.1543	56.4bp (59.3bp)	E2F6/MA0471.1/Jaspar(0.768)	motif file (matrix)
							More Information | Similar Motifs Found
12		1e-28	-66.59	0.7641	0.7243	54.9bp (60.2bp)	PB0124.1_Gabpa_2/Jaspar(0.674)	motif file (matrix)
							More Information | Similar Motifs Found
13		1e-24	-56.99	0.0032	0.0005	51.8bp (43.1bp)	RORgt(NR)/EL4-RORgt.Flag-ChIP-Seq(GSE56019)/Homer(0.859)	motif file (matrix)
							More Information | Similar Motifs Found
14		1e-24	-56.98	0.029	0.0171	52.7bp (64.0bp)	Tlx?(NR)/NPC-H3K4me1-ChIP-Seq(GSE16256)/Homer(0.864)	motif file (matrix)
							More Information | Similar Motifs Found
15		1e-24	-56.07	0.0147	0.0069	60.0bp (60.7bp)	Brn1(POU,Homeobox)/NPC-Brn1-ChIP-Seq(GSE35496)/Homer(0.953)	motif file (matrix)
							More Information | Similar Motifs Found
16		1e-20	-47.25	0.0011	0.0001	55.2bp (0.0bp)	Ascl2/MA0816.1/Jaspar(0.701)	motif file (matrix)
							More Information | Similar Motifs Found
17		1e-20	-47.25	0.0011	0.0001	52.4bp (47.7bp)	PH0125.1_Obox5_2/Jaspar(0.568)	motif file (matrix)
							More Information | Similar Motifs Found
18		1e-20	-47.06	0.0019	0.0002	58.1bp (49.5bp)	MafA(bZIP)/Islet-MafA-ChIP-Seq(GSE30298)/Homer(0.735)	motif file (matrix)
							More Information | Similar Motifs Found
19		1e-19	-45.01	0.0013	0.0001	55.8bp (0.0bp)	PB0098.1_Zfp410_1/Jaspar(0.671)	motif file (matrix)
							More Information | Similar Motifs Found
20		1e-17	-41.32	0.0132	0.0067	49.7bp (60.0bp)	Rfx1(HTH)/NPC-H3K4me1-ChIP-Seq(GSE16256)/Homer(0.937)	motif file (matrix)
							More Information | Similar Motifs Found

## Sheet: P2nAd DA
Rank	Motif	P-value	log P-pvalue	% of Targets	% of Background	STD(Bg STD)	Best Match/Details	Motif File
1		1e-16	-36.99	0.064	0.0186	52.3bp (57.9bp)	LHX2/MA0700.1/Jaspar(0.897)	motif file (matrix)
							More Information | Similar Motifs Found
2		1e-14	-33.01	0.0203	0.0018	56.2bp (52.9bp)	Srebp2(bHLH)/HepG2-Srebp2-ChIP-Seq(GSE31477)/Homer(0.767)	motif file (matrix)
							More Information | Similar Motifs Found
3		1e-14	-32.46	0.0355	0.0068	56.7bp (61.8bp)	POL010.1_DCE_S_III/Jaspar(0.574)	motif file (matrix)
							More Information | Similar Motifs Found
4		1e-14	-32.33	0.0335	0.0061	54.2bp (58.7bp)	BORIS(Zf)/K562-CTCFL-ChIP-Seq(GSE32465)/Homer(0.792)	motif file (matrix)
							More Information | Similar Motifs Found
5		1e-13	-30.84	0.0772	0.029	53.3bp (61.3bp)	Myog/MA0500.1/Jaspar(0.842)	motif file (matrix)
							More Information | Similar Motifs Found
6		1e-12	-29.01	0.0193	0.0019	54.8bp (63.5bp)	Pax8(Paired,Homeobox)/Thyroid-Pax8-ChIP-Seq(GSE26938)/Homer(0.695)	motif file (matrix)
							More Information | Similar Motifs Found
7		1e-12	-28.3	0.0091	0.0002	49.3bp (46.7bp)	MZF1(var.2)/MA0057.1/Jaspar(0.620)	motif file (matrix)
							More Information | Similar Motifs Found
8 *		1e-11	-26.63	0.0467	0.0138	53.7bp (56.8bp)	ZNF354C/MA0130.1/Jaspar(0.708)	motif file (matrix)
							More Information | Similar Motifs Found
9 *		1e-11	-26.46	0.2325	0.149	58.2bp (57.4bp)	PU.1(ETS)/ThioMac-PU.1-ChIP-Seq(GSE21512)/Homer(0.733)	motif file (matrix)
							More Information | Similar Motifs Found
10 *		1e-10	-24.46	0.069	0.0279	49.6bp (58.5bp)	PB0114.1_Egr1_2/Jaspar(0.702)	motif file (matrix)
							More Information | Similar Motifs Found
11 *		1e-10	-24.35	0.0162	0.0017	47.3bp (61.5bp)	Pitx1(Homeobox)/Chicken-Pitx1-ChIP-Seq(GSE38910)/Homer(0.648)	motif file (matrix)
							More Information | Similar Motifs Found
12 *		1e-10	-24.3	0.0051	0	53.6bp (0.0bp)	Gfi1/MA0038.1/Jaspar(0.700)	motif file (matrix)
							More Information | Similar Motifs Found
13 *		1e-10	-23.92	0.0386	0.0108	52.1bp (55.9bp)	Smad4(MAD)/ESC-SMAD4-ChIP-Seq(GSE29422)/Homer(0.636)	motif file (matrix)
							More Information | Similar Motifs Found
14 *		1e-09	-22.92	0.0152	0.0016	62.5bp (55.8bp)	Rfx1(HTH)/NPC-H3K4me1-ChIP-Seq(GSE16256)/Homer(0.774)	motif file (matrix)
							More Information | Similar Motifs Found
15 *		1e-09	-22.81	0.0335	0.0087	53.1bp (59.5bp)	PB0099.1_Zfp691_1/Jaspar(0.778)	motif file (matrix)
							More Information | Similar Motifs Found
16 *		1e-09	-22.57	0.0112	0.0007	54.3bp (47.6bp)	POL009.1_DCE_S_II/Jaspar(0.603)	motif file (matrix)
							More Information | Similar Motifs Found
17 *		1e-09	-20.95	0.1015	0.053	54.8bp (60.2bp)	Unknown-ESC-element(?)/mES-Nanog-ChIP-Seq(GSE11724)/Homer(0.618)	motif file (matrix)
							More Information | Similar Motifs Found
18 *		1e-08	-20.58	0.0447	0.0155	56.3bp (63.1bp)	PH0169.1_Tgif1/Jaspar(0.608)	motif file (matrix)
							More Information | Similar Motifs Found
19 *		1e-08	-19.45	0.0081	0.0004	39.0bp (63.3bp)	TEAD(TEA)/Fibroblast-PU.1-ChIP-Seq(Unpublished)/Homer(0.676)	motif file (matrix)
							More Information | Similar Motifs Found
20 *		1e-08	-19.11	0.0376	0.0123	61.5bp (58.6bp)	POU2F1/MA0785.1/Jaspar(0.836)	motif file (matrix)
							More Information | Similar Motifs Found

## Sheet: AdnP2 (No Contamination) bedops
Rank	Motif	P-value	log P-pvalue	% of Targets	% of Background	STD(Bg STD)	Best Match/Details	Motif File
1		1e-1422	-3275	0.1386	0.0103	33.1bp (62.1bp)	CTCF(Zf)/CD4+-CTCF-ChIP-Seq(Barski_et_al.)/Homer(0.916)	motif file (matrix)
							More Information | Similar Motifs Found
2		1e-850	-1958	0.2668	0.0846	52.4bp (67.6bp)	Lhx2(Homeobox)/HFSC-Lhx2-ChIP-Seq(GSE48068)/Homer(0.993)	motif file (matrix)
							More Information | Similar Motifs Found
3		1e-287	-661.2	0.4147	0.2705	52.8bp (66.7bp)	NFIA/MA0670.1/Jaspar(0.973)	motif file (matrix)
							More Information | Similar Motifs Found
4		1e-241	-555.7	0.168	0.0804	55.7bp (64.7bp)	MYBL1/MA0776.1/Jaspar(0.769)	motif file (matrix)
							More Information | Similar Motifs Found
5		1e-229	-529.1	0.0638	0.017	50.3bp (61.0bp)	RORgt(NR)/EL4-RORgt.Flag-ChIP-Seq(GSE56019)/Homer(0.960)	motif file (matrix)
							More Information | Similar Motifs Found
6		1e-130	-299.7	0.1453	0.0824	53.7bp (61.2bp)	Sox10(HMG)/SciaticNerve-Sox3-ChIP-Seq(GSE35132)/Homer(0.966)	motif file (matrix)
							More Information | Similar Motifs Found
7		1e-121	-280.8	0.5392	0.4385	54.9bp (62.6bp)	Hoxb4(Homeobox)/ES-Hoxb4-ChIP-Seq(GSE34014)/Homer(0.831)	motif file (matrix)
							More Information | Similar Motifs Found
8		1e-111	-256.8	0.0185	0.003	48.9bp (66.9bp)	NFIL3/MA0025.1/Jaspar(0.948)	motif file (matrix)
							More Information | Similar Motifs Found
9		1e-102	-237	0.3405	0.257	56.7bp (64.7bp)	PB0178.1_Sox8_2/Jaspar(0.784)	motif file (matrix)
							More Information | Similar Motifs Found
10		1e-95	-220.8	0.2341	0.1646	51.3bp (67.6bp)	Tlx?(NR)/NPC-H3K4me1-ChIP-Seq(GSE16256)/Homer(0.873)	motif file (matrix)
							More Information | Similar Motifs Found
11		1e-58	-135.8	0.1209	0.0804	53.8bp (64.8bp)	TEAD4(TEA)/Tropoblast-Tead4-ChIP-Seq(GSE37350)/Homer(0.864)	motif file (matrix)
							More Information | Similar Motifs Found
12		1e-49	-115	0.0366	0.0174	49.7bp (61.1bp)	Atf2(bZIP)/3T3L1-Atf2-ChIP-Seq(GSE56872)/Homer(0.954)	motif file (matrix)
							More Information | Similar Motifs Found
13		1e-48	-112.1	0.0785	0.0489	52.8bp (68.0bp)	Unknown-ESC-element(?)/mES-Nanog-ChIP-Seq(GSE11724)/Homer(0.730)	motif file (matrix)
							More Information | Similar Motifs Found
14		1e-39	-91.5	0.0047	0.0005	36.7bp (54.9bp)	REST/MA0138.2/Jaspar(0.800)	motif file (matrix)
							More Information | Similar Motifs Found
15		1e-34	-78.83	0.0031	0.0002	55.4bp (16.9bp)	PB0041.1_Mafb_1/Jaspar(0.651)	motif file (matrix)
							More Information | Similar Motifs Found
16		1e-32	-74.48	0.0319	0.017	51.8bp (63.2bp)	NF1(CTF)/LNCAP-NF1-ChIP-Seq(Unpublished)/Homer(0.749)	motif file (matrix)
							More Information | Similar Motifs Found
17		1e-27	-64.3	0.0722	0.0503	55.0bp (58.1bp)	KLF5/MA0599.1/Jaspar(0.820)	motif file (matrix)
							More Information | Similar Motifs Found
18		1e-24	-55.53	0.0018	0.0001	51.0bp (53.5bp)	NFY(CCAAT)/Promoter/Homer(0.630)	motif file (matrix)
							More Information | Similar Motifs Found
19		1e-23	-54.41	0.002	0.0001	61.8bp (23.1bp)	PB0098.1_Zfp410_1/Jaspar(0.830)	motif file (matrix)
							More Information | Similar Motifs Found
20		1e-19	-44.2	0.0265	0.0158	55.3bp (66.9bp)	PB0146.1_Mafk_2/Jaspar(0.714)	motif file (matrix)
							More Information | Similar Motifs Found

## Sheet: AdnP2 bedops unmodified
Rank	Motif	P-value	log P-pvalue	% of Targets	% of Background	STD(Bg STD)	Best Match/Details	Motif File
1		1e-1370	-3155	0.1248	0.0106	32.5bp (61.2bp)	CTCF(Zf)/CD4+-CTCF-ChIP-Seq(Barski_et_al.)/Homer(0.918)	motif file (matrix)
							More Information | Similar Motifs Found
2		1e-905	-2086	0.283	0.0995	51.7bp (67.1bp)	Lhx1(Homeobox)/EmbryoCarcinoma-Lhx1-ChIP-Seq(GSE70957)/Homer(0.985)	motif file (matrix)
							More Information | Similar Motifs Found
3		1e-288	-664	0.0832	0.0257	50.8bp (61.0bp)	RORgt(NR)/EL4-RORgt.Flag-ChIP-Seq(GSE56019)/Homer(0.990)	motif file (matrix)
							More Information | Similar Motifs Found
4		1e-235	-542.2	0.4466	0.3211	52.4bp (67.1bp)	NF1-halfsite(CTF)/LNCaP-NF1-ChIP-Seq(Unpublished)/Homer(0.945)	motif file (matrix)
							More Information | Similar Motifs Found
5		1e-138	-317.9	0.1106	0.0583	51.8bp (63.0bp)	Pax7(Paired,Homeobox),long/Myoblast-Pax7-ChIP-Seq(GSE25064)/Homer(0.913)	motif file (matrix)
							More Information | Similar Motifs Found
6		1e-134	-309.2	0.3386	0.2503	56.1bp (63.7bp)	PB0178.1_Sox8_2/Jaspar(0.797)	motif file (matrix)
							More Information | Similar Motifs Found
7		1e-128	-294.9	0.1627	0.1003	55.1bp (64.8bp)	PH0130.1_Otx2/Jaspar(0.893)	motif file (matrix)
							More Information | Similar Motifs Found
8		1e-128	-294.8	0.2123	0.1412	55.3bp (61.2bp)	PB0071.1_Sox4_1/Jaspar(0.906)	motif file (matrix)
							More Information | Similar Motifs Found
9		1e-124	-285.8	0.202	0.1335	51.3bp (63.5bp)	PB0113.1_E2F3_2/Jaspar(0.724)	motif file (matrix)
							More Information | Similar Motifs Found
10		1e-123	-284.5	0.0347	0.0104	50.5bp (58.6bp)	NFIL3/MA0025.1/Jaspar(0.940)	motif file (matrix)
							More Information | Similar Motifs Found
11		1e-110	-255.3	0.221	0.1531	56.7bp (62.7bp)	Foxo1/MA0480.1/Jaspar(0.694)	motif file (matrix)
							More Information | Similar Motifs Found
12		1e-56	-131.2	0.0394	0.0194	52.0bp (58.7bp)	JUND(var.2)/MA0492.1/Jaspar(0.737)	motif file (matrix)
							More Information | Similar Motifs Found
13		1e-53	-123.3	0.0023	0.0001	24.4bp (38.1bp)	REST-NRSF(Zf)/Jurkat-NRSF-ChIP-Seq/Homer(0.762)	motif file (matrix)
							More Information | Similar Motifs Found
14		1e-47	-108.7	0.0173	0.0062	49.9bp (55.9bp)	Rfx1(HTH)/NPC-H3K4me1-ChIP-Seq(GSE16256)/Homer(0.922)	motif file (matrix)
							More Information | Similar Motifs Found
15		1e-44	-103.2	0.0113	0.0032	47.2bp (59.3bp)	MEF2B/MA0660.1/Jaspar(0.965)	motif file (matrix)
							More Information | Similar Motifs Found
16		1e-42	-97.74	0.0019	0	64.2bp (0.0bp)	HESX1/MA0894.1/Jaspar(0.681)	motif file (matrix)
							More Information | Similar Motifs Found
17		1e-40	-93.58	0.0018	0	42.6bp (0.0bp)	PH0009.1_Bsx/Jaspar(0.735)	motif file (matrix)
							More Information | Similar Motifs Found
18		1e-39	-90.82	0.003	0.0002	53.6bp (34.7bp)	Hoxb4(Homeobox)/ES-Hoxb4-ChIP-Seq(GSE34014)/Homer(0.837)	motif file (matrix)
							More Information | Similar Motifs Found
19		1e-32	-74.06	0.1059	0.0791	55.2bp (56.5bp)	KLF5/MA0599.1/Jaspar(0.821)	motif file (matrix)
							More Information | Similar Motifs Found
20		1e-17	-41.39	0.0012	0.0001	56.4bp (34.9bp)	PB0176.1_Sox5_2/Jaspar(0.645)	motif file (matrix)
							More Information | Similar Motifs Found

## Sheet: AdnP2 (No Contamination) DA
Rank	Motif	P-value	log P-pvalue	% of Targets	% of Background	STD(Bg STD)	Best Match/Details	Motif File
1		1e-68	-157.7	0.2962	0.0982	53.3bp (68.9bp)	PAX4/MA0068.2/Jaspar(0.969)	motif file (matrix)
							More Information | Similar Motifs Found
2		1e-25	-58.09	0.2113	0.0996	53.8bp (63.3bp)	NF1-halfsite(CTF)/LNCaP-NF1-ChIP-Seq(Unpublished)/Homer(0.935)	motif file (matrix)
							More Information | Similar Motifs Found
3		1e-19	-45.71	0.0405	0.0061	56.1bp (70.3bp)	Pax7(Paired,Homeobox),longest/Myoblast-Pax7-ChIP-Seq(GSE25064)/Homer(0.705)	motif file (matrix)
							More Information | Similar Motifs Found
4		1e-18	-41.83	0.1145	0.0459	50.9bp (61.3bp)	SP2/MA0516.1/Jaspar(0.877)	motif file (matrix)
							More Information | Similar Motifs Found
5		1e-17	-39.75	0.0257	0.0025	47.7bp (60.0bp)	NFIL3/MA0025.1/Jaspar(0.891)	motif file (matrix)
							More Information | Similar Motifs Found
6		1e-17	-39.42	0.0424	0.0081	59.5bp (65.6bp)	FOXP1/MA0481.1/Jaspar(0.734)	motif file (matrix)
							More Information | Similar Motifs Found
7		1e-16	-36.93	0.1422	0.068	57.4bp (64.8bp)	Stat5a::Stat5b/MA0519.1/Jaspar(0.722)	motif file (matrix)
							More Information | Similar Motifs Found
8		1e-15	-35.91	0.0079	0	41.8bp (22.8bp)	RORA(var.2)/MA0072.1/Jaspar(0.831)	motif file (matrix)
							More Information | Similar Motifs Found
9		1e-13	-31.79	0.0306	0.0052	53.4bp (62.7bp)	POL004.1_CCAAT-box/Jaspar(0.820)	motif file (matrix)
							More Information | Similar Motifs Found
10		1e-13	-31.72	0.0415	0.0098	57.0bp (57.6bp)	PB0113.1_E2F3_2/Jaspar(0.699)	motif file (matrix)
							More Information | Similar Motifs Found
11		1e-13	-31.46	0.0089	0.0001	51.7bp (36.3bp)	Rfx1/MA0509.1/Jaspar(0.797)	motif file (matrix)
							More Information | Similar Motifs Found
12		1e-13	-31.39	0.0444	0.0112	54.3bp (66.2bp)	NFY(CCAAT)/Promoter/Homer(0.730)	motif file (matrix)
							More Information | Similar Motifs Found
13		1e-13	-30.82	0.0247	0.0034	56.0bp (65.0bp)	Hand1::Tcf3/MA0092.1/Jaspar(0.675)	motif file (matrix)
							More Information | Similar Motifs Found
14		1e-13	-30.4	0.0079	0.0001	46.9bp (72.7bp)	NFAT(RHD)/Jurkat-NFATC1-ChIP-Seq(Jolma_et_al.)/Homer(0.702)	motif file (matrix)
							More Information | Similar Motifs Found
15		1e-12	-29.18	0.1125	0.0538	50.6bp (59.1bp)	Atf2(bZIP)/3T3L1-Atf2-ChIP-Seq(GSE56872)/Homer(0.865)	motif file (matrix)
							More Information | Similar Motifs Found
16		1e-12	-28.53	0.0158	0.0012	52.8bp (68.5bp)	MEF2B/MA0660.1/Jaspar(0.825)	motif file (matrix)
							More Information | Similar Motifs Found
17 *		1e-11	-27.09	0.0809	0.0342	59.3bp (56.8bp)	Ets1-distal(ETS)/CD4+-PolII-ChIP-Seq(Barski_et_al.)/Homer(0.758)	motif file (matrix)
							More Information | Similar Motifs Found
18 *		1e-11	-26.78	0.0118	0.0006	56.0bp (58.4bp)	RUNX2(Runt)/PCa-RUNX2-ChIP-Seq(GSE33889)/Homer(0.645)	motif file (matrix)
							More Information | Similar Motifs Found
19 *		1e-11	-26.74	0.0138	0.001	55.0bp (61.7bp)	POL013.1_MED-1/Jaspar(0.640)	motif file (matrix)
							More Information | Similar Motifs Found
20 *		1e-11	-25.9	0.077	0.0325	56.1bp (63.0bp)	STAT3/MA0144.2/Jaspar(0.719)	motif file (matrix)
							More Information | Similar Motifs Found

## Sheet: P2nP8
Rank	Motif	P-value	log P-pvalue	% of Targets	% of Background	STD(Bg STD)	Best Match/Details	Motif File
1		1e-15	-36.04	0.0117	0.0001	51.2bp (56.2bp)	EWS:ERG-fusion(ETS)/CADO_ES1-EWS:ERG-ChIP-Seq(SRA014231)/Homer(0.701)	motif file (matrix)
							More Information | Similar Motifs Found
2		1e-12	-28.76	0.0525	0.0118	53.9bp (56.3bp)	BORIS(Zf)/K562-CTCFL-ChIP-Seq(GSE32465)/Homer(0.825)	motif file (matrix)
							More Information | Similar Motifs Found
3 *		1e-11	-27.45	0.019	0.0011	55.7bp (58.0bp)	ZNF519(Zf)/HEK293-ZNF519.GFP-ChIP-Seq(GSE58341)/Homer(0.647)	motif file (matrix)
							More Information | Similar Motifs Found
4 *		1e-11	-26.26	0.1487	0.0719	52.6bp (57.0bp)	SOX9/MA0077.1/Jaspar(0.868)	motif file (matrix)
							More Information | Similar Motifs Found
5 *		1e-11	-26.16	0.0073	0	69.3bp (2.3bp)	PB0028.1_Hbp1_1/Jaspar(0.677)	motif file (matrix)
							More Information | Similar Motifs Found
6 *		1e-11	-25.62	0.051	0.0126	49.8bp (58.1bp)	DLX6/MA0882.1/Jaspar(0.715)	motif file (matrix)
							More Information | Similar Motifs Found
7 *		1e-10	-24.65	0.1312	0.0616	55.4bp (57.0bp)	THAP1/MA0597.1/Jaspar(0.745)	motif file (matrix)
							More Information | Similar Motifs Found
8 *		1e-10	-23.85	0.0117	0.0003	58.6bp (67.1bp)	MZF1(var.2)/MA0057.1/Jaspar(0.672)	motif file (matrix)
							More Information | Similar Motifs Found
9 *		1e-10	-23.28	0.0598	0.0182	50.1bp (56.2bp)	PB0130.1_Gm397_2/Jaspar(0.600)	motif file (matrix)
							More Information | Similar Motifs Found
10 *		1e-10	-23.21	0.0627	0.0198	54.5bp (52.4bp)	ELK1/MA0028.2/Jaspar(0.883)	motif file (matrix)
							More Information | Similar Motifs Found
11 *		1e-09	-22.6	0.0408	0.0093	51.1bp (58.0bp)	SD0002.1_at_AC_acceptor/Jaspar(0.789)	motif file (matrix)
							More Information | Similar Motifs Found
12 *		1e-09	-22.34	0.016	0.001	37.5bp (53.4bp)	GLI2/MA0734.1/Jaspar(0.668)	motif file (matrix)
							More Information | Similar Motifs Found
13 *		1e-09	-21.61	0.051	0.0146	58.1bp (56.4bp)	ETS:E-box(ETS,bHLH)/HPC7-Scl-ChIP-Seq(GSE22178)/Homer(0.641)	motif file (matrix)
							More Information | Similar Motifs Found
14 *		1e-08	-20.54	0.019	0.0019	46.5bp (48.8bp)	Fox:Ebox(Forkhead,bHLH)/Panc1-Foxa2-ChIP-Seq(GSE47459)/Homer(0.656)	motif file (matrix)
							More Information | Similar Motifs Found
15 *		1e-08	-20.27	0.0058	0	46.2bp (0.0bp)	PB0172.1_Sox1_2/Jaspar(0.776)	motif file (matrix)
							More Information | Similar Motifs Found
16 *		1e-08	-20.27	0.0058	0	37.5bp (0.0bp)	PB0053.1_Rara_1/Jaspar(0.574)	motif file (matrix)
							More Information | Similar Motifs Found
17 *		1e-08	-19.99	0.0117	0.0005	43.2bp (45.6bp)	POL011.1_XCPE1/Jaspar(0.687)	motif file (matrix)
							More Information | Similar Motifs Found
18 *		1e-08	-19.84	0.0262	0.0043	58.9bp (58.0bp)	NRF1/MA0506.1/Jaspar(0.729)	motif file (matrix)
							More Information | Similar Motifs Found
19 *		1e-08	-19.66	0.0306	0.0061	49.3bp (55.3bp)	ZNF675(Zf)/HEK293-ZNF675.GFP-ChIP-Seq(GSE58341)/Homer(0.759)	motif file (matrix)
							More Information | Similar Motifs Found
20 *		1e-08	-19.49	0.0204	0.0025	52.5bp (52.7bp)	PB0151.1_Myf6_2/Jaspar(0.712)	motif file (matrix)
							More Information | Similar Motifs Found

## Sheet: P8nP2 DA
Rank	Motif	P-value	log P-pvalue	% of Targets	% of Background	STD(Bg STD)	Best Match/Details	Motif File
1		1e-45	-103.8	0.0641	0.005	31.5bp (59.4bp)	CTCF(Zf)/CD4+-CTCF-ChIP-Seq(Barski_et_al.)/Homer(0.858)	motif file (matrix)
							More Information | Similar Motifs Found
2		1e-42	-98.49	0.1672	0.0469	54.5bp (65.5bp)	LHX9/MA0701.1/Jaspar(0.967)	motif file (matrix)
							More Information | Similar Motifs Found
3		1e-17	-39.98	0.0284	0.0029	57.1bp (57.8bp)	POL009.1_DCE_S_II/Jaspar(0.658)	motif file (matrix)
							More Information | Similar Motifs Found
4		1e-17	-39.39	0.3155	0.1981	54.6bp (59.8bp)	Sox2/MA0143.3/Jaspar(0.840)	motif file (matrix)
							More Information | Similar Motifs Found
5		1e-15	-35.5	0.1104	0.046	51.3bp (64.2bp)	NFATC2/MA0152.1/Jaspar(0.714)	motif file (matrix)
							More Information | Similar Motifs Found
6		1e-14	-33.12	0.0326	0.0053	52.6bp (59.2bp)	NFIA/MA0670.1/Jaspar(0.757)	motif file (matrix)
							More Information | Similar Motifs Found
7		1e-13	-30.56	0.3365	0.23	53.9bp (63.3bp)	POL010.1_DCE_S_III/Jaspar(0.676)	motif file (matrix)
							More Information | Similar Motifs Found
8		1e-12	-29.49	0.0095	0.0002	55.8bp (33.6bp)	Bcl6/MA0463.1/Jaspar(0.626)	motif file (matrix)
							More Information | Similar Motifs Found
9		1e-12	-29.27	0.0673	0.0235	48.2bp (63.0bp)	CTCF/MA0139.1/Jaspar(0.599)	motif file (matrix)
							More Information | Similar Motifs Found
10		1e-12	-28.85	0.0421	0.0104	57.5bp (67.3bp)	POL008.1_DCE_S_I/Jaspar(0.630)	motif file (matrix)
							More Information | Similar Motifs Found
11		1e-12	-28.31	0.0074	0.0001	54.3bp (9.4bp)	CHR(?)/Hela-CellCycle-Expression/Homer(0.614)	motif file (matrix)
							More Information | Similar Motifs Found
12 *		1e-11	-26.99	0.0452	0.0126	51.0bp (61.4bp)	PB0099.1_Zfp691_1/Jaspar(0.604)	motif file (matrix)
							More Information | Similar Motifs Found
13 *		1e-11	-25.49	0.0484	0.0148	58.6bp (58.0bp)	Sox10(HMG)/SciaticNerve-Sox3-ChIP-Seq(GSE35132)/Homer(0.761)	motif file (matrix)
							More Information | Similar Motifs Found
14 *		1e-10	-24.39	0.0326	0.0075	46.0bp (60.1bp)	EGR1/MA0162.2/Jaspar(0.682)	motif file (matrix)
							More Information | Similar Motifs Found
15 *		1e-10	-23.78	0.0105	0.0005	46.9bp (47.8bp)	RAR:RXR(NR),DR5/ES-RAR-ChIP-Seq(GSE56893)/Homer(0.569)	motif file (matrix)
							More Information | Similar Motifs Found
16 *		1e-10	-23.69	0.0431	0.0129	52.8bp (62.9bp)	NFATC3/MA0625.1/Jaspar(0.685)	motif file (matrix)
							More Information | Similar Motifs Found
17 *		1e-10	-23.69	0.02	0.0028	58.2bp (58.1bp)	MF0010.1_Homeobox_class/Jaspar(0.583)	motif file (matrix)
							More Information | Similar Motifs Found
18 *		1e-10	-23.54	0.0063	0.0001	57.1bp (31.2bp)	HOXB13/MA0901.1/Jaspar(0.815)	motif file (matrix)
							More Information | Similar Motifs Found
19 *		1e-10	-23.2	0.0242	0.0043	51.1bp (60.8bp)	PRDM1(Zf)/Hela-PRDM1-ChIP-Seq(GSE31477)/Homer(0.665)	motif file (matrix)
							More Information | Similar Motifs Found
20 *		1e-10	-23.17	0.021	0.0032	44.2bp (66.8bp)	NFIA/MA0670.1/Jaspar(0.800)	motif file (matrix
							More Information | Similar Motifs Found

## Sheet: P8nAd DA
Rank	Motif	P-value	log P-pvalue	% of Targets	% of Background	STD(Bg STD)	Best Match/Details	Motif File
1		1e-39	-91.11	0.0771	0.0105	39.6bp (57.7bp)	CTCF(Zf)/CD4+-CTCF-ChIP-Seq(Barski_et_al.)/Homer(0.894)	motif file (matrix)
							More Information | Similar Motifs Found
2		1e-14	-33.08	0.0122	0.0004	55.7bp (51.3bp)	NFIA/MA0670.1/Jaspar(0.713)	motif file (matrix)
							More Information | Similar Motifs Found
3		1e-14	-32.93	0.1521	0.0779	53.5bp (61.7bp)	HOXB2/MA0902.1/Jaspar(0.964)	motif file (matrix)
							More Information | Similar Motifs Found
4		1e-12	-28.55	0.1501	0.0809	53.2bp (56.8bp)	Pknox1(Homeobox)/ES-Prep1-ChIP-Seq(GSE63282)/Homer(0.745)	motif file (matrix)
							More Information | Similar Motifs Found
5		1e-12	-27.74	0.1562	0.0864	54.7bp (60.4bp)	Myog/MA0500.1/Jaspar(0.792)	motif file (matrix)
							More Information | Similar Motifs Found
6 *		1e-11	-27.46	0.1075	0.0512	52.9bp (54.3bp)	E2F6/MA0471.1/Jaspar(0.714)	motif file (matrix)
							More Information | Similar Motifs Found
7 *		1e-11	-26.16	0.0071	0.0001	59.9bp (49.0bp)	MZF1/MA0056.1/Jaspar(0.660)	motif file (matrix)
							More Information | Similar Motifs Found
8 *		1e-10	-25.28	0.0081	0.0002	60.1bp (40.0bp)	Rfx5(HTH)/GM12878-Rfx5-ChIP-Seq(GSE31477)/Homer(0.854)	motif file (matrix)
							More Information | Similar Motifs Found
9 *		1e-10	-24.79	0.0152	0.0014	39.2bp (59.1bp)	ZEB1/MA0103.2/Jaspar(0.647)	motif file (matrix)
							More Information | Similar Motifs Found
10 *		1e-10	-23.87	0.0112	0.0006	33.0bp (63.7bp)	MyoG(bHLH)/C2C12-MyoG-ChIP-Seq(GSE36024)/Homer(0.782)	motif file (matrix)
							More Information | Similar Motifs Found
11 *		1e-10	-23.59	0.2535	0.1715	54.8bp (55.3bp)	MZF1(var.2)/MA0057.1/Jaspar(0.804)	motif file (matrix)
							More Information | Similar Motifs Found
12 *		1e-10	-23.41	0.0061	0.0001	44.3bp (43.2bp)	PH0152.1_Pou6f1_2/Jaspar(0.682)	motif file (matrix)
							More Information | Similar Motifs Found
13 *		1e-10	-23.38	0.0548	0.0199	57.6bp (61.8bp)	POL010.1_DCE_S_III/Jaspar(0.622)	motif file (matrix)
							More Information | Similar Motifs Found
14 *		1e-10	-23.05	0.0325	0.0081	49.7bp (58.1bp)	PRDM1(Zf)/Hela-PRDM1-ChIP-Seq(GSE31477)/Homer(0.732)	motif file (matrix)
							More Information | Similar Motifs Found
15 *		1e-09	-22.3	0.0071	0.0002	61.0bp (37.3bp)	PH0111.1_Nkx2-2/Jaspar(0.625)	motif file (matrix)
							More Information | Similar Motifs Found
16 *		1e-09	-22.27	0.0243	0.0048	56.7bp (53.6bp)	Gata1/MA0035.3/Jaspar(0.599)	motif file (matrix)
							More Information | Similar Motifs Found
17 *		1e-08	-20.55	0.0132	0.0013	60.3bp (53.4bp)	Znf263(Zf)/K562-Znf263-ChIP-Seq(GSE31477)/Homer(0.602)	motif file (matrix)
							More Information | Similar Motifs Found
18 *		1e-08	-20.36	0.0385	0.0123	49.4bp (55.1bp)	PB0166.1_Sox12_2/Jaspar(0.690)	motif file (matrix)
							More Information | Similar Motifs Found
19 *		1e-08	-19.5	0.0264	0.0064	61.9bp (57.5bp)	PAX3:FKHR-fusion(Paired,Homeobox)/Rh4-PAX3:FKHR-ChIP-Seq(GSE19063)/Homer(0.708)	motif file (matrix)
							More Information | Similar Motifs Found
20 *		1e-08	-19.07	0.1065	0.0588	55.9bp (61.4bp)	Nkx2-5(var.2)/MA0503.1/Jaspar(0.749)	motif file (matrix)
							More Information | Similar Motifs Found

[truncated: 9 more sheets: AdnP8 DA, LOE LOA, GOE GOA, LOE SA, Rod not MG, Rod not Progenitors, Bipolar not MG, Bipolar not Progenitors, P2nAD Ascl1]
