# Supplementary material for: Developmental changes in the accessible chromatin, transcriptome and Ascl1-binding correlate with the loss in Müller Glial regenerative potential
Source: Sci Rep. 2020 Aug 12;10:13615. doi: 10.1038/s41598-020-70334-1 (PMC7423883; doi:10.1038/s41598-020-70334-1)
Supplement: Supplementary file 4 — Supplementary Table S3 [file 41598_2020_70334_MOESM4_ESM.xlsx]

## Sheet: Contents
Tab	Contents
P2nAd Bedops Nerv Dev	Nervous System Development genes that are associated with accessible regions that are found only in progenitors as compared to adult MG by Bedops command bedops -n 1
P2nAd DA Nerv Dev	Nervous System Development genes that are associated with accessible regions that are enriched in progenitors as compared to adult MG by Differential Accessibility (DA) analysis with EdgeR
P8nAd DA Nerv Dev	Nervous System Development genes that are associated with accessible regions that are enriched in P8 Müller glia as compared to adult MG by Differential Accessibility (DA) analysis with EdgeR
P2nAd Bedops Neurogenesis	Neurogenesis genes that are associated with accessible regions that are found only in progenitors as compared to adult MG by BEDOPS command bedops -n 1
P2nAd DA Neurogenesis	Neurogenesis genes that are associated with accessible regions that are enriched in progenitors as compared to adult MG by Differential Accessibility (DA) analysis with EdgeR
P8nAD DA Neurogenesis	Neurogenesis genes that are associated with accessible regions that are enriched in P8 Müller glia as compared to adult MG by Differential Accessibility (DA) analysis with EdgeR

## Sheet: P2nAd Bedops Nerv Dev
GeneID	Peaks
2610301B20Rik	chr4-30769 (+30932)
2900011O08Rik	chr16-12889 (+114)
Aatk	chr11-21127 (-20610), chr11-43345 (-907), chr11-20054 (+24033), chr11-23129 (+25650), chr11-19063 (+32566), chr11-29893 (+34986), chr11-32280 (+37088), chr11-32829 (+41747), chr11-42728 (+47160), chr11-20067 (+57676), chr11-37612 (+76443), chr11-36090 (+81089)
Abcb1b	chr5-27423 (+22308)
Abcc8	chr7-23750 (-24206), chr7-13132 (-64), chr7-20693 (+71915)
Abcd2	chr15-9594 (+114162), chr15-17278 (+135396)
Abl1	chr2-37051 (+114658)
Abl2	chr1-15977 (+46099), chr1-18548 (+108214)
Ablim1	chr19-11309 (-56826), chr19-11997 (+16931), chr19-13309 (+60688)
Abr	chr11-38226 (-137798), chr11-25832 (-135176), chr11-33176 (-61777), chr11-31948 (+1492), chr11-25478 (+11404), chr11-35470 (+41360), chr11-23266 (+52853)
Abt1	chr13-9071 (-40562), chr13-11533 (-25549), chr13-8461 (+11188), chr13-12729 (+12193), chr13-7601 (+21756)
Acan	chr7-28512 (-128998), chr7-26961 (-91245), chr7-20506 (-344)
Ace	chr11-23884 (-446), chr11-30093 (+552)
Acsl4	chrX-4918 (-149971)
Acsl6	chr11-7921 (+10759), chr11-25817 (+49106)
Actb	chr5-23168 (-46876), chr5-16524 (-22558), chr5-31933 (-19730)
Actl6b	chr5-26165 (+218)
Actr2	chr11-39985 (+76815)
Actr3	chr1-19114 (+642147)
Adam10	chr9-19407 (+138594)
Adam22	chr5-20935 (+124740), chr5-30694 (+143744)
Adamts1	chr16-11608 (+122581)
Adarb1	chr10-12931 (-38414), chr10-23171 (-16836), chr10-20642 (+123506), chr10-23018 (+124805), chr10-16080 (+135256), chr10-23002 (+148858)
Adcy1	chr11-34156 (+34684), chr11-34271 (+38344), chr11-39309 (+49703), chr11-14067 (+50445), chr11-34420 (+98206)
Adcy6	chr15-14670 (-21315)
Adcyap1	chr17-10846 (+3226)
Add2	chr6-7698 (-49136), chr6-21347 (-25664), chr6-11237 (-18685), chr6-18527 (+7826)
Adm	chr7-26375 (-264)
Adnp	chr2-35661 (+39866)
Adnp2	chr18-11501 (+47708)
Adora2a	chr10-24876 (+391), chr10-21674 (+19567)
Adra2b	chr2-24148 (+12726)
Adra2c	chr5-26709 (-63469), chr5-32528 (-30183), chr5-18465 (-23179), chr5-24185 (+31961), chr5-17386 (+35009), chr5-17385 (+35849), chr5-24145 (+91170), chr5-19815 (+99208)
Afg3l2	chr18-5256 (-8560)
Ager	chr17-20757 (+2091)
Agrn	chr4-23394 (-3105)
Agtpbp1	chr13-12615 (+42017), chr13-14695 (+464374), chr13-9491 (+621119), chr13-13118 (+624053)
Ahi1	chr10-8885 (-97463), chr10-22311 (+40309), chr10-13792 (+131385)
Ak7	chr12-14155 (+2), chr12-9342 (+16910)
Ak8	chr2-35981 (+51186), chr2-29984 (+52047), chr2-28867 (+52886), chr2-28944 (+55738), chr2-30553 (+97349)
Akp3	chr1-15450 (+29148)
Akt1	chr12-18059 (+6635), chr12-11283 (+10266), chr12-15041 (+11803), chr12-14791 (+19607)
Akt2	chr7-18564 (-28066)
Akt3	chr1-19112 (+98059), chr1-26461 (+237892), chr1-9264 (+244275), chr1-26630 (+368467), chr1-12903 (+413203)
Alcam	chr16-8706 (-142024), chr16-11102 (+3083), chr16-5257 (+142825)
Aldh1a2	chr9-16054 (-133), chr9-14052 (+770), chr9-20349 (+106218), chr9-17361 (+149569)
Aldh1a3	chr7-24808 (-232813), chr7-21356 (-22905), chr7-34342 (+73), chr7-29856 (+8393)
Aldh3a2	chr11-30598 (+35683), chr11-36983 (+54367)
Alg10b	chr15-12071 (+122664)
Alk	chr17-17135 (+361456), chr17-20570 (+641056), chr17-7355 (+733993), chr17-21601 (+792334)
Alkbh1	chr12-17417 (+24758)
Alx1	chr10-16231 (+185)
Ambra1	chr2-34672 (+174726)
Amigo1	chr3-17122 (-20195), chr3-17460 (-19211), chr3-19792 (-18681), chr3-11166 (+10951)
Amigo2	chr15-12567 (-424851), chr15-7146 (-270817), chr15-18791 (+762)
Amigo3	chr9-23135 (+779), chr9-16915 (+1401), chr9-25007 (+5023), chr9-18531 (+14904)
Ank3	chr10-15987 (-134265), chr10-22054 (-62168), chr10-8050 (+1442), chr10-10620 (+144227), chr10-15528 (+167213)
Anks1	chr17-23875 (+90887), chr17-20590 (+96479), chr17-15076 (+116481), chr17-17676 (+121451), chr17-17643 (+149313), chr17-19210 (+152337)
Anxa1	chr19-6450 (+45209), chr19-8259 (+384787), chr19-15634 (+413100)
Ap2a1	chr7-26080 (+29662)
Apaf1	chr10-15708 (+48573), chr10-12904 (+50143), chr10-19792 (+112768), chr10-14347 (+253453), chr10-14410 (+505929)
Apbb1	chr7-27935 (+5631)
Apbb2	chr5-23759 (+42145), chr5-29866 (+253722)
Apc	chr18-11170 (-117811), chr18-7660 (-104050), chr18-4605 (-57890), chr18-8416 (-53264)
Apcdd1	chr18-8731 (-140396)
Aplp1	chr7-30257 (+305), chr7-20596 (+2970), chr7-30260 (+5060)
Aplp2	chr9-20161 (-20175)
Apoa1	chr9-13884 (-213170), chr9-22602 (-39945), chr9-19014 (+653)
Apob	chr12-14515 (+144)
Apoe	chr7-27002 (-2501)
App	chr16-11470 (+66579)
Appl2	chr10-13390 (+31099)
Arc	chr15-17892 (+1376), chr15-20412 (+2989)
Areg	chr5-19324 (+46)
Arhgap33	chr7-24755 (+14858), chr7-23692 (+16282)
Arhgef10	chr8-18556 (-14299), chr8-17183 (+79445), chr8-15958 (+91199)
Arhgef15	chr11-29370 (+3070), chr11-28902 (+9450)
Arhgef2	chr3-17177 (-14131), chr3-14709 (+2527), chr3-18011 (+3642)
Arhgef28	chr13-8237 (+380306), chr13-15148 (+381701)
Arhgef7	chr8-25157 (+92388), chr8-25095 (+105704)
Arhgef9	chrX-5529 (+39626)
Arid1a	chr4-19054 (-111485), chr4-28292 (+23675)
Arid1b	chr17-18127 (+12467), chr17-14286 (+26745), chr17-19697 (+62565), chr17-14293 (+86175), chr17-16400 (+222154), chr17-15923 (+233399), chr17-16940 (+251878), chr17-23765 (+292108), chr17-21279 (+395686)
Arl3	chr19-11406 (+19444), chr19-10271 (+54627)
Arnt2	chr7-33937 (+160347)
Arntl	chr7-18817 (-487048), chr7-34629 (-463661), chr7-13269 (-427617), chr7-25761 (-383684), chr7-18841 (-366876), chr7-30673 (-355814), chr7-34106 (-352868), chr7-11070 (-323452), chr7-17984 (-63702), chr7-34295 (+38211), chr7-30714 (+45121), chr7-20199 (+48825)
Arsa	chr15-10942 (+19609)
Arsb	chr13-10772 (+67582)
Artn	chr4-33363 (-17812), chr4-27959 (-10899), chr4-22329 (+2847)
Arx	chrX-4599 (-5010), chrX-4344 (-36), chrX-5449 (+2762), chrX-4969 (+10694)
Asap1	chr15-15453 (-44766), chr15-22486 (+69117), chr15-16114 (+150544), chr15-18290 (+240730), chr15-22644 (+300235), chr15-22626 (+307189)
Ascl1	chr10-21167 (-10496), chr10-14180 (+4853), chr10-10831 (+7535)
Ascl2	chr7-21879 (-132), chr7-20458 (+1003), chr7-16263 (+52802)
Asic2	chr11-31193 (-459304), chr11-28468 (-435495)
Astn1	chr1-17819 (+127455), chr1-21086 (+192088), chr1-21196 (+234915)
Atcay	chr10-25387 (+129)
Atf1	chr15-18864 (-135569)
Atf5	chr7-31271 (-19787), chr7-28762 (-18863), chr7-17510 (-8412)
Atg7	chr6-21185 (-228364), chr6-23203 (-219866), chr6-13975 (-201908), chr6-17833 (+80930), chr6-21695 (+82243), chr6-15847 (+83755), chr6-10228 (+95431), chr6-18811 (+208951), chr6-18204 (+212246), chr6-23283 (+226249), chr6-21419 (+233038)
Atoh1	chr6-18481 (-1236), chr6-21179 (-448), chr6-15716 (+643), chr6-16365 (+70603)
Atoh7	chr10-23394 (-10642), chr10-18064 (+30)
Atoh8	chr6-19899 (-18804), chr6-16506 (+4414), chr6-11013 (+34700), chr6-17051 (+46234), chr6-12537 (+122805)
Atp2b2	chr6-17352 (-201082), chr6-12870 (-198275), chr6-16816 (-196961), chr6-22837 (-183518), chr6-22011 (-182171), chr6-12406 (-151265), chr6-11636 (-16711), chr6-21647 (+35345), chr6-21817 (+52813), chr6-21879 (+96005)
Atp6ap2	chrX-3666 (-460747), chrX-2087 (-427183), chrX-4373 (-120849)
Atp8a2	chr14-6794 (-313), chr14-12044 (+199177), chr14-13250 (+305463), chr14-10309 (+306408), chr14-11169 (+458896)
Atxn10	chr15-19075 (-63922), chr15-19172 (-63190), chr15-16695 (-56307), chr15-15579 (+144186), chr15-7932 (+155586), chr15-17225 (+161680)
Atxn2	chr5-21645 (+46533)
Auts2	chr5-9346 (-908344), chr5-29004 (+62334), chr5-23571 (+689546), chr5-24899 (+925209), chr5-27082 (+939247), chr5-16944 (+993654)
Avil	chr10-24408 (-11994)
Axl	chr7-27469 (+6815)
B3gnt2	chr11-42330 (+32258), chr11-20560 (+42608), chr11-42855 (+275491)
B4galt2	chr4-35149 (+2027)
B4galt5	chr2-36388 (+17562), chr2-40817 (+34968)
Bag5	chr12-15541 (+24111)
Bag6	chr17-22620 (+26224)
Baiap2	chr11-26321 (-22675), chr11-37677 (-7071), chr11-36297 (-1261), chr11-36090 (+23293), chr11-37612 (+27939), chr11-20067 (+46706), chr11-42728 (+57222), chr11-32829 (+62635), chr11-32280 (+67294), chr11-29893 (+69396), chr11-19063 (+71816), chr11-23129 (+78732), chr11-20054 (+80349)
Barhl1	chr2-23365 (-137534), chr2-15708 (-136893), chr2-35231 (-113891), chr2-29365 (-81179), chr2-36418 (-38341), chr2-24349 (-1557), chr2-21326 (+7872)
Barhl2	chr5-16509 (-102915), chr5-22327 (-12210), chr5-15260 (-10808), chr5-23627 (-8774), chr5-27165 (-7983), chr5-22201 (-5510), chr5-13587 (-3676), chr5-30957 (-1803), chr5-16239 (-413), chr5-24678 (+1117), chr5-18972 (+4130), chr5-16504 (+6370), chr5-24759 (+10175), chr5-27113 (+11673), chr5-30846 (+41083), chr5-13938 (+181955), chr5-13934 (+286047)
Bbs1	chr19-7136 (+9)
Bbs2	chr8-8616 (+32104)
Bcan	chr3-15391 (-16521), chr3-19062 (+948), chr3-20245 (+14660), chr3-20679 (+17678), chr3-14776 (+19158)
Bcas1	chr2-22345 (-19577), chr2-38978 (+21122), chr2-37900 (+103579), chr2-20857 (+140859), chr2-40454 (+207092)
Bcl11a	chr11-38342 (-3715), chr11-38282 (+994), chr11-22558 (+189965), chr11-31755 (+208749), chr11-11335 (+227095), chr11-42142 (+227685), chr11-32852 (+229655)
Bcl11b	chr12-18818 (-117882), chr12-15158 (-85289), chr12-15436 (-42483), chr12-9803 (-38224), chr12-13963 (-1735), chr12-12176 (-544), chr12-8968 (+655), chr12-13974 (+4657), chr12-11578 (+23229), chr12-11133 (+61215), chr12-16974 (+68719), chr12-20055 (+71634), chr12-15073 (+72984), chr12-11587 (+113642), chr12-11591 (+171586), chr12-14001 (+195744), chr12-8423 (+482509), chr12-6410 (+486868)
Bcl2	chr1-6662 (+85215), chr1-26190 (+285737), chr1-26891 (+322122), chr1-19697 (+438416)
Bcl6	chr16-12319 (-229580), chr16-13739 (+16020), chr16-7530 (+16571)
Bcr	chr10-24849 (+32499), chr10-17745 (+37803), chr10-22712 (+54556)
Bdnf	chr2-25128 (-519), chr2-20715 (+3029), chr2-19669 (+17738)
Bend6	chr1-17420 (-86611), chr1-26671 (-58723), chr1-17185 (-57017)
Bhlhe22	chr3-18547 (-3691), chr3-17869 (-1636), chr3-10377 (+151731)
Bhlhe23	chr2-41224 (-114298), chr2-27655 (-112642), chr2-35940 (-14947), chr2-39311 (+542)
Bhlhe40	chr6-9299 (-129124), chr6-17905 (+40015), chr6-22063 (+53144)
Bhlhe41	chr6-18004 (+94761)
Bin1	chr18-8013 (+3410), chr18-11235 (+55097), chr18-12689 (+81238)
Bloc1s4	chr5-32485 (-18673), chr5-17224 (+533)
Bmi1	chr2-28125 (+12240), chr2-30802 (+13330)
Bmp2	chr2-25281 (-531534), chr2-31750 (+2395)
Bmp4	chr14-14365 (-174519), chr14-11699 (+350), chr14-11876 (+1787), chr14-9947 (+3023), chr14-14177 (+4860)
Bmp5	chr9-21558 (-54854)
Bmp6	chr13-8091 (-55326)
Bmp7	chr2-39837 (+1450), chr2-29233 (+5113), chr2-34415 (+7982), chr2-34789 (+15107), chr2-31166 (+18059), chr2-34885 (+30376), chr2-26789 (+76892), chr2-32774 (+115034), chr2-36545 (+122979), chr2-34115 (+150896), chr2-28315 (+188639), chr2-31697 (+214933)
Bmpr1b	chr3-10975 (+48007), chr3-18713 (+150912), chr3-20532 (+171106)
Boc	chr16-8514 (-128624), chr16-12836 (-112940), chr16-10376 (-6900), chr16-9690 (+27824), chr16-12794 (+55474), chr16-13944 (+71262)
Braf	chr6-11590 (-80633), chr6-22358 (-62470)
Brpf1	chr6-19627 (-2631)
Brsk2	chr7-21487 (-24949), chr7-28689 (-15202), chr7-25534 (-5627), chr7-16109 (-3940), chr7-25504 (+5551), chr7-28796 (+11120), chr7-20044 (+38694)
Bsg	chr10-20960 (+2267)
Bsn	chr9-23548 (+61423), chr9-18197 (+77167), chr9-22379 (+78118), chr9-25101 (+79257), chr9-16066 (+83879), chr9-17239 (+85365)
Btbd2	chr10-18098 (+3681), chr10-22258 (+23231), chr10-19284 (+29193)
Btbd3	chr2-41739 (-547772), chr2-19295 (-335546), chr2-33776 (+942638)
Btbd6	chr12-16554 (-29287), chr12-11728 (-23691)
Btg2	chr1-26345 (+32913)
C1qa	chr4-29408 (-55652), chr4-18313 (-50977), chr4-30059 (-44059), chr4-34337 (-37911), chr4-29528 (-31700), chr4-29557 (-27365), chr4-23973 (-14167), chr4-8156 (-8470)
C1ql1	chr11-40072 (-45162), chr11-31631 (-17053), chr11-34556 (-11270)
C3	chr17-23837 (-5102), chr17-23846 (+1544), chr17-17066 (+13127)
Cables1	chr18-12913 (+4090), chr18-12797 (+74298)
Cacna1a	chr8-13167 (-51449), chr8-23556 (-806), chr8-13692 (+305), chr8-17444 (+2653), chr8-25443 (+70651), chr8-22150 (+96622), chr8-14793 (+164441), chr8-18850 (+186560)
Cacng7	chr7-7835 (+126)
Cadm1	chr9-16706 (-886499), chr9-17973 (-884485), chr9-19284 (-882600), chr9-22165 (-827923), chr9-19317 (-826327), chr9-17653 (-793753), chr9-17710 (-791528), chr9-18277 (-710424), chr9-21598 (-620444), chr9-21626 (-574045), chr9-24459 (-572313), chr9-21641 (-561009), chr9-21652 (-531788), chr9-21704 (-431428), chr9-16604 (-422057), chr9-19875 (-161447), chr9-24647 (-146012), chr9-19696 (-143458), chr…
Camk1d	chr2-20169 (+332272)
Camk2a	chr18-7895 (-106), chr18-13433 (+22122), chr18-11642 (+28392), chr18-11647 (+31350), chr18-11668 (+55112), chr18-5036 (+56560), chr18-10768 (+58736)
Camk2b	chr11-37082 (-113708), chr11-31571 (+101), chr11-35591 (+41029), chr11-41215 (+64049), chr11-32226 (+74459), chr11-36092 (+89449), chr11-37129 (+93510), chr11-35699 (+97348)
Camk2g	chr14-12779 (+52513), chr14-7962 (+56551), chr14-13970 (+57751)
Camsap2	chr1-27092 (+14054)
Camsap3	chr8-18037 (+26828)
Capzb	chr4-29756 (+54544), chr4-31692 (+106607)
Casz1	chr4-10658 (-141845), chr4-23698 (-118762), chr4-25577 (-99665), chr4-35316 (-88848), chr4-23702 (-79975), chr4-18691 (-55167), chr4-17584 (-35448), chr4-23710 (-33435), chr4-23715 (-28646), chr4-19202 (-1154), chr4-12723 (+6404), chr4-28744 (+18985), chr4-27801 (+62860), chr4-34585 (+63749), chr4-32336 (+69288), chr4-28427 (+71891), chr4-21766 (+74413), chr4-19431 (+78380), chr4-35517 (+81872), …
Cbfa2t2	chr2-21883 (-15167), chr2-34124 (-9841)
Cbln1	chr8-21421 (+2048), chr8-10284 (+238608), chr8-20204 (+434520)
Cbln2	chr18-7518 (-109098), chr18-9941 (+1930)
Cbx6	chr15-21199 (-12675), chr15-14839 (-11400)
Ccdc85c	chr12-17198 (-9846), chr12-14845 (-2480), chr12-18888 (+4852), chr12-13836 (+7842), chr12-19985 (+14097), chr12-15633 (+30714), chr12-9183 (+39097), chr12-12564 (+44233), chr12-20278 (+48626), chr12-10923 (+49454), chr12-18842 (+62118)
Ccdc88a	chr11-18907 (-105609)
Cck	chr9-17520 (+1102), chr9-21184 (+15846), chr9-21490 (+49919), chr9-23959 (+96786), chr9-15617 (+110054), chr9-21496 (+131468)
Cckar	chr5-32393 (+85)
Ccl2	chr11-16450 (-109026), chr11-40534 (-68904), chr11-38628 (-60799)
Ccr4	chr9-14635 (-64997), chr9-14556 (-44871), chr9-23034 (-30695)
Cd38	chr5-18076 (+79407)
Cd44	chr2-32396 (-136529), chr2-24592 (-35488)
Cd9	chr6-16364 (+59519)
Cdc20	chr4-20027 (-9071)
Cdc42	chr4-16985 (+69601)
Cdh1	chr8-22847 (+296), chr8-17292 (+16429), chr8-24159 (+44208)
Cdh11	chr8-22702 (+453798)
Cdh2	chr18-8938 (-214280), chr18-11888 (+93564), chr18-9496 (+592238), chr18-4223 (+770919)
Cdh23	chr10-24097 (-40242), chr10-21998 (-2559), chr10-17853 (+60741), chr10-17038 (+61942), chr10-18529 (+80456), chr10-15931 (+113448), chr10-17159 (+119033), chr10-19767 (+129929), chr10-23754 (+159875), chr10-12248 (+222397), chr10-19215 (+278208), chr10-24004 (+285623), chr10-12435 (+288287), chr10-14190 (+344674)
Cdh4	chr2-40790 (-857160), chr2-37747 (-819612), chr2-14279 (-812466), chr2-15677 (-799798), chr2-35654 (-466097), chr2-35174 (-449943), chr2-20242 (-348265), chr2-23271 (+25863), chr2-24636 (+48206), chr2-39650 (+76029), chr2-40619 (+129130), chr2-21927 (+239207), chr2-32264 (+247946), chr2-33481 (+250431), chr2-34235 (+279344), chr2-35457 (+280602), chr2-40592 (+282485), chr2-31644 (+292634), chr2-3…
Cdh9	chr15-21994 (-49143)
Cdk5	chr5-20578 (-4812)
Cdk5r1	chr11-42341 (+9760), chr11-19841 (+12406), chr11-18002 (+23027), chr11-42253 (+27021), chr11-17455 (+100910), chr11-39811 (+126007), chr11-31481 (+220644)
Cdk5r2	chr1-12013 (-60126), chr1-10152 (-57289), chr1-11902 (-47988), chr1-10967 (+26220)
Cdk5rap2	chr4-25298 (+32276)
Cdk6	chr5-21068 (+51220), chr5-27937 (+61541), chr5-31166 (+153952)
Cdkn1c	chr7-19235 (-4077), chr7-27164 (+4834), chr7-27319 (+95581), chr7-32329 (+135753), chr7-23597 (+262905), chr7-34641 (+286240), chr7-16484 (+308462), chr7-30073 (+309706)
Cdkn2b	chr4-17914 (+3858)
Cdon	chr9-19629 (-131503), chr9-59 (-116193), chr9-24196 (-104050), chr9-20419 (-80631), chr9-11392 (-60766), chr9-15524 (-49147), chr9-21190 (-20742), chr9-15990 (+89280), chr9-23998 (+93715), chr9-22995 (+96621)
Cebpb	chr2-34796 (+2191), chr2-34188 (+3293), chr2-39346 (+40321), chr2-38099 (+56651), chr2-35719 (+58674), chr2-24822 (+68823), chr2-30814 (+72132), chr2-40760 (+85068), chr2-38199 (+86175), chr2-38280 (+100837), chr2-42162 (+110232), chr2-28250 (+136031), chr2-11662 (+148605), chr2-34238 (+163056), chr2-26975 (+163904), chr2-18736 (+211429), chr2-18457 (+236316)
Cecr2	chr6-7329 (-80760)
Cel	chr2-25092 (+17796)
Celsr1	chr15-12704 (-12), chr15-17644 (+2082), chr15-17556 (+86174), chr15-20868 (+103156), chr15-19562 (+105475), chr15-15656 (+132326), chr15-9526 (+137288), chr15-12911 (+141715)
Celsr2	chr3-15950 (-18169), chr3-16782 (+2658), chr3-18731 (+9267), chr3-17105 (+11938), chr3-16268 (+18527), chr3-16132 (+22169)
Celsr3	chr9-21992 (-13952), chr9-22296 (-8573)
Cenpf	chr1-13677 (-13138)
Cep120	chr18-12972 (+192073), chr18-9001 (+272183), chr18-9798 (+274999)
Cer1	chr4-31648 (-72870)
Cfl1	chr19-10908 (+5166), chr19-12811 (+6283)
Chac1	chr2-32201 (-23114)
Chat	chr14-8875 (+406), chr14-12277 (+1217), chr14-12211 (+2128), chr14-12124 (+25871)
Chd5	chr4-31882 (-5295), chr4-24372 (+2663), chr4-22152 (+12905), chr4-27313 (+22434), chr4-31856 (+40332), chr4-24881 (+45828), chr4-31850 (+47145), chr4-33039 (+53232), chr4-32802 (+77084), chr4-25222 (+79452), chr4-32776 (+80065), chr4-24735 (+89773), chr4-27732 (+127555), chr4-35165 (+128095)
Chd7	chr4-17922 (-113192), chr4-34469 (+14673), chr4-18889 (+24297), chr4-31569 (+34748), chr4-33940 (+61286), chr4-21874 (+83039), chr4-27070 (+84526), chr4-33577 (+99317), chr4-31492 (+120328), chr4-22669 (+154765), chr4-26892 (+219447), chr4-19773 (+221913), chr4-22864 (+228766), chr4-26797 (+231029), chr4-29844 (+248422), chr4-24297 (+322014), chr4-26780 (+398879), chr4-31247 (+470646), chr4-23831…
Chl1	chr6-18083 (+74953), chr6-2 (+138341), chr6-10951 (+172197), chr6-16530 (+299299), chr6-9155 (+322827)
Chodl	chr16-12276 (-293796), chr16-9666 (+360)
Chrd	chr16-12180 (-2506), chr16-10078 (+1115), chr16-13679 (+32331)
Chrdl1	chrX-3121 (-149235)
Chrna3	chr9-16040 (-17746), chr9-25266 (-15259), chr9-19289 (-5099), chr9-22199 (-3913), chr9-10885 (+76), chr9-14168 (+2468)
Chrna7	chr7-19107 (-122833), chr7-24570 (-107285)
Cib1	chr7-32560 (+28916)
Cic	chr7-31371 (+4926), chr7-30173 (+17000), chr7-30184 (+23561)
Cit	chr5-28484 (-55022)
Cited2	chr10-22146 (-492825), chr10-22332 (-392124), chr10-11208 (-244235)
Clasp2	chr9-11841 (+70720)
Clcf1	chr19-13524 (-5403), chr19-9494 (+5306), chr19-8647 (+8054)
Cldn11	chr3-11334 (-276), chr3-20330 (+925), chr3-18316 (+16533), chr3-20464 (+79581), chr3-18575 (+110844)
Cldn5	chr16-12502 (-93043), chr16-12501 (-90310), chr16-10254 (+176)
Clic5	chr17-21773 (+43), chr17-21756 (+486), chr17-19892 (+56231), chr17-13398 (+68243), chr17-13506 (+399505), chr17-14175 (+483917), chr17-19871 (+549475)
Clmn	chr12-16139 (+20040), chr12-11687 (+56540), chr12-13516 (+68883)
Cln8	chr8-25187 (-36677), chr8-18556 (+9253)
Clrn1	chr3-18800 (+5024), chr3-17721 (+157958)
Clstn1	chr4-34873 (-49406), chr4-35516 (-41229), chr4-35046 (-9610), chr4-28216 (+21283), chr4-16386 (+69892)
Clstn2	chr9-20941 (+321)
Clstn3	chr6-16739 (-1133)
Clu	chr14-9284 (+36494)
Cmtm8	chr9-20074 (+45172)
Cnga3	chr1-16177 (+31553)
Cngb1	chr8-15312 (+40688), chr8-16501 (+48285)
Cnr1	chr4-19357 (-207999)
Cntn1	chr15-16314 (-82000), chr15-12018 (-28394), chr15-13191 (+33536)
Cntn2	chr1-21554 (-166706), chr1-24659 (-164365), chr1-18544 (-152380), chr1-24537 (-136402), chr1-12010 (-117610), chr1-24830 (-111994), chr1-10896 (-107813), chr1-8895 (-66340), chr1-24480 (-58124), chr1-22345 (-44045), chr1-17550 (+7917), chr1-26320 (+9762), chr1-14939 (+12225), chr1-25784 (+22732)
Cntn3	chr6-14812 (+930083)
Cntn4	chr6-7617 (+441229), chr6-15083 (+902837)
Cntn5	chr9-17062 (-107)
Cntn6	chr6-18083 (-907093), chr6-2 (-843705), chr6-10951 (-809849), chr6-16530 (-682747), chr6-9155 (-659219), chr6-20565 (+125)
Cntnap1	chr11-40918 (+6912), chr11-40392 (+10739)
Cntnap2	chr6-21178 (-186)
Cobl	chr11-39426 (-346410), chr11-36722 (-191085), chr11-27414 (-1501), chr11-40147 (+105407)
Col25a1	chr3-18226 (+129930)
Col3a1	chr1-21647 (-726571), chr1-18678 (-719615)
Col4a1	chr8-23738 (-141623), chr8-21054 (-137983), chr8-26268 (-99172), chr8-26288 (-87211), chr8-23980 (-65128), chr8-27610 (-63656), chr8-24052 (-50683), chr8-13015 (-27801)
Corin	chr5-14001 (+110)
Cpe	chr8-24492 (+235884), chr8-15723 (+475217)
Cpeb1	chr7-26660 (-22187)
Cplx2	chr13-11729 (-119737), chr13-14126 (-110731), chr13-12856 (-54159), chr13-11940 (-44952), chr13-11177 (-13314), chr13-14817 (+16250), chr13-7902 (+75798)
Cpne5	chr17-22301 (-7106), chr17-17197 (-5692), chr17-18542 (-4091), chr17-18546 (-3626), chr17-14046 (-2848), chr17-15178 (+50651), chr17-18234 (+76369)
Cpne6	chr14-13127 (-14662), chr14-11194 (-13017), chr14-12855 (+571), chr14-9167 (+3067), chr14-12409 (+8720)
Crabp2	chr3-15316 (-12542), chr3-14201 (-3607), chr3-18196 (+357), chr3-13575 (+3939), chr3-11678 (+10808)
Crb2	chr2-34108 (+10098), chr2-28448 (+14914), chr2-19725 (+237962), chr2-38317 (+264809), chr2-15886 (+386431), chr2-13933 (+389876)
Creb1	chr1-22450 (-336609), chr1-17524 (-308890), chr1-20337 (-306393), chr1-24638 (-194883), chr1-10799 (-151315), chr1-20919 (-87226), chr1-15515 (+82440)
Creb3l2	chr6-6968 (-5975), chr6-14850 (+10517), chr6-19949 (+87513), chr6-15792 (+105030), chr6-20708 (+111634)
Crk	chr11-36816 (-26668)
Crmp1	chr5-16712 (-1384), chr5-19820 (+2206)
Crtac1	chr19-9839 (-78951), chr19-14130 (-39942), chr19-12167 (+51720), chr19-14209 (+159310), chr19-11549 (+163283)
Crtc1	chr8-21682 (-14020), chr8-26404 (-11984), chr8-27641 (+19503), chr8-16761 (+22769), chr8-16008 (+31039), chr8-21674 (+33849), chr8-26366 (+43580), chr8-26349 (+53717), chr8-26341 (+62274), chr8-21664 (+63053)
Crx	chr7-20295 (-4)
Csf1	chr3-16703 (-92444), chr3-17854 (-84463), chr3-14289 (-69286), chr3-17029 (+18099)
Csf1r	chr18-12640 (-58820), chr18-8468 (-49598), chr18-9440 (-48387), chr18-13484 (-45455), chr18-6776 (-40229), chr18-11838 (-32189), chr18-11854 (+24753)
Csmd3	chr15-20886 (-14)
Cspg4	chr9-20747 (+192), chr9-14393 (+3453), chr9-22734 (+11831), chr9-18673 (+21760), chr9-24559 (+27341), chr9-21698 (+28064), chr9-19542 (+61357)
Cspg5	chr9-22020 (+49634)
Ctdsp1	chr1-13541 (+3313), chr1-22188 (+4468)
Ctnna1	chr18-13288 (-91547)
Ctnnb1	chr9-15022 (-276227), chr9-13415 (-241969), chr9-22369 (-200502), chr9-19171 (-199323), chr9-16124 (-71295), chr9-14571 (-66468), chr9-14996 (-65298), chr9-17127 (-63818), chr9-18575 (+3181), chr9-22018 (+32108), chr9-14163 (+49175), chr9-18385 (+96622), chr9-21282 (+174851), chr9-20835 (+326193)
Ctnnd2	chr15-14335 (+285303), chr15-17596 (+477522), chr15-14269 (+978430)
Ctsc	chr7-23606 (-514093), chr7-32360 (-147917), chr7-10372 (-70967)
Cttn	chr7-30955 (+49434), chr7-26117 (+141565), chr7-16931 (+152253), chr7-19742 (+289914)
Cux1	chr5-28855 (+266444), chr5-19160 (+308259)
Cux2	chr5-31192 (-9651), chr5-22471 (-3999), chr5-26325 (+14928), chr5-22246 (+51891), chr5-22144 (+101012)
Cx3cl1	chr8-25498 (-17351), chr8-28576 (+10114), chr8-15571 (+29860)
Cxcl5	chr5-19343 (+345)
Cxcr4	chr1-24589 (-267809), chr1-24240 (-264767), chr1-22287 (-236605), chr1-24591 (-211556), chr1-14234 (-95437), chr1-11572 (-93312), chr1-23712 (-3168)
Cyp26a1	chr19-6819 (-10411), chr19-12836 (-4619), chr19-15535 (-1324), chr19-12896 (+256), chr19-7678 (+6323), chr19-9704 (+93082), chr19-14449 (+333208)
Cyp26c1	chr19-9553 (-116031), chr19-12581 (+941), chr19-6819 (+1816)
D130043K22Rik	chr13-9140 (+137)
D16Ertd472e	chr16-12276 (-60495), chr16-6115 (+259591)
Dab1	chr4-23526 (+147309), chr4-31161 (+299397)
Dab2	chr15-17660 (-120052)
Dab2ip	chr2-34464 (-107785), chr2-38270 (-75201), chr2-41903 (-64643), chr2-35059 (-33604), chr2-32205 (-11995), chr2-20941 (-10520), chr2-27865 (-8983), chr2-29538 (+3719), chr2-33520 (+29701), chr2-17259 (+34699), chr2-39549 (+54055), chr2-24750 (+55917), chr2-19301 (+56828), chr2-28592 (+68288), chr2-28810 (+80616), chr2-31321 (+118749), chr2-27975 (+138663), chr2-39423 (+197066), chr2-31564 (+220933…
Dact1	chr12-8314 (-30182), chr12-18759 (+252526), chr12-11247 (+253632)
Dagla	chr19-12859 (-59124), chr19-9727 (-52041), chr19-14921 (-36333), chr19-6116 (-28864), chr19-14891 (-26855), chr19-8433 (+9949), chr19-7335 (+27362), chr19-7322 (+31726), chr19-14736 (+37600), chr19-12876 (+46501), chr19-9912 (+57338), chr19-11373 (+58544)
Daglb	chr5-15576 (-40169), chr5-27074 (-29923)
Dbi	chr1-20168 (+27408)
Dbn1	chr13-10979 (-23109), chr13-9559 (-20077), chr13-8933 (+4249), chr13-14272 (+18624)
Dbx1	chr7-30456 (-116173), chr7-27686 (-105303), chr7-27581 (-17523), chr7-32768 (+353), chr7-21007 (+3179), chr7-35097 (+30692), chr7-28956 (+332667), chr7-25428 (+374560)
Dcc	chr18-9431 (-815116), chr18-8565 (-771398), chr18-12668 (-598364), chr18-13211 (-325150), chr18-11137 (+457), chr18-12289 (+3833)
Dchs1	chr7-35111 (+8599), chr7-25242 (+25004)
Dclk1	chr3-20678 (+281398), chr3-7515 (+300035), chr3-11974 (+345884), chr3-20292 (+423600), chr3-19212 (+442517)
Dclk2	chr3-18540 (+10402), chr3-17929 (+57717), chr3-18743 (+131082), chr3-13937 (+132265), chr3-15491 (+170042), chr3-10373 (+361014)
Dct	chr14-11845 (+9100), chr14-11646 (+89641), chr14-12961 (+169800), chr14-10783 (+266517), chr14-14012 (+910949), chr14-11788 (+983906)
Dctn1	chr6-19522 (-3368), chr6-16572 (+5618), chr6-12112 (+32123), chr6-17744 (+33553)
Ddit4	chr10-10258 (-22805), chr10-21341 (+20529), chr10-23748 (+43552), chr10-21078 (+54219), chr10-24659 (+55333), chr10-19210 (+57737), chr10-22927 (+59806), chr10-22922 (+66581), chr10-13002 (+67697)
Ddr1	chr17-21097 (-20170)
Ddx56	chr11-29545 (+5903), chr11-42686 (+11077)
Ddx6	chr9-17243 (-64873)
Dhx36	chr3-19906 (-96867)
Dicer1	chr12-16139 (-93084), chr12-11687 (-56584), chr12-13516 (-44241), chr12-14982 (+55396), chr12-16401 (+86286), chr12-15446 (+134496), chr12-10876 (+220007)
Dio3	chr12-18914 (-666293), chr12-13882 (-439581), chr12-18833 (-330210), chr12-8552 (-196000), chr12-12274 (-71890), chr12-17549 (-42360), chr12-9628 (-23096), chr12-15479 (-2598), chr12-13163 (+1660), chr12-14119 (+2699), chr12-14591 (+19781)
Disc1	chr8-26080 (+142645), chr8-20062 (+182545), chr8-21619 (+285402), chr8-27335 (+353672), chr8-27327 (+365292), chr8-12045 (+380849)
Dkk1	chr19-14010 (-524856), chr19-6970 (+100), chr19-6468 (+719)
Dlc1	chr8-12324 (+205726), chr8-16893 (+326688), chr8-21062 (+390171), chr8-14376 (+415625)
Dlg1	chr16-11401 (-212526), chr16-11414 (-207366), chr16-9432 (-174773), chr16-6215 (-155791), chr16-4543 (-117862), chr16-10286 (-71833), chr16-13792 (+162231), chr16-7338 (+170335)
Dlg2	chr7-27652 (-521375), chr7-27431 (-203269), chr7-17089 (+615), chr7-25585 (+452559)
Dlg4	chr11-18457 (+1540)
Dlg5	chr14-13303 (-23869), chr14-13757 (+31265), chr14-12217 (+163783), chr14-10016 (+310597), chr14-13241 (+353296), chr14-11344 (+360412), chr14-13896 (+410016)
Dll1	chr17-20422 (-5076), chr17-10550 (-3073), chr17-14682 (+3913), chr17-15082 (+81552), chr17-22985 (+90468), chr17-19000 (+177529), chr17-12614 (+180539), chr17-16186 (+190561), chr17-17302 (+191907), chr17-14150 (+267226), chr17-23209 (+287209), chr17-23247 (+310117)
Dll4	chr2-21689 (-20793), chr2-16461 (-13514), chr2-28471 (-10648), chr2-32201 (+2331)
Dlx1	chr2-10279 (-61762), chr2-13554 (+1450), chr2-26522 (+13350), chr2-41514 (+14758), chr2-33181 (+16247)
Dlx2	chr2-23245 (-109330), chr2-27609 (-83454), chr2-14091 (-82804), chr2-28734 (-5075), chr2-27841 (+525), chr2-33181 (+2394), chr2-41514 (+3883), chr2-26522 (+5291), chr2-13554 (+17191)
Dlx5	chr6-19611 (+310), chr6-22013 (+3369), chr6-14393 (+7824)
Dmrt3	chr19-11306 (+116), chr19-15323 (+12201), chr19-13305 (+18178), chr19-15377 (+25540)
Dmrta2	chr4-27520 (-3090), chr4-23139 (+2122), chr4-30871 (+4316), chr4-34340 (+42407), chr4-27490 (+44368), chr4-33833 (+147586), chr4-20647 (+174541), chr4-30852 (+307518)
Dnm2	chr9-18323 (+38312), chr9-25434 (+71523), chr9-24763 (+81082), chr9-21061 (+84025)
Dnmt3b	chr2-27712 (+2613), chr2-20117 (+19481), chr2-38722 (+46784), chr2-15829 (+61646)
Dock10	chr1-26520 (+126)
Dok4	chr8-26989 (+3874), chr8-14579 (+14807)
Dok5	chr2-23843 (-35878), chr2-27395 (+106), chr2-28620 (+145809)
Dpcd	chr19-10141 (+53875), chr19-8281 (+55439), chr19-5024 (+89511)
Dpf1	chr7-32398 (-10700), chr7-22424 (+5508), chr7-32411 (+13108), chr7-32412 (+13828), chr7-14617 (+15441), chr7-33441 (+89506), chr7-28755 (+106717), chr7-10291 (+117831), chr7-34556 (+162744), chr7-28464 (+180168)
Dpf3	chr12-14255 (+8556), chr12-19353 (+22298)
Dpysl3	chr18-13222 (-12148)
Dpysl4	chr7-21176 (-69045), chr7-33692 (-59163), chr7-23680 (-10399), chr7-29737 (-8337), chr7-24377 (-4032), chr7-22797 (+10418), chr7-24236 (+18280), chr7-29354 (+55847), chr7-29552 (+63512), chr7-24513 (+65298), chr7-26884 (+68012)
Dpysl5	chr5-19760 (+1861), chr5-17359 (+56900), chr5-26651 (+57414)
Drd3	chr16-8792 (-53107)
Dscam	chr16-12473 (-933), chr16-12336 (+348), chr16-9374 (+318170), chr16-12208 (+326666), chr16-10210 (+449164), chr16-10346 (+636731)
Dscaml1	chr9-23809 (-18502), chr9-19323 (+69437), chr9-11856 (+72227), chr9-11928 (+75551), chr9-23880 (+104570), chr9-19954 (+178505), chr9-13137 (+204906), chr9-23153 (+227444), chr9-8116 (+246498), chr9-7833 (+247228), chr9-18661 (+259776), chr9-21035 (+310414), chr9-21042 (+322699)
Dst	chr1-17185 (-46992), chr1-26671 (-45286), chr1-17420 (-17398), chr1-26460 (+421324)
Dtnbp1	chr13-14242 (+54962), chr13-7097 (+161439)
Dtx1	chr5-28296 (-17660), chr5-29541 (+3151), chr5-24578 (+7507), chr5-27929 (+36420), chr5-28021 (+37679)
Duox2	chr2-15690 (+88)
Duoxa1	chr2-41131 (+797)
Dusp10	chr1-27160 (+684254)
Dusp15	chr2-29379 (+8588)
Dvl1	chr4-20454 (+9471)
Dvl2	chr11-35960 (-1580)
E2f1	chr2-18864 (-14258)
Ect2	chr3-20022 (+73424)
Edn3	chr2-37151 (-86559), chr2-19884 (+79), chr2-28587 (+88672), chr2-40646 (+91501), chr2-32191 (+145497), chr2-24345 (+157112)
Ednra	chr8-4549 (-339338), chr8-6769 (-279926)
Ednrb	chr14-14507 (-622369), chr14-9473 (-616371), chr14-8539 (-454158)
Eef1a1	chr9-18204 (-22159), chr9-19320 (-7528)
Eef2k	chr7-28367 (-16190)
Efemp1	chr11-30312 (-117972)
Efhd1	chr1-22973 (+22795)
Efna1	chr3-20639 (-39934), chr3-18738 (-38641)
Efna2	chr10-14555 (-1395), chr10-25594 (+2704), chr10-19909 (+14009), chr10-25639 (+17403)
Efna3	chr3-20639 (+3386), chr3-18738 (+4679)
Efna5	chr17-12406 (-237804), chr17-12401 (-130886), chr17-18208 (-51465), chr17-20098 (-668)
Efna5	chr17-12443 (-126910), chr17-12406 (+36806), chr17-12401 (+143724), chr17-18208 (+223145)
Efnb1	chrX-4746 (+44193), chrX-5703 (+49236), chrX-4053 (+80710), chrX-5620 (+84931), chrX-4212 (+296620), chrX-4865 (+301931), chrX-5640 (+309078), chrX-4968 (+312925), chrX-4600 (+322888)
Efnb3	chr11-43362 (+1129)
Egf	chr3-16212 (+46950)
Egfr	chr11-22744 (+17723)
Egr2	chr10-16886 (+2396)
Egr3	chr14-13399 (-165079), chr14-15067 (-164477), chr14-11090 (-38896)
Ehd1	chr19-12294 (-28823), chr19-15079 (-26598), chr19-6914 (-14309)
Ehmt2	chr17-23386 (+7290)
Eif2b2	chr12-16461 (-26811), chr12-13965 (-24487)
Eif4e	chr3-17808 (+178377)
Eif4g2	chr7-25439 (-679976), chr7-27270 (-128907)
Elavl3	chr9-24135 (-16289), chr9-22818 (-14641), chr9-17102 (-5822), chr9-22817 (+1194), chr9-15894 (+27277)
Elavl4	chr4-30852 (+1318), chr4-20647 (+134295), chr4-33833 (+161250), chr4-27490 (+264468), chr4-34340 (+266429), chr4-30871 (+304520), chr4-23139 (+306714)
Elp3	chr14-12873 (+59705)
Emb	chr13-8495 (-115191), chr13-6958 (+91164)
Eml1	chr12-19412 (-69903), chr12-19380 (-59756), chr12-14668 (-51370), chr12-18963 (-50532), chr12-18964 (-35857), chr12-14613 (-26603), chr12-7038 (-11909), chr12-14583 (-1101), chr12-5163 (+20754), chr12-18982 (+21770), chr12-12583 (+27817), chr12-16112 (+29810), chr12-15380 (+58289), chr12-16546 (+71438)
Emx1	chr6-16020 (-28168), chr6-14547 (-1273), chr6-20591 (+3335), chr6-21302 (+44300), chr6-18024 (+50704), chr6-13644 (+66027), chr6-14692 (+75591)
Emx2	chr19-12892 (-70092), chr19-12882 (-40470), chr19-14435 (-36021), chr19-8449 (-344), chr19-14817 (+931), chr19-7707 (+10692), chr19-14947 (+12316), chr19-12037 (+131130)
En1	chr1-21218 (-52869), chr1-23977 (-51990), chr1-23636 (-8717), chr1-23995 (-7500), chr1-24019 (+1057), chr1-27154 (+4493)
En2	chr5-9812 (-42422), chr5-17063 (-41021), chr5-26149 (-192), chr5-27793 (+924), chr5-31750 (+3082), chr5-26013 (+44109)
Enah	chr1-25035 (+141535), chr1-23883 (+166465)
Enc1	chr13-13549 (-5886), chr13-9555 (+194147), chr13-13680 (+195016), chr13-15397 (+198458), chr13-13612 (+510062), chr13-13374 (+516048)
Eng	chr2-39777 (-15418), chr2-35933 (+339), chr2-35909 (+15559), chr2-30628 (+40104)
Enpp2	chr15-15516 (+141596)
Eomes	chr9-15462 (-250494), chr9-21871 (-159183), chr9-13714 (-1718), chr9-17744 (+762), chr9-13152 (+9534)
Epha1	chr6-15141 (+8321), chr6-18294 (+15252), chr6-14629 (+18952)
Epha10	chr4-19222 (+1033)
Epha2	chr4-33864 (-33246), chr4-24478 (-25990), chr4-26648 (-23230), chr4-23018 (-5159), chr4-23029 (+5456), chr4-26084 (+10674), chr4-23032 (+31345), chr4-31920 (+33605), chr4-8066 (+34738), chr4-31922 (+36822)
Epha3	chr16-6525 (-94135), chr16-10669 (+746), chr16-11883 (+35500), chr16-8490 (+57625), chr16-7041 (+366689), chr16-9439 (+923353)
Epha4	chr1-20340 (-674592), chr1-27346 (-666965), chr1-19285 (-457523), chr1-13201 (+58220), chr1-20072 (+431926)
Epha6	chr16-9564 (-533051)
Epha7	chr4-2241 (-636168)
Epha8	chr4-29596 (-69312), chr4-10699 (-24855), chr4-33311 (-13373), chr4-15782 (-10172), chr4-17154 (-8460), chr4-33730 (-6123), chr4-27094 (-267), chr4-29408 (+2361), chr4-18313 (+7036), chr4-30059 (+13954), chr4-34337 (+20102), chr4-29528 (+26313), chr4-29557 (+30648), chr4-23973 (+43846), chr4-8156 (+49543)
Ephb1	chr9-24158 (-138254), chr9-16568 (-69398), chr9-21394 (+10303), chr9-19303 (+111264), chr9-24375 (+143210), chr9-24416 (+165195), chr9-21579 (+172565), chr9-18300 (+173248)
Ephb2	chr4-26624 (-41184), chr4-24486 (-32241), chr4-25110 (-29419), chr4-27220 (-26104), chr4-31429 (+1680), chr4-20195 (+18297), chr4-16240 (+19134), chr4-35406 (+24220), chr4-35417 (+28301), chr4-33087 (+29474), chr4-26476 (+35104), chr4-28562 (+37651), chr4-19119 (+81579), chr4-17210 (+96359), chr4-31403 (+101764), chr4-33437 (+102583), chr4-29289 (+108835), chr4-23121 (+137237), chr4-31400 (+13937…
Ephb3	chr16-13679 (-439297), chr16-12373 (+65002), chr16-11272 (+67071), chr16-12044 (+73293), chr16-3934 (+88408), chr16-11818 (+88857), chr16-11726 (+108888), chr16-12394 (+116641), chr16-10620 (+119247), chr16-9774 (+158340), chr16-6538 (+162865), chr16-9885 (+200531)
Ephb4	chr5-21927 (-10567), chr5-22140 (-1320), chr5-28997 (+2195)
Epm2a	chr10-13062 (+95267), chr10-235 (+148752)
Epor	chr9-19704 (-24541), chr9-25415 (+1257)
Erbb2	chr11-42060 (-2832)
Erbb3	chr10-6716 (-23229)
Erbb4	chr1-14437 (+706362), chr1-18907 (+964943)
Ercc2	chr7-30656 (+5051), chr7-24428 (+6883)
Esr2	chr12-20685 (+24548), chr12-15952 (+72351), chr12-10165 (+95402), chr12-11487 (+128301)
Esrp1	chr4-20621 (-1493), chr4-34551 (-682), chr4-22460 (-156), chr4-30872 (+1038)
Etv1	chr12-10495 (+962303)
Etv4	chr11-26808 (-96397), chr11-36148 (-86256), chr11-26447 (-44840), chr11-30650 (-30446), chr11-35692 (+12612)
Etv5	chr16-13980 (-125055), chr16-8601 (-78144), chr16-8216 (-2804)
Etv6	chr6-19081 (-74826), chr6-18180 (-63540), chr6-17726 (+6208), chr6-19323 (+23626), chr6-18483 (+175699), chr6-21227 (+258433), chr6-19977 (+333131)
Evl	chr12-5163 (-111150), chr12-18982 (-110134), chr12-12583 (-104087), chr12-16112 (-102094), chr12-15380 (-73615), chr12-16546 (-60466)
Evx1	chr6-17637 (-21949), chr6-18358 (-7328), chr6-21188 (-3512), chr6-17818 (+2266), chr6-20412 (+3045)
Exoc4	chr6-22088 (+649902)
Ext1	chr15-11565 (+121737)
Eya1	chr1-26911 (-429801), chr1-24338 (-196801), chr1-25580 (+538886), chr1-24223 (+603777)
Ezh2	chr6-5087 (-204232), chr6-3649 (-153480), chr6-7880 (-144861)
Fa2h	chr8-28237 (+50386)
Fabp7	chr10-13341 (-41170)
Faim2	chr15-14119 (+186), chr15-17906 (+22564)
Fam126a	chr5-26631 (-47063), chr5-24704 (+139711)
Fancc	chr13-11466 (-55917), chr13-10686 (+101079)
Farp1	chr14-14481 (+71470), chr14-10069 (+224432), chr14-15042 (+241400), chr14-9981 (+245482), chr14-12859 (+280685), chr14-11600 (+310480), chr14-11065 (+312647), chr14-14119 (+332297)
Farp2	chr1-15943 (+95539)
Fas	chr19-9330 (+43845)
Fat3	chr9-24657 (+31519), chr9-17746 (+120791), chr9-13746 (+146423)
Fbxo31	chr8-26453 (-19759), chr8-20310 (+420)
Fbxo45	chr16-13711 (+46357)
Fbxo7	chr10-21399 (+47081), chr10-23059 (+47683)
Fbxw8	chr5-18135 (+68665), chr5-23222 (+86327)
Ferd3l	chr12-12206 (-477526), chr12-13271 (-210538), chr12-16868 (+660)
Fes	chr7-32495 (-3183), chr7-27639 (+5419), chr7-18298 (+8185)
Fev	chr1-10967 (+4265)
Fez1	chr9-18210 (-10839), chr9-13807 (+58207), chr9-18685 (+62489), chr9-18751 (+106107), chr9-14255 (+118125), chr9-9177 (+136306), chr9-17325 (+169564), chr9-15788 (+221487)
Fezf1	chr6-12580 (-324169), chr6-19477 (-24913), chr6-14544 (-5853), chr6-12344 (+2460)
Fezf2	chr14-8543 (-229433), chr14-10805 (-43374), chr14-9572 (-42698), chr14-13138 (+2171), chr14-15437 (+2970), chr14-8766 (+5715), chr14-10993 (+6425)
Fgf10	chr13-10472 (+162)
Fgf13	chrX-3941 (+905)
Fgf14	chr14-14344 (-322), chr14-11858 (+7167), chr14-9165 (+484610)
Fgf18	chr11-25538 (+49283), chr11-14005 (+170621)
Fgf20	chr8-22309 (+405), chr8-20053 (+99228)
Fgf5	chr5-30036 (-64155)
Fgf8	chr19-13083 (-4779), chr19-14669 (-3329), chr19-10093 (+923), chr19-14664 (+1339)
Fgfr1	chr8-18950 (-149802), chr8-23288 (-129011), chr8-23478 (-3851), chr8-15743 (+24799)
Fgfr2	chr7-20675 (-210004)
Fgfr3	chr5-31341 (-35264), chr5-27294 (-32585), chr5-15683 (-29039), chr5-24962 (-19735), chr5-27431 (-5074), chr5-31824 (-2768), chr5-25680 (+10790)
Fgfr4	chr13-12833 (+203), chr13-8656 (+3715), chr13-12883 (+16446)
Fig4	chr10-15429 (+57618)
Flrt1	chr19-13347 (-86345), chr19-8519 (-81752), chr19-10193 (-80405), chr19-8992 (-79759), chr19-11936 (-73167), chr19-8283 (-70600), chr19-11141 (-66409), chr19-12370 (-63082), chr19-12341 (-61317), chr19-11894 (-58428), chr19-7831 (-56473), chr19-11878 (-52079), chr19-15469 (-51074), chr19-6314 (-49792), chr19-9632 (-47800), chr19-7799 (-46226), chr19-9002 (-42969), chr19-13382 (-40473), chr19-7943 …
Flrt3	chr2-27779 (+859)
Flrt3	chr2-39910 (-640919), chr2-14268 (-559720), chr2-23630 (-385674), chr2-27779 (+878)
Fmn1	chr2-25612 (+36041), chr2-21796 (+113331), chr2-28847 (+258170)
Fn1	chr1-15072 (-488992), chr1-19960 (-353753)
Fnbp1	chr2-17974 (+9039), chr2-16445 (+53444), chr2-34948 (+54153), chr2-32883 (+120707), chr2-33644 (+123283)
Foxa1	chr12-13755 (-30145), chr12-15973 (-3692), chr12-17284 (+2844), chr12-19554 (+3824), chr12-18945 (+7157), chr12-15992 (+10822)
Foxa2	chr2-18473 (-192328), chr2-40603 (+883), chr2-22506 (+2729), chr2-41034 (+3273), chr2-37491 (+8125), chr2-39127 (+673187)
Foxb1	chr9-11968 (+1185)
Foxc1	chr13-9291 (-177059), chr13-10251 (-14017), chr13-14117 (-8345), chr13-11387 (+4612), chr13-10573 (+9022), chr13-15373 (+185874), chr13-9620 (+373419)
Foxd1	chr13-8208 (-2519), chr13-15451 (+4321), chr13-10975 (+75814), chr13-10288 (+150473), chr13-10548 (+219933)
Foxn4	chr5-23566 (-35143), chr5-15049 (-25715), chr5-29022 (-24798), chr5-22868 (-5927), chr5-24577 (-2380), chr5-29883 (-228), chr5-19385 (+8587), chr5-27759 (+9406)
Foxo3	chr10-20857 (-14787), chr10-18645 (+48553), chr10-14422 (+93166), chr10-21980 (+157552), chr10-18996 (+219377)
Foxo6	chr4-12109 (-82916), chr4-28680 (-72892), chr4-30395 (+9802), chr4-18404 (+23956), chr4-30402 (+33565), chr4-9110 (+44199), chr4-32837 (+44954), chr4-18746 (+65490), chr4-23922 (+74191), chr4-23921 (+82466), chr4-30415 (+88136), chr4-26302 (+123698)
Foxp1	chr6-22535 (+132714), chr6-12044 (+134596)
Foxp2	chr6-10829 (-287068), chr6-11775 (-1238), chr6-20944 (+183780), chr6-11973 (+184216)
Fry	chr5-10485 (-63951), chr5-13964 (+3)
Fryl	chr5-30243 (-7772)
Fryl	chr5-18502 (+19575), chr5-18500 (+126525), chr5-18125 (+242483)
Fscn2	chr11-28320 (-484)
Fstl4	chr11-38902 (-203263), chr11-27352 (-198753), chr11-39971 (-102382), chr11-38356 (+3537), chr11-21604 (+67546), chr11-26221 (+267927), chr11-41264 (+303293), chr11-43152 (+373794), chr11-29381 (+376367)
Fut10	chr8-21961 (+24216)
Fut9	chr4-20563 (+320)
Fuz	chr7-26080 (+3755)
Fxn	chr19-8416 (-32473), chr19-13247 (+38313)
Fyn	chr10-22492 (+57557), chr10-18970 (+115876), chr10-11325 (+128967), chr10-18213 (+159586), chr10-18960 (+164652), chr10-23224 (+166505)
Fzd1	chr5-12378 (-584755), chr5-28143 (-572991), chr5-11382 (-160383)
Fzd2	chr11-33778 (-791), chr11-37973 (+1767), chr11-38158 (+20786), chr11-35728 (+32690)
Fzd4	chr7-24985 (-1468), chr7-24080 (+33450), chr7-32146 (+74368)
Fzd5	chr1-7862 (-207937), chr1-19546 (-153758), chr1-14393 (-114689), chr1-16329 (-50674)
Fzd9	chr5-25392 (-25402), chr5-16857 (-2970)
Gabrb2	chr11-37607 (+377)
Gabrg2	chr11-42822 (+355517)
Gal	chr19-11158 (-5003), chr19-12454 (+12369)
Galr2	chr11-42297 (+13525)
Gap43	chr16-12278 (-235170), chr16-4729 (+29), chr16-10478 (+34365), chr16-12018 (+323501)
Gas1	chr13-14809 (-312058), chr13-14803 (-311303), chr13-11788 (-54125), chr13-15429 (+29334), chr13-6494 (+92170), chr13-11989 (+119385), chr13-15188 (+129516), chr13-11148 (+131407), chr13-12763 (+132315), chr13-11717 (+249444), chr13-10028 (+266496)
Gas6	chr8-28496 (-37217)
Gas7	chr11-39007 (-235960), chr11-31416 (-221387), chr11-43078 (-206663), chr11-39164 (-130995), chr11-30569 (+16491), chr11-26748 (+21984), chr11-34027 (+66069), chr11-41391 (+68870), chr11-39720 (+71417), chr11-29992 (+94837)
Gata2	chr6-7713 (-61510), chr6-19909 (-59773), chr6-14093 (-57747), chr6-18038 (+2449), chr6-13967 (+3373), chr6-21630 (+4126), chr6-23479 (+4848), chr6-11381 (+5982)
Gata3	chr2-41613 (-4813), chr2-22086 (-3317), chr2-23886 (-153), chr2-33550 (+1359), chr2-34826 (+3727), chr2-36652 (+7390)
Gatad2a	chr8-27392 (+24935)
Gbx1	chr5-22970 (-439), chr5-22980 (+649), chr5-26049 (+29439), chr5-19683 (+30389), chr5-26073 (+36491), chr5-20523 (+42074), chr5-26089 (+44817), chr5-26097 (+46980), chr5-23151 (+50814), chr5-25133 (+52553), chr5-25115 (+54026), chr5-26126 (+60348)
Gcm1	chr9-15102 (-101814), chr9-24241 (-87836), chr9-16395 (-26915), chr9-20036 (-12676)
Gdf6	chr4-28058 (-3010), chr4-27286 (+945)
Gdf7	chr12-11122 (-378)
Gdnf	chr15-18035 (-261), chr15-19259 (+2747), chr15-17333 (+4618), chr15-19258 (+155822)
Gdpd5	chr7-29183 (-21409), chr7-34965 (+1824), chr7-25330 (+9269), chr7-15213 (+43687), chr7-23941 (+45479), chr7-31875 (+46455), chr7-21173 (+51206), chr7-26943 (+51889), chr7-25406 (+57264), chr7-15050 (+64460), chr7-26354 (+75381), chr7-34279 (+78142)
Gfap	chr11-42374 (-1128), chr11-37366 (+3657)
Gfi1	chr5-27439 (-958), chr5-31737 (+233), chr5-21796 (+1692), chr5-29934 (+4071), chr5-31630 (+4645)
Gfra1	chr19-10058 (-6231), chr19-14717 (-2011), chr19-10101 (+65867), chr19-11100 (+89707), chr19-8304 (+118559), chr19-7342 (+527975), chr19-10985 (+637846)
Gfra2	chr14-15367 (-114229), chr14-11251 (-112445), chr14-15471 (-46239), chr14-6494 (+1238), chr14-13657 (+5686), chr14-13178 (+216840)
Gfra3	chr18-10953 (+73), chr18-9044 (+40605)
Gfra4	chr2-38775 (-12896), chr2-34722 (-11649)
Ghrh	chr2-34683 (-1440), chr2-31102 (+8805)
Ghrhr	chr6-20332 (-17454), chr6-13322 (+16311), chr6-13333 (+25950), chr6-12743 (+59707)
Ghsr	chr3-16738 (+209), chr3-18418 (+159579)
Gigyf2	chr1-22973 (-39845)
Git1	chr11-32997 (+8007)
Gja1	chr10-22359 (-8787)
Gja10	chr4-13516 (+64491), chr4-19153 (+121185), chr4-11564 (+229654), chr4-15336 (+243500), chr4-34917 (+249801), chr4-32239 (+261802), chr4-32237 (+275546), chr4-12907 (+297278)
Gldn	chr9-24229 (+68), chr9-16160 (+37222)
Gli2	chr1-24683 (-366628), chr1-8682 (-335495), chr1-16319 (-185061), chr1-18375 (-29154), chr1-20122 (+98837), chr1-14142 (+111174), chr1-21473 (+142405)
Gli3	chr13-11024 (+78274)
Glis2	chr16-11971 (+4649), chr16-10092 (+7497)
Gnaq	chr19-8105 (+221160)
Gnat1	chr9-19527 (-27694), chr9-24650 (-25906), chr9-19337 (-17317), chr9-17622 (-16387), chr9-18166 (-15135), chr9-20101 (-13463), chr9-24585 (-4568), chr9-17353 (-400)
Gng8	chr7-18453 (-14954), chr7-20337 (-5878), chr7-22333 (-689), chr7-30123 (+1305)
Gnrh1	chr14-11227 (+11061)
Golga2	chr2-22125 (+16414), chr2-41047 (+20065), chr2-28238 (+29917), chr2-36326 (+45464)
Golga4	chr9-13152 (-18440)
Gorasp1	chr9-20529 (+6632)
Gpc1	chr1-15612 (-150315), chr1-18173 (-133515), chr1-17472 (-132380), chr1-23817 (-44121), chr1-17483 (-15970), chr1-27372 (+6568), chr1-17003 (+16801)
Gpm6a	chr8-8471 (+160541), chr8-25145 (+161761), chr8-10327 (+166156), chr8-3482 (+168393)
Gpr157	chr4-29717 (-58454), chr4-20304 (-56257), chr4-22671 (-53698), chr4-27700 (-52238), chr4-27748 (+11769)
Gprc5b	chr7-17986 (-28376)
Gprin1	chr13-8053 (+11968), chr13-8476 (+32594)
Gpsm1	chr2-31488 (+22417)
Grcc10	chr6-19890 (-5589)
Grhl2	chr15-9641 (-97161), chr15-1993 (-29761), chr15-22478 (+897), chr15-18088 (+85441)
Grhl3	chr4-31249 (+3174), chr4-32903 (+6934), chr4-11722 (+24102), chr4-17567 (+28413), chr4-15690 (+47083)
Grik1	chr16-12861 (-233740)
Grin1	chr2-20453 (+13796)
Grin2a	chr16-11424 (-23)
Grip1	chr10-17268 (-548740), chr10-24192 (-366652), chr10-12975 (-232315), chr10-22997 (-155753), chr10-8482 (-15729), chr10-23425 (+4495), chr10-24171 (+58903)
Grip2	chr6-14591 (-37256), chr6-21830 (-19312), chr6-13626 (+114), chr6-18322 (+8749), chr6-16759 (+11178), chr6-17249 (+24816), chr6-14337 (+87039), chr6-16227 (+88640)
Grm5	chr7-21496 (-18094), chr7-23606 (+161448), chr7-32360 (+527624), chr7-10372 (+604574)
Gsc	chr12-19436 (-1225), chr12-19159 (+143), chr12-18474 (+1465), chr12-14674 (+4578), chr12-9274 (+54590), chr12-18466 (+60350)
Gsk3a	chr7-35231 (-7104)
Gsk3b	chr16-10600 (-141593), chr16-6679 (-124874), chr16-13395 (+3808)
Gsx2	chr5-22890 (-8228), chr5-24758 (-4407)
H2-D1	chr17-21903 (-8724)
H2-K1	chr17-19388 (-22131)
H2afy2	chr10-19669 (-181430), chr10-16162 (-147729), chr10-13912 (-145214), chr10-24340 (-135544), chr10-24334 (-98466), chr10-24329 (-89740), chr10-19107 (-82263), chr10-17723 (-55086)
Hand2	chr8-21517 (-700690), chr8-17404 (-698132), chr8-16946 (+552), chr8-28198 (+1324), chr8-14188 (+7726), chr8-28239 (+12841)
Hap1	chr11-36330 (-34437), chr11-28580 (+3444)
Hapln1	chr13-11517 (-716617), chr13-6808 (-201419), chr13-13095 (-1211), chr13-7163 (+93746), chr13-2914 (+198893)
Hapln2	chr3-15391 (+10601)
Hapln4	chr8-18468 (-94), chr8-7433 (+1020), chr8-20026 (+28785), chr8-23590 (+36009)
Hcn1	chr13-6958 (-290691), chr13-15021 (+434574)
Hdac11	chr6-16565 (-9798), chr6-13705 (-2684), chr6-16783 (+16882), chr6-14086 (+35137), chr6-13395 (+41939), chr6-20449 (+42552), chr6-22976 (+43416), chr6-22949 (+44303)
Hdac2	chr10-14546 (-440363)
Hdac5	chr11-18073 (+2538), chr11-34435 (+6652)
Hdac7	chr15-19308 (-53130), chr15-8793 (-31903), chr15-17815 (+18498), chr15-16202 (+23536), chr15-20252 (+29076), chr15-20949 (+33609), chr15-19680 (+41601)
Hdac9	chr12-16345 (+561237), chr12-15207 (+566339)
Hectd1	chr12-17286 (-36461)
Hecw2	chr1-21999 (+269222)
Helt	chr8-17762 (-11281)
Herc1	chr9-19837 (+157451)
Hes1	chr16-5684 (-407232), chr16-10762 (-381500), chr16-5221 (-336297), chr16-12617 (-293781), chr16-9122 (-227996), chr16-9328 (-183857), chr16-5320 (-171136), chr16-12067 (-117586), chr16-13645 (-91827), chr16-12472 (-45248), chr16-11903 (-35427), chr16-10231 (+80964), chr16-10159 (+90601), chr16-10704 (+109050), chr16-13413 (+128723)
Hes2	chr4-35167 (-303), chr4-25256 (+696), chr4-20541 (+6788)
Hes3	chr4-22989 (-2715)
Hes5	chr4-20293 (-11125), chr4-16637 (-7719), chr4-30859 (-3735)
Hes6	chr1-25992 (-2210)
Hes7	chr11-21682 (+13)
Hesx1	chr14-9747 (+29603)
Hexb	chr13-13549 (-36862)
Hey1	chr3-16789 (-199386), chr3-10457 (-196296), chr3-18717 (-184011), chr3-19932 (-164018), chr3-15389 (-86615), chr3-20100 (-69369), chr3-14819 (-64650), chr3-19321 (+86553), chr3-19358 (+155587)
Heyl	chr4-18745 (-16371), chr4-21850 (-7278), chr4-25143 (-5307)
Hgf	chr5-16709 (-243756)
Hhex	chr19-13629 (+1902)
Hhip	chr8-22032 (-61665), chr8-22030 (+2415), chr8-22028 (+3590), chr8-22024 (+228637), chr8-22973 (+307529)
Hif1a	chr12-3117 (-232447), chr12-11941 (-220378), chr12-13227 (-212960), chr12-19789 (-210830), chr12-18664 (-195584), chr12-15729 (-177029), chr12-19719 (-108141), chr12-17622 (-77432), chr12-18655 (-44728)
Hlx	chr1-22580 (-60672), chr1-20779 (-5435), chr1-15513 (+241), chr1-27160 (+13984)
Hmg20a	chr9-23515 (+113609), chr9-20352 (+132953), chr9-14620 (+137376), chr9-9283 (+159017), chr9-18023 (+163238), chr9-24940 (+165032), chr9-15926 (+189896), chr9-24079 (+215181)
Hmg20b	chr10-22855 (-4523)
Hmga2	chr10-20907 (-231768), chr10-14432 (-221248), chr10-21133 (-170727), chr10-22086 (-76501), chr10-14744 (+485), chr10-23336 (+204007)
Hmgb2	chr8-9186 (+19330)
Hmx2	chr7-16455 (-10188), chr7-30273 (-1536), chr7-27542 (+53)
Hmx3	chr7-27605 (-2598), chr7-20674 (-177), chr7-16455 (+1007)
Hnf1b	chr11-39184 (+1024)
Hnrnpk	chr13-12580 (-68572)
Hoxa1	chr6-11342 (-188), chr6-20927 (+1278)
Hoxa2	chr6-14730 (-5464), chr6-20357 (-3400), chr6-13290 (-606)
Hoxb1	chr11-25057 (-12489), chr11-21535 (+42122), chr11-17812 (+73198)
Hoxb2	chr11-39816 (-7233), chr11-42022 (-5613), chr11-25057 (+1631)
Hoxb3	chr11-39816 (+21073), chr11-42022 (+22693)
Hoxc10	chr15-17849 (+111)
Hoxc8	chr15-17613 (-8426), chr15-21736 (-2961)
Hoxd1	chr2-18965 (-22497), chr2-30135 (-13018), chr2-29916 (-50), chr2-27422 (+497)
Hoxd10	chr2-35595 (+468)
Hoxd3	chr2-27583 (+318), chr2-18965 (+28554), chr2-30135 (+38033)
Hoxd9	chr2-41114 (+482)
Hprt	chrX-4867 (+69109)
Hs6st1	chr1-21636 (+2216), chr1-21206 (+20224), chr1-27312 (+21504)
Hsp90aa1	chr12-12948 (-6726)
Hsp90ab1	chr17-11519 (-8449), chr17-14616 (+6807)
Hspb1	chr5-32350 (-36762), chr5-32446 (-18860), chr5-22780 (-14409), chr5-13418 (-9934)
Hspg2	chr4-17371 (+21582), chr4-31487 (+26467), chr4-34414 (+41579), chr4-34659 (+42367), chr4-34876 (+50267), chr4-25572 (+74473), chr4-27469 (+88414)
Htr6	chr4-9266 (-7748), chr4-26613 (-7198), chr4-34048 (+35261)
Hydin	chr8-17577 (-964), chr8-25967 (+5), chr8-12319 (+233495)
Id1	chr2-33204 (-29955), chr2-21936 (-12151), chr2-38920 (-10532), chr2-32002 (+1721)
Id2	chr12-12104 (-606641), chr12-17961 (-357482), chr12-12284 (-208908), chr12-13307 (-198050), chr12-20131 (-67752), chr12-11386 (-23347)
Id3	chr4-27250 (-38372), chr4-24465 (-32803), chr4-27374 (+2606), chr4-28251 (+5508)
Id4	chr13-9796 (+12352)
Idh2	chr7-27424 (-56278), chr7-33968 (+34040), chr7-23018 (+38848), chr7-20042 (+42832), chr7-23441 (+45489), chr7-20191 (+57346), chr7-23687 (+85759)
Ier2	chr8-18850 (+60928), chr8-14793 (+83047), chr8-22150 (+150866), chr8-25443 (+176837), chr8-17444 (+244835)
Ifng	chr10-12360 (+200210)
Ift122	chr6-14703 (+69916)
Ift140	chr17-22768 (-2362)
Ift172	chr5-24043 (-3679)
Ift27	chr15-18715 (-30194), chr15-18943 (-7610)
Ift57	chr16-3825 (-198175)
Igf1	chr10-23534 (-307076)
Igf1r	chr7-15675 (+117979), chr7-19361 (+195909)
Igf2bp1	chr11-22207 (-1235), chr11-26275 (+630), chr11-24661 (+14557), chr11-25446 (+17337)
Igsf21	chr4-31770 (-27414), chr4-31769 (-22550), chr4-24535 (+2531), chr4-18383 (+26255), chr4-31757 (+27447), chr4-20842 (+114626), chr4-19775 (+137659), chr4-27125 (+146556), chr4-34862 (+177184), chr4-27072 (+193257), chr4-13755 (+202632), chr4-18599 (+235542), chr4-29386 (+269159), chr4-34128 (+269741)
Igsf9	chr1-8620 (+3303)
Igsf9b	chr9-5397 (+9908), chr9-25243 (+23678), chr9-19861 (+35492)
Ihh	chr1-22663 (+361)
Ikzf1	chr11-41940 (+4352)
Il1r1	chr1-13353 (-108489)
Il1rap	chr16-12789 (+386529)
Il1rapl1	chrX-24 (+877259)
Il1rapl2	chrX-4233 (+370)
Il34	chr8-17558 (+67086), chr8-10213 (+74132), chr8-20130 (+82454)
Il6st	chr13-10112 (+103226)
Immp2l	chr12-11208 (-187049), chr12-15802 (+290826)
Impact	chr18-4707 (-22959), chr18-11305 (-16288)
Ina	chr19-12827 (-148624), chr19-14425 (+366)
Inhba	chr13-11024 (-469597)
Inpp5f	chr7-17451 (+77044)
Inpp5j	chr11-15221 (+9899)
Inppl1	chr7-30405 (+14198), chr7-29420 (+16972)
Insc	chr7-20365 (-23070)
Insm1	chr2-15456 (-176257), chr2-33079 (-158179), chr2-31771 (-1115), chr2-19616 (+22337), chr2-32129 (+34728), chr2-29811 (+35276), chr2-28339 (+40381), chr2-28617 (+57688), chr2-31239 (+58562), chr2-17911 (+69289)
Intu	chr3-16612 (-96563), chr3-16649 (-86970)
Iqgap1	chr7-28039 (+73416)
Ireb2	chr9-16426 (-97922)
Irf2bpl	chr12-16228 (-20482), chr12-9073 (-4488), chr12-9667 (+28881), chr12-15427 (+52606), chr12-11046 (+67758), chr12-10117 (+68391), chr12-17786 (+105570), chr12-5656 (+116740)
Irs2	chr8-12680 (-274911), chr8-26460 (-251943), chr8-22313 (-251426), chr8-19431 (-244285), chr8-24281 (-241931), chr8-24689 (-206934), chr8-10399 (-5144), chr8-27896 (-2766), chr8-27930 (+17353), chr8-27941 (+28558), chr8-21162 (+32331), chr8-21384 (+48107), chr8-10764 (+62261)
Irx3	chr8-22527 (-332556), chr8-13552 (-275984), chr8-14187 (-264992), chr8-11470 (-262671), chr8-16945 (-195526), chr8-26266 (-194942), chr8-26287 (-187608), chr8-22519 (-71109), chr8-12759 (-63837), chr8-15878 (-5139), chr8-15869 (-3842), chr8-20371 (-2702), chr8-9188 (-1439), chr8-17547 (+88581), chr8-24877 (+152857), chr8-6741 (+178712), chr8-16913 (+188999), chr8-23200 (+189972), chr8-23401 (+286…
Irx5	chr8-15878 (-551003), chr8-12759 (-492305), chr8-22519 (-485033), chr8-26287 (-368534), chr8-26266 (-361200), chr8-16945 (-360616), chr8-11470 (-293471), chr8-14187 (-291150), chr8-13552 (-280158), chr8-22527 (-223586), chr8-22536 (+5545), chr8-16162 (+7913), chr8-25139 (+21801), chr8-26991 (+102515), chr8-23465 (+121922), chr8-22543 (+133911), chr8-24045 (+135646)
Irx6	chr8-22536 (-310948), chr8-16162 (-308580), chr8-25139 (-294692), chr8-26991 (-213978), chr8-23465 (-194571), chr8-22543 (-182582), chr8-24045 (-180847), chr8-23926 (+4294), chr8-25597 (+141964)
Isl1	chr13-11297 (-403931), chr13-13203 (-398537), chr13-10771 (-397691), chr13-7209 (-396674), chr13-6968 (-395824), chr13-5775 (-394906), chr13-7974 (-204977), chr13-12916 (+4308), chr13-10042 (+15842), chr13-15447 (+95035), chr13-9502 (+622056), chr13-6875 (+635795)
Isl2	chr9-25041 (-5044), chr9-7920 (-95), chr9-19620 (+1380), chr9-8552 (+2870), chr9-25031 (+5210)
Islr2	chr9-12386 (+2553), chr9-15038 (+3456), chr9-23406 (+4296), chr9-23378 (+26803)
Itga1	chr13-9502 (-585668), chr13-6875 (-571929)
Itga3	chr11-28003 (-29094), chr11-41547 (+19457)
Itga4	chr2-41830 (-115422), chr2-33077 (+144297), chr2-20388 (+166359)
Itgb1	chr8-21618 (-30828)
Itgb4	chr11-37243 (-4916), chr11-25676 (+32236), chr11-34125 (+35379)
Itpk1	chr12-11341 (+13431), chr12-11357 (+19450), chr12-11882 (+20294), chr12-20267 (+24643), chr12-13601 (+50815), chr12-16533 (+53009), chr12-16602 (+56742), chr12-14792 (+63981), chr12-19675 (+73162), chr12-11321 (+87807), chr12-15095 (+111199)
Itpka	chr2-37360 (+2175)
Itpr1	chr6-9299 (+318387)
Itsn1	chr16-9473 (+123635), chr16-10634 (+170168)
Jag1	chr2-19295 (-826303), chr2-41739 (-614077), chr2-40258 (+15578)
Jag2	chr12-19782 (-9231), chr12-11824 (+4161), chr12-12929 (+6779), chr12-14846 (+11773), chr12-14861 (+14924), chr12-9335 (+25872), chr12-9898 (+31391), chr12-18171 (+51684), chr12-19241 (+52869), chr12-8972 (+55138), chr12-8858 (+55734)
Jakmip1	chr5-18448 (-48668), chr5-19696 (+40519), chr5-16714 (+96797)
Jun	chr4-22867 (-147400), chr4-17404 (-101850)
Kalrn	chr16-10512 (-47917), chr16-10209 (-33390), chr16-13007 (+73144), chr16-13764 (+244452), chr16-9233 (+320887), chr16-10385 (+429398), chr16-5421 (+525382)
Kank1	chr19-10628 (-176348), chr19-15093 (+71719), chr19-14538 (+146624)
Kat2b	chr17-15987 (+111909)
Katnb1	chr8-23215 (+23336)
Kcna1	chr6-21192 (-86925), chr6-18993 (+770), chr6-12046 (+49341), chr6-12670 (+59719)
Kcnip2	chr19-14018 (-1558), chr19-13069 (-4)
Kcnj10	chr1-19126 (+16073), chr1-15604 (+27804)
Kcnma1	chr14-13757 (-411351), chr14-12217 (-278833), chr14-10016 (-132019), chr14-13241 (-89320), chr14-11344 (-82204), chr14-13896 (-32600), chr14-8540 (+11652)
Kctd11	chr11-37167 (-10066), chr11-34440 (+1844)
Kdm2b	chr5-21337 (-5564), chr5-28341 (+746), chr5-28597 (+1689), chr5-12105 (+20557), chr5-19208 (+47999)
Kdm4a	chr4-33616 (-104570), chr4-34828 (-89180), chr4-29570 (-82806), chr4-17718 (-81317), chr4-12983 (-71924), chr4-15308 (-41886)
Kdm6b	chr11-43047 (-113478), chr11-35719 (-80216), chr11-40477 (-18556), chr11-40677 (-7758), chr11-41903 (+9210)
Kdr	chr5-15900 (+23436), chr5-11501 (+27370), chr5-21650 (+124795)
Kif13b	chr14-15433 (-118771), chr14-9979 (-76444), chr14-15053 (-66941), chr14-15686 (-62202)
Kif14	chr1-23489 (+120985)
Kif1a	chr1-14568 (-17152), chr1-25173 (+20866), chr1-20161 (+30020), chr1-15142 (+84180)
Kif26a	chr12-16702 (-30668), chr12-17096 (-24684), chr12-16941 (-13484), chr12-16495 (+5697), chr12-19066 (+10481), chr12-17670 (+11982), chr12-15152 (+18116), chr12-17699 (+22709), chr12-17717 (+25407), chr12-15672 (+29577), chr12-15174 (+35648), chr12-17733 (+36474), chr12-10718 (+63976), chr12-10133 (+70881), chr12-5622 (+75869), chr12-14633 (+91299), chr12-17476 (+92346), chr12-17232 (+127376), chr1…
Kif27	chr13-9618 (+61814)
Kif3a	chr11-31816 (-44191)
Kif5a	chr10-24625 (+31165), chr10-14923 (+33935)
Kif5c	chr2-31554 (+14054), chr2-39578 (+76212), chr2-32917 (+119787), chr2-23396 (+145373)
Kirrel3	chr9-11652 (-283317), chr9-11064 (+209732), chr9-24506 (+530871), chr9-16425 (+531681), chr9-21660 (+537349), chr9-9368 (+539335)
Kit	chr5-13339 (-420630), chr5-20297 (-124650), chr5-21650 (+278708), chr5-11501 (+376133), chr5-15900 (+380067)
Klf15	chr6-10296 (-27219), chr6-22144 (-15620), chr6-20769 (-1114)
Klf7	chr1-20919 (-324189), chr1-10799 (-260100), chr1-24638 (-216532), chr1-20337 (-105022), chr1-17524 (-102525), chr1-22450 (-74806), chr1-16242 (+42592), chr1-13360 (+54364)
Klhl1	chr14-11104 (+558)
Kndc1	chr7-28874 (-59227), chr7-25287 (+20008), chr7-27725 (+35974)
Kras	chr6-17388 (-53585), chr6-12295 (-26142)
Kremen1	chr11-35479 (-17357), chr11-41797 (-1803), chr11-29449 (+77132)
Lama2	chr10-8165 (+726207)
Lamb1	chr12-12072 (+50816)
Lamc1	chr1-25638 (-54107)
Lamc3	chr2-16018 (-32768), chr2-40186 (+159), chr2-29376 (+27643), chr2-34253 (+30248)
Lbx1	chr19-11843 (-77040), chr19-8404 (-71741), chr19-15530 (-66626), chr19-13851 (-65518), chr19-11137 (-57952), chr19-8794 (-47672), chr19-13148 (-25409), chr19-8389 (-8697), chr19-10943 (-526), chr19-13157 (+11832), chr19-6148 (+14437), chr19-6268 (+15026), chr19-11143 (+79804), chr19-9629 (+81837), chr19-9683 (+85042)
Ldb1	chr19-14814 (+1238), chr19-12015 (+7024), chr19-12013 (+8531), chr19-14038 (+40215)
Lef1	chr3-9257 (-291592), chr3-13020 (-186814), chr3-13295 (-163360), chr3-9517 (-147220), chr3-18687 (-42256), chr3-10842 (-25022), chr3-13661 (-4073), chr3-12396 (-3186), chr3-14561 (+98035), chr3-17087 (+122321), chr3-18494 (+126470), chr3-18513 (+130577)
Lemd2	chr17-14918 (-307852), chr17-20972 (-306731), chr17-20262 (-301191), chr17-20893 (-295437), chr17-17590 (-278559), chr17-17591 (-276242), chr17-11751 (-244516), chr17-16294 (-238267), chr17-17696 (-231477), chr17-11747 (-227212), chr17-20641 (-204644), chr17-11746 (-197250), chr17-15103 (-188658), chr17-15098 (-184868), chr17-23494 (-181640), chr17-13830 (-174060), chr17-13855 (-168540), chr17-20…
Lep	chr6-22703 (-199633), chr6-19675 (-197748), chr6-16671 (-195680), chr6-18982 (-194895), chr6-18173 (-181951), chr6-15860 (-168230), chr6-18224 (-163263), chr6-16035 (-127946), chr6-21777 (-43084)
Lepr	chr4-15826 (-52841)
Lgals1	chr15-15849 (-10869), chr15-12769 (+1209)
Lgi4	chr7-33986 (+7884)
Lhfpl4	chr6-14339 (+679)
Lhfpl5	chr17-19770 (+168)
Lhx1	chr11-25658 (-272099), chr11-30529 (-254895), chr11-38428 (-238788), chr11-37226 (-235037), chr11-31456 (-150900), chr11-29949 (-116569), chr11-23862 (-111590), chr11-42616 (-73457), chr11-19558 (-37354), chr11-33435 (+493)
Lhx2	chr2-31356 (-3175), chr2-39782 (+16456), chr2-35347 (+21937), chr2-38150 (+26531), chr2-35872 (+28300), chr2-16540 (+73954)
Lhx3	chr2-27503 (+136), chr2-37141 (+23720), chr2-29739 (+36865), chr2-32406 (+64478)
Lhx4	chr1-26454 (-68349), chr1-15847 (-50005), chr1-3821 (-48383), chr1-23256 (-35703), chr1-26540 (-8976), chr1-16459 (+4833), chr1-21669 (+12776), chr1-21447 (+91488)
Lhx5	chr5-23187 (-295502), chr5-19442 (-292355), chr5-23214 (-257219), chr5-27769 (-213880), chr5-27385 (-199602), chr5-21763 (-160366), chr5-21052 (-150671), chr5-21051 (-129316), chr5-14207 (-127303), chr5-21041 (-509), chr5-21557 (+478), chr5-14851 (+9207), chr5-31511 (+26022)
Lhx6	chr2-25672 (-12), chr2-30454 (+468), chr2-24268 (+1579), chr2-25351 (+2782), chr2-23084 (+13790)
Lhx9	chr1-25430 (-1178), chr1-20311 (-112), chr1-12241 (+668), chr1-27320 (+4418), chr1-15581 (+10912), chr1-21115 (+89883)
Lif	chr11-39621 (-35), chr11-29606 (+4719)
Lifr	chr15-11522 (+3445)
Limk1	chr5-19963 (+9552), chr5-23840 (+10539)
Lin28a	chr4-17641 (-17271), chr4-14358 (-1966)
Lingo1	chr9-22027 (-145074), chr9-10622 (-140443), chr9-18827 (-111348), chr9-17986 (-108850), chr9-20654 (-90195), chr9-15434 (-89185), chr9-23102 (-61392), chr9-23380 (-42744), chr9-24079 (+51428), chr9-15926 (+76713), chr9-24940 (+101577), chr9-18023 (+103371), chr9-9283 (+107592), chr9-14620 (+129233), chr9-20352 (+133656), chr9-23515 (+153000)
Lingo2	chr4-24628 (+507)
Llgl1	chr11-41824 (-68115), chr11-39807 (-761)
Llph	chr10-23336 (+45392)
Lmo4	chr3-11410 (-175515), chr3-15889 (-154647), chr3-20295 (-39921), chr3-18588 (-1011), chr3-16075 (+191521), chr3-17131 (+216548), chr3-18899 (+394630)
Lmx1a	chr1-25185 (-51244), chr1-23009 (-44410), chr1-23008 (-16610), chr1-26648 (+238561), chr1-26658 (+240672), chr1-3068 (+356990), chr1-24946 (+598771), chr1-26765 (+667460), chr1-14110 (+668252)
Lmx1b	chr2-24477 (-124217), chr2-29302 (-110849), chr2-39663 (-50586), chr2-28370 (-48116), chr2-13742 (-24351), chr2-26647 (-1943), chr2-28879 (-421), chr2-39252 (+8066), chr2-28282 (+34515), chr2-28117 (+45217), chr2-28852 (+57046), chr2-32952 (+59551), chr2-22297 (+71180), chr2-36655 (+72421), chr2-36648 (+78256), chr2-36645 (+79695), chr2-18133 (+84441), chr2-22288 (+96337)
Lpar1	chr4-33874 (+18748)
Lpar3	chr3-14182 (+90558), chr3-18221 (+155365), chr3-13028 (+159169)
Lrfn1	chr7-29462 (-176)
Lrfn3	chr7-30268 (-234), chr7-30052 (+1216), chr7-30269 (+3104), chr7-30033 (+28937)
Lrfn4	chr19-12281 (+5924), chr19-14468 (+13821), chr19-14029 (+57111)
Lrfn5	chr12-9002 (+585), chr12-13790 (+2486)
Lrig1	chr6-19608 (-60663), chr6-20870 (+18104)
Lrig2	chr3-18091 (+80594), chr3-16615 (+121754)
Lrp1	chr10-19881 (+6841), chr10-19867 (+12047), chr10-18949 (+43373), chr10-24922 (+63049), chr10-21006 (+63728), chr10-15645 (+65078), chr10-20982 (+66044), chr10-14965 (+74998), chr10-13767 (+80006)
Lrp12	chr15-17209 (-335517), chr15-17890 (-75211)
Lrp2	chr2-7423 (-49130), chr2-39367 (+166709)
Lrp4	chr2-31776 (+1972), chr2-23552 (+12972), chr2-37214 (+17170)
Lrp6	chr6-13360 (+127385)
Lrp8	chr4-27173 (-76805), chr4-12924 (-71015), chr4-29871 (-68444), chr4-33585 (-58667), chr4-22467 (-57231), chr4-30973 (-45894), chr4-29744 (-44275), chr4-17710 (-26572), chr4-28666 (-19448), chr4-26726 (+4304)
Lrrc4	chr6-21777 (-185389), chr6-16035 (-100527), chr6-18224 (-65210), chr6-15860 (-60243), chr6-18173 (-46522), chr6-18982 (-33578), chr6-16671 (-32793), chr6-19675 (-30725), chr6-22703 (-28840), chr6-18307 (+910), chr6-8573 (+293743)
Lrrc4b	chr7-25930 (-15345), chr7-28134 (-14520), chr7-21764 (-12956), chr7-28170 (-5903)
Lrrc4c	chr2-26256 (-387345), chr2-31589 (+944)
Lrrk2	chr15-20625 (+108091)
Lrrn1	chr6-21156 (+394282)
Lrrn3	chr12-9586 (-791395), chr12-13120 (+647), chr12-15802 (+170835)
Lrrtm1	chr6-18112 (-53939), chr6-18882 (-19454)
Lrrtm2	chr18-9030 (-157393)
Lrrtm3	chr10-17181 (-551517), chr10-15956 (+59), chr10-12133 (+2152), chr10-15478 (+2932), chr10-22228 (+5688), chr10-18816 (+50319)
Lrrtm4	chr6-13082 (+717)
Lrtm1	chr14-12454 (-507895), chr14-13780 (-311761), chr14-10286 (-103049), chr14-11044 (-59655), chr14-14756 (+249483)
Lrtm2	chr6-21351 (+494), chr6-15161 (+3776), chr6-20611 (+16385)
Ltk	chr2-37360 (+15919)
Lzts1	chr8-17847 (-69072), chr8-20626 (-52553), chr8-27192 (-35579), chr8-23578 (+12019), chr8-20645 (+18087), chr8-8228 (+19282)
Lzts3	chr2-25963 (+1628)
Mafb	chr2-28547 (-141160), chr2-21385 (-85167), chr2-16172 (-2279), chr2-27707 (-1561), chr2-38666 (+15700)
Mafk	chr5-17568 (+3901), chr5-22121 (+12508)
Mag	chr7-32697 (-9), chr7-19122 (+6015)
Magi2	chr5-16806 (-342889)
Magi2	chr5-25836 (-682320), chr5-23346 (+214), chr5-16806 (+289140)
Mal	chr2-33978 (-27395), chr2-22129 (+466)
Mal2	chr15-16829 (+183)
Mall	chr2-33978 (+45842)
Map1a	chr2-34988 (+4565)
Map1b	chr13-2460 (-274421), chr13-11591 (-42055), chr13-14201 (+2347), chr13-8608 (+72692)
Map1s	chr8-25419 (+8901)
Map2	chr1-19674 (-93334), chr1-21138 (+86043)
Map2k2	chr10-21821 (+23439)
Map3k13	chr16-12466 (-45383)
Map3k7	chr4-33510 (-145278), chr4-32185 (-128287), chr4-35446 (-83612), chr4-26517 (-26291), chr4-11642 (+110889)
Map4k4	chr1-26718 (+129405)
Map6	chr7-29306 (+20003), chr7-29293 (+37725), chr7-23808 (+81585)
Mapk1	chr16-11310 (+68752)
Mapk8	chr14-14321 (+79786), chr14-7749 (+124222), chr14-7766 (+146399), chr14-5509 (+196675)
Mapk8ip2	chr15-10942 (+3903)
Mapk9	chr11-24586 (+23216), chr11-21180 (+25363)
Mapt	chr11-27232 (+89092)
Mark2	chr19-4581 (-4263), chr19-15207 (+1971), chr19-10538 (+33433), chr19-15176 (+59316), chr19-6897 (+62270)
Mark4	chr7-34067 (-6497), chr7-21259 (+28930)
Matn2	chr15-5592 (-16678), chr15-11957 (-13725)
Mbd1	chr18-10863 (-49574)
Mbp	chr18-8868 (-17845), chr18-9105 (-5058), chr18-5616 (-3170), chr18-10959 (+43054), chr18-11089 (+51049), chr18-9548 (+54301), chr18-13574 (+70662), chr18-11138 (+86684), chr18-13581 (+109225)
Mcf2	chrX-3974 (-31260)
Mcph1	chr8-21113 (-206580)
Mdga1	chr17-23959 (-109787), chr17-22080 (-75325), chr17-18013 (+3539), chr17-23584 (+5617), chr17-19128 (+50239), chr17-20957 (+87058), chr17-15201 (+90086), chr17-14061 (+93071), chr17-16219 (+110403)
Mdga2	chr12-9491 (+2076)
Mdga2	chr12-9491 (-748115)
Mdk	chr2-37706 (-5291), chr2-30823 (-2855), chr2-25170 (+4206), chr2-39725 (+6485)
Mdm2	chr10-24255 (+63482)
Mecom	chr3-12367 (-194626), chr3-11346 (+324), chr3-17081 (+1106), chr3-16157 (+829760)
Mef2a	chr7-22331 (-89779), chr7-20863 (-1433)
Mef2c	chr13-13136 (+19875), chr13-9368 (+20366), chr13-14147 (+63953), chr13-15420 (+151633), chr13-10201 (+210495), chr13-8628 (+234561), chr13-12868 (+235357), chr13-1865 (+365725), chr13-7179 (+368882)
Mef2d	chr3-20481 (+2031), chr3-10928 (+5413), chr3-15062 (+7585), chr3-16091 (+95127), chr3-20458 (+101897), chr3-16064 (+105323)
Megf8	chr7-33344 (-8354), chr7-33537 (-1712), chr7-20137 (+48836), chr7-17242 (+50819)
Meis1	chr11-41907 (-816610), chr11-39728 (-743058), chr11-21332 (-512608), chr11-20428 (-2883), chr11-23530 (+2647), chr11-43233 (+3925), chr11-25379 (+8092)
Mesp1	chr7-19579 (+667), chr7-33454 (+7432)
Metrn	chr17-17912 (-6355)
Mfn1	chr3-20253 (+80161)
Mfrp	chr9-14040 (-26507)
Mfsd2a	chr4-25182 (-22422)
Mgll	chr6-21862 (+35789), chr6-15914 (+51726), chr6-19873 (+61791)
Mib1	chr18-13421 (+208081)
Micall2	chr5-15904 (-28177), chr5-31979 (-24480), chr5-23041 (-14954), chr5-13874 (+41324), chr5-27648 (+49261), chr5-24019 (+60275), chr5-30200 (+66381), chr5-29517 (+77100), chr5-28177 (+167883), chr5-18902 (+177251), chr5-22166 (+177688)
Mif	chr10-24952 (-22085)
Mink1	chr11-22108 (+42394)
Mkks	chr2-34884 (+146241), chr2-21277 (+170962)
Mme	chr3-9100 (+274991)
Mmp2	chr8-23926 (-148745), chr8-25597 (-11075), chr8-22559 (+113)
Mmp24	chr2-30777 (+40913)
Mnx1	chr5-32256 (-845), chr5-25961 (-186), chr5-16036 (+685)
Mob2	chr7-33816 (-28168), chr7-20044 (+72254), chr7-28796 (+99828), chr7-25504 (+105397)
Mpdz	chr4-14478 (-965901), chr4-18561 (-828827), chr4-31679 (-301452), chr4-14801 (-284552)
Mpz	chr1-22947 (+42530), chr1-11722 (+43363)
Msx1	chr5-24388 (-69759), chr5-21525 (+3001), chr5-31494 (+5901), chr5-25532 (+7387), chr5-14695 (+71920)
Mthfd1l	chr10-12932 (-81022), chr10-13393 (-67182), chr10-17467 (-31671), chr10-17919 (+187436)
Mthfr	chr4-20071 (+231), chr4-14040 (+3026), chr4-18921 (+23165), chr4-19910 (+24086), chr4-26343 (+25330), chr4-21381 (+40180), chr4-21384 (+42116), chr4-33224 (+44516)
Mtss1	chr15-17257 (-106600), chr15-22476 (-64600), chr15-17706 (+16637), chr15-20717 (+41152), chr15-13889 (+105240), chr15-21638 (+106556), chr15-18743 (+135828)
Mul1	chr4-25509 (-19746), chr4-17176 (+10365)
Musk	chr4-33874 (+248647)
Myc	chr15-11679 (-882812), chr15-19640 (-882348), chr15-14042 (+52493), chr15-17170 (+68536), chr15-21459 (+121406)
Myh10	chr11-31440 (-68513)
Mylip	chr13-12267 (+65606), chr13-5637 (+80240)
Myo16	chr8-15602 (-118457), chr8-25860 (-98994), chr8-19318 (-29648), chr8-22090 (-23219), chr8-28473 (+141612), chr8-25023 (+639743)
Myo3a	chr2-24417 (-160824), chr2-38761 (+41)
Myo3b	chr2-35540 (-51608), chr2-26224 (+30655)
Myo5a	chr9-13258 (-21157)
Myo5b	chr18-10741 (-11260), chr18-11449 (+56372)
Myo6	chr9-18018 (+8782), chr9-6633 (+167323)
Myo7a	chr7-18285 (-21879), chr7-32964 (-2433), chr7-33373 (+1050)
Myrf	chr19-8433 (-54180), chr19-7335 (-36767), chr19-7322 (-32403), chr19-14736 (-26529), chr19-12876 (-17628), chr19-9912 (-6791), chr19-11373 (-5585), chr19-10216 (-4784), chr19-12520 (-3591), chr19-14421 (+15892), chr19-9233 (+21488)
Myt1	chr2-32302 (-4074), chr2-36934 (+98), chr2-17774 (+1478)
Myt1l	chr12-12522 (-740842), chr12-11702 (-728179), chr12-11746 (-678951), chr12-11067 (-615947), chr12-19349 (-479062), chr12-14706 (-473691), chr12-17795 (-472884), chr12-17802 (-432132), chr12-13752 (-406875), chr12-19577 (-399342), chr12-14851 (-390700), chr12-13022 (-387138), chr12-15843 (-247755), chr12-17359 (-174493), chr12-11284 (-734), chr12-16663 (+136356), chr12-17894 (+173671), chr12-15663…
N4bp3	chr11-37613 (+6868)
Nab2	chr10-16958 (+4319)
Nanos1	chr19-10248 (-140330)
Nap1l1	chr10-24388 (-116140), chr10-13723 (-92076), chr10-23917 (-60861)
Nap1l2	chrX-3802 (-73416), chrX-3331 (+32)
Napa	chr7-34151 (+5319), chr7-23562 (+6369), chr7-28045 (+13898)
Nav1	chr1-20969 (-74494), chr1-14051 (-60685), chr1-19641 (-17788)
Nav1	chr1-20969 (+28256), chr1-14051 (+42065), chr1-19641 (+84962)
Nav2	chr7-24053 (-351867), chr7-33550 (-350446), chr7-30602 (-343524), chr7-30590 (-298348), chr7-18684 (-285916), chr7-25560 (-282928), chr7-23415 (-227409), chr7-34164 (-126003), chr7-28851 (-82782), chr7-32597 (-67655), chr7-30529 (-53753), chr7-25428 (+16100), chr7-28956 (+57993), chr7-35097 (+359968), chr7-21007 (+387481)
Nav3	chr10-24441 (-314352), chr10-19873 (+178), chr10-15823 (+147640), chr10-21225 (+167149), chr10-21183 (+233043), chr10-23417 (+235530), chr10-11191 (+859471)
Nbl1	chr4-9266 (+9675), chr4-26613 (+10225)
Ncam1	chr9-13501 (-354271), chr9-8838 (-175957)
Ncan	chr8-16137 (-18), chr8-23590 (+1335), chr8-20026 (+8559), chr8-7433 (+36324)
Ncdn	chr4-11179 (+11681)
Nckap1l	chr15-13518 (+28832)
Nckipsd	chr9-19669 (-10972), chr9-21992 (+3969), chr9-22296 (+9348)
Ncmap	chr4-17978 (+15695)
Ncoa1	chr12-15530 (+238100)
Ncoa6	chr2-34546 (+88480)
Ncor2	chr5-18206 (-145163), chr5-7661 (-91611), chr5-11726 (-85834), chr5-24168 (-83695), chr5-19077 (-38941), chr5-31382 (-9887), chr5-24466 (+6360), chr5-15612 (+8810), chr5-30335 (+14409), chr5-17109 (+42694), chr5-16000 (+50027), chr5-17108 (+67775), chr5-26834 (+71823), chr5-31537 (+76296), chr5-18794 (+85651), chr5-29648 (+93683), chr5-17098 (+109334), chr5-26064 (+110870), chr5-31925 (+113980), …
Ncs1	chr2-39671 (-37071), chr2-21269 (-30988), chr2-30708 (-24718), chr2-34496 (+18260), chr2-31516 (+22786)
Ndn	chr7-13757 (-116941)
Ndrg1	chr15-16596 (-72751), chr15-22188 (+4485), chr15-8668 (+16432), chr15-20700 (+55427), chr15-8323 (+60472), chr15-11530 (+69851), chr15-18581 (+75385)
Ndrg4	chr8-19338 (+183), chr8-22687 (+31923)
Ndst1	chr18-12473 (-7958), chr18-13368 (+7843), chr18-11384 (+19081), chr18-12419 (+25656), chr18-4194 (+37449), chr18-8762 (+42576), chr18-10472 (+77852)
Ndufs4	chr13-14170 (-68402), chr13-14753 (+242632), chr13-12160 (+412194), chr13-12734 (+469267), chr13-13870 (+499308)
Nedd4l	chr18-11281 (+216560)
Nefh	chr11-23204 (-6163), chr11-31589 (+728)
Nefl	chr14-8283 (-90492), chr14-9492 (-42881), chr14-6918 (+476)
Nefm	chr14-12623 (+591)
Negr1	chr3-16137 (-984452), chr3-9956 (+229590), chr3-14436 (+310149), chr3-14441 (+359023)
Neo1	chr9-21037 (+172633), chr9-13637 (+176585), chr9-22577 (+180756)
Nes	chr3-13575 (-18488), chr3-11678 (-11619), chr3-14776 (+10105), chr3-20679 (+11585), chr3-20245 (+14603)
Neu1	chr17-17434 (-3449)
Neurl1a	chr19-14246 (+9985), chr19-8174 (+20039), chr19-12234 (+33581), chr19-8436 (+60013), chr19-14966 (+72082), chr19-12171 (+74484), chr19-15577 (+104291), chr19-8243 (+135361), chr19-11883 (+138652), chr19-5626 (+152045), chr19-6877 (+160489), chr19-15365 (+180711), chr19-9706 (+200523)
Neurod1	chr2-28164 (-72112), chr2-41073 (+1473)
Neurod2	chr11-36966 (-4455), chr11-19291 (+1142), chr11-34715 (+5559), chr11-41008 (+33097), chr11-22565 (+45377)
Neurod4	chr10-18833 (-2051), chr10-13790 (-14)
Neurod6	chr6-7618 (-110775), chr6-15921 (+13791), chr6-15680 (+160829), chr6-18327 (+195829)
Neurog1	chr13-8022 (-14496), chr13-10268 (-8299), chr13-12445 (-7011), chr13-12591 (-20), chr13-11113 (+43048)
Neurog2	chr3-19178 (-5311), chr3-15881 (-4618), chr3-19831 (+7889), chr3-18430 (+9113), chr3-17532 (+63660), chr3-12181 (+126244), chr3-17180 (+130156)
Neurog3	chr10-19831 (+40047), chr10-11128 (+48859), chr10-9015 (+55746), chr10-19777 (+57225), chr10-23053 (+58442), chr10-24393 (+62489)
Nf2	chr11-33817 (+88879)
Nfasc	chr1-22328 (-111826), chr1-21554 (+32151), chr1-24659 (+34492), chr1-18544 (+46477), chr1-24537 (+62455), chr1-12010 (+81247), chr1-24830 (+86863), chr1-10896 (+91044), chr1-8895 (+132517), chr1-24480 (+140733), chr1-22345 (+154812)
Nfatc4	chr14-12566 (-9673), chr14-8697 (+701), chr14-15120 (+2047)
Nfe2l1	chr11-13635 (+4697)
Nfia	chr4-20488 (-358829), chr4-24288 (-175880), chr4-14039 (-151227), chr4-16269 (-148471), chr4-25307 (-142267), chr4-13116 (-104883)
Nfib	chr4-33556 (-186555), chr4-31658 (-117391), chr4-26546 (-31888), chr4-25966 (+40972), chr4-14478 (+96600), chr4-18561 (+233674), chr4-31679 (+761049), chr4-14801 (+777949)
Nfix	chr8-20872 (-17353), chr8-22222 (-11348), chr8-19264 (-8125), chr8-22944 (-5342), chr8-28050 (+7677), chr8-23341 (+34005), chr8-17721 (+36794), chr8-23498 (+42203), chr8-13221 (+47885)
Ngb	chr12-11364 (-25059), chr12-19914 (+272), chr12-16340 (+49455), chr12-9164 (+59184)
Ngef	chr1-13558 (+98056)
Ngf	chr3-17610 (-226907), chr3-18356 (-220465), chr3-16792 (+360)
Ngfr	chr11-38073 (-47408), chr11-41969 (-10168), chr11-28009 (-8773), chr11-38172 (+16998), chr11-41042 (+28897)
Nin	chr12-13885 (-3800), chr12-13884 (+32324)
Nipbl	chr15-14009 (-179599), chr15-8316 (-142741), chr15-22641 (-86873), chr15-8405 (-1741), chr15-15627 (+164316)
Nkx2-1	chr12-12694 (-75085), chr12-12689 (-4375), chr12-13717 (+767), chr12-14555 (+2258), chr12-19091 (+3666), chr12-11770 (+15681), chr12-14538 (+131855)
Nkx2-2	chr2-19505 (-4364), chr2-28739 (+610), chr2-41489 (+3427), chr2-24912 (+5025)
Nkx2-9	chr12-16063 (+322), chr12-12694 (+1291)
Nkx6-1	chr5-22773 (-23539), chr5-26805 (+1107), chr5-26804 (+8851)
Nkx6-2	chr7-33913 (-2026), chr7-21742 (+282), chr7-28246 (+37377), chr7-18546 (+106995), chr7-29482 (+185061)
Nlgn1	chr3-13690 (-19160), chr3-20473 (-11823), chr3-8185 (+27926), chr3-20485 (+480540)
Nlgn2	chr11-31688 (+64), chr11-22868 (+5699), chr11-28925 (+7148)
Nme5	chr18-10729 (+17769), chr18-10543 (+31661)
Nme7	chr1-23091 (+142095)
Nnat	chr2-15836 (-137023), chr2-34099 (-97801), chr2-18929 (-96848), chr2-31105 (-93306), chr2-22868 (-84572), chr2-30290 (-81160), chr2-31374 (-79938), chr2-39186 (-78122), chr2-19803 (-75889), chr2-37178 (-72157), chr2-41083 (+177)
Nodal	chr10-13263 (+522)
Nog	chr11-18606 (-79963), chr11-19942 (+3229), chr11-38464 (+4119), chr11-41504 (+58899), chr11-23612 (+92823)
Nos1	chr5-21324 (-347982), chr5-30789 (-172348), chr5-30865 (-61386)
Notch1	chr2-38363 (-70306), chr2-18029 (-67793), chr2-27462 (-59907), chr2-23377 (-46622), chr2-23603 (-43571), chr2-38264 (-39546), chr2-41638 (-37832), chr2-30305 (-31635), chr2-40886 (-15371), chr2-35467 (+10434), chr2-38066 (+14223), chr2-30088 (+15036), chr2-32802 (+17467)
Notch3	chr17-15752 (-65), chr17-14776 (+901), chr17-17463 (+4440), chr17-21653 (+12783), chr17-24012 (+48226), chr17-24046 (+56302), chr17-9754 (+75394), chr17-18494 (+91519)
Npas4	chr19-9895 (-1025)
Npcd	chr15-17541 (+5628), chr15-10140 (+7692), chr15-11437 (+8505), chr15-18757 (+23987)
Nphp4	chr4-24785 (-2191), chr4-28836 (+12717), chr4-31805 (+18534), chr4-10054 (+52659), chr4-25835 (+56940), chr4-25956 (+60701), chr4-22242 (+63161), chr4-22210 (+68660), chr4-31774 (+71360), chr4-31761 (+82907), chr4-17983 (+144907), chr4-34079 (+246226), chr4-31656 (+475162), chr4-7117 (+592398), chr4-26136 (+739741), chr4-16889 (+761342)
Nptx1	chr11-40176 (-12214), chr11-40172 (-11524), chr11-31505 (-1580), chr11-31285 (+30638), chr11-41658 (+32668)
Nptx2	chr5-20789 (+2423), chr5-18455 (+10871), chr5-19612 (+189363), chr5-26712 (+191334)
Nptxr	chr15-17541 (-23843), chr15-10140 (-21779), chr15-11437 (-20966), chr15-18757 (-5484)
Nr2e1	chr10-23790 (-52160), chr10-24489 (-48510), chr10-7990 (-2016), chr10-23742 (+10894)
Nr2e3	chr9-16499 (-508739)
Nr2f1	chr13-8780 (-799261), chr13-11427 (-738062), chr13-12512 (-429458), chr13-5392 (-246267), chr13-9778 (-10299), chr13-13965 (+4332), chr13-12465 (+18435), chr13-7463 (+20112), chr13-11977 (+27637)
Nr2f2	chr7-20556 (-9600), chr7-19102 (-8701), chr7-14574 (-7221), chr7-22912 (-4433), chr7-32952 (+20217), chr7-21039 (+22782), chr7-21168 (+25623), chr7-28864 (+34674), chr7-34893 (+79445), chr7-15088 (+774674)
Nr2f6	chr8-17753 (-2092), chr8-23778 (+4962)
Nr3c1	chr18-11608 (+400951), chr18-7925 (+453305)
Nr4a2	chr2-24452 (+2577), chr2-26721 (+3374), chr2-24304 (+12246), chr2-23937 (+660206), chr2-28719 (+995481)
Nr4a3	chr4-32352 (-392005), chr4-21883 (+2275), chr4-28610 (+2939), chr4-12929 (+3833)
Nrbp2	chr15-20449 (+425)
Nrcam	chr12-13659 (+529462)
Nrg1	chr8-24886 (+325), chr8-21961 (+706656)
Nrg2	chr18-11374 (+92015), chr18-7728 (+128385), chr18-11807 (+149368), chr18-12674 (+157322), chr18-7008 (+166299), chr18-11082 (+183532)
Nrl	chr14-12190 (-736), chr14-12409 (+5023), chr14-9167 (+10676)
Nrn1	chr13-9008 (-1816), chr13-13675 (-286), chr13-10936 (+7195), chr13-11919 (+452243)
Nrp1	chr8-22546 (-918741), chr8-19144 (-806820), chr8-14473 (-652464), chr8-22251 (-373263), chr8-21618 (+295753)
Nrp2	chr1-22429 (-20531), chr1-25139 (-6555), chr1-17637 (+225953)
Nrsn1	chr13-15316 (-523413), chr13-11219 (-292789)
Nrsn2	chr2-27038 (-17570), chr2-38880 (-16183), chr2-38981 (+101), chr2-21619 (+793)
Nrtn	chr17-20679 (+5419), chr17-18471 (+34923)
Nrxn2	chr19-13666 (-11493), chr19-11910 (-8246), chr19-8269 (-6998), chr19-14610 (+578), chr19-6838 (+18568), chr19-9918 (+37068), chr19-12063 (+47151), chr19-15392 (+59757), chr19-13624 (+60527), chr19-13732 (+61261), chr19-7547 (+64455), chr19-15620 (+67124), chr19-8526 (+71747), chr19-15034 (+72349), chr19-13608 (+90137), chr19-14489 (+103827), chr19-11334 (+105961), chr19-14857 (+109734)
Nrxn3	chr12-12718 (-386292), chr12-10411 (-338478), chr12-13229 (-68231), chr12-20128 (+6144), chr12-16447 (+246668), chr12-16962 (+254268), chr12-12651 (+279751), chr12-17139 (+385326), chr12-12779 (+710116), chr12-15219 (+718765)
Nsmf	chr2-30548 (+4341)
Ntf3	chr6-15885 (-347102), chr6-18433 (-329778), chr6-19649 (-417), chr6-18410 (+1821), chr6-15261 (+3044), chr6-10200 (+4148), chr6-11238 (+362825)
Ntf5	chr7-27237 (+235)
Ntm	chr9-14086 (-77460), chr9-19208 (-40675), chr9-23680 (+790), chr9-16389 (+98116), chr9-10497 (+301529), chr9-22038 (+319689), chr9-25212 (+553714)
Ntn1	chr11-34678 (+15696), chr11-28272 (+21326), chr11-36173 (+126381), chr11-29563 (+371709)
Ntn4	chr10-17308 (+38585)
Ntn5	chr7-32812 (+1075), chr7-26304 (+1910)
Ntng1	chr3-7636 (+112), chr3-5715 (+1368)
Ntng1	chr3-5715 (-7135), chr3-18778 (+402812)
Ntng2	chr2-16900 (+1482), chr2-37503 (+2626), chr2-34738 (+12395)
Ntrk1	chr3-11326 (+18751), chr3-16671 (+26133)
Ntrk2	chr13-11341 (-72133), chr13-13118 (+125336), chr13-9491 (+128270), chr13-14695 (+285015), chr13-12615 (+707372)
Ntrk3	chr7-20903 (-1642), chr7-23305 (+132), chr7-5076 (+507021)
Numbl	chr7-27561 (+51425), chr7-19044 (+74912), chr7-19917 (+76022)
Nup50	chr15-18697 (+1726), chr15-21013 (+29449)
Nyap1	chr5-29380 (+1297), chr5-15819 (+4537), chr5-18470 (+5518)
Nyap2	chr1-19010 (-194), chr1-18716 (+439461)
Olfm1	chr2-32966 (-87336), chr2-12456 (-21014), chr2-35882 (+6443), chr2-37339 (+22317), chr2-37196 (+78947), chr2-37071 (+121234), chr2-15802 (+182117), chr2-14136 (+207438)
Olfm3	chr3-19140 (+561365), chr3-19199 (+561904)
Olig1	chr16-13936 (-37447), chr16-8556 (-35957), chr16-9452 (-3540), chr16-4782 (+568), chr16-4773 (+44577), chr16-11063 (+58036), chr16-8510 (+59441), chr16-14073 (+67888)
Olig2	chr16-9975 (-32647), chr16-10674 (-13490), chr16-13781 (-2536), chr16-9022 (-169), chr16-13936 (+6772), chr16-8556 (+8262)
Olig3	chr10-23436 (-168150), chr10-14814 (+40045)
Omp	chr7-21076 (-19829), chr7-29752 (-17268), chr7-12828 (-10564), chr7-18285 (+4120)
Onecut2	chr18-8757 (-74348), chr18-9849 (-7268), chr18-8132 (-915), chr18-9131 (+4373), chr18-12024 (+5559)
Opa1	chr16-7820 (-18641), chr16-5684 (+78774), chr16-10762 (+104506), chr16-5221 (+149709), chr16-12617 (+192225), chr16-9122 (+258010), chr16-9328 (+302149), chr16-5320 (+314870), chr16-12067 (+368420), chr16-13645 (+394179), chr16-12472 (+440758), chr16-11903 (+450579)
Otp	chr13-13397 (-2125), chr13-15169 (-190), chr13-8768 (+7867)
Otx1	chr11-39738 (-247943), chr11-22559 (-2962), chr11-16880 (-1993), chr11-20809 (+66), chr11-35598 (+2054), chr11-27296 (+3233), chr11-34896 (+4594)
Otx2	chr14-15452 (-221627), chr14-7354 (+1227), chr14-10878 (+2265), chr14-14762 (+5101), chr14-13468 (+12259), chr14-14944 (+42335), chr14-12576 (+58614), chr14-15481 (+73772), chr14-14023 (+173412)
Ovol2	chr2-21606 (+912)
Oxt	chr2-17004 (+619), chr2-28477 (+1134), chr2-41864 (+1652), chr2-21387 (+5148)
Oxtr	chr6-10900 (-27011), chr6-15722 (+47)
P2rx4	chr5-17011 (+23923)
P2ry2	chr7-21577 (-40017), chr7-29124 (-39093), chr7-27473 (+37495)
Pacsin1	chr17-22782 (-5256), chr17-20470 (+23597), chr17-12673 (+30930), chr17-18492 (+45652), chr17-13711 (+63117), chr17-18613 (+69053), chr17-18625 (+70056)
Pafah1b3	chr7-25888 (-3281), chr7-30184 (+6721), chr7-30173 (+13282), chr7-31371 (+25356)
Pak3	chrX-3121 (-149895)
Palld	chr8-24405 (+54377), chr8-17595 (+237490)
Palm	chr10-25707 (+11234)
Paqr3	chr5-18555 (-166779), chr5-23935 (-111582), chr5-26538 (-17109), chr5-22064 (-14600), chr5-14223 (+24319)
Pard3	chr8-12486 (+28861), chr8-23866 (+131360), chr8-26752 (+231995), chr8-22546 (+376276), chr8-19144 (+488197), chr8-14473 (+642553), chr8-22251 (+921754)
Pax2	chr19-7879 (-101453), chr19-12675 (-37073), chr19-15084 (-33285), chr19-10796 (-30663), chr19-11320 (-15127), chr19-13282 (-10660), chr19-15166 (-6696), chr19-5827 (-822), chr19-9069 (+2620), chr19-10334 (+77252), chr19-8152 (+79026), chr19-14690 (+132233), chr19-13241 (+136777), chr19-12550 (+138048)
Pax3	chr1-21068 (+19), chr1-20340 (+7158), chr1-27346 (+14785), chr1-19285 (+224227)
Pax5	chr4-32531 (-3010), chr4-21684 (-2430), chr4-25002 (+110523), chr4-21720 (+133931), chr4-33292 (+150064), chr4-24074 (+285952), chr4-12208 (+308632)
Pax6	chr2-14320 (-240651), chr2-14015 (-151572), chr2-37240 (-81884), chr2-22944 (+17051), chr2-41727 (+52112), chr2-32923 (+135862)
Pax7	chr4-20058 (-115282), chr4-29353 (-98480), chr4-29328 (-39195), chr4-27027 (-25292), chr4-29300 (+157), chr4-31724 (+11850), chr4-34792 (+26424), chr4-20921 (+72694), chr4-19363 (+75379), chr4-32780 (+135577)
Pbp2	chr6-16626 (-22722)
Pbx1	chr1-26789 (-44448), chr1-10208 (-41952), chr1-13835 (+438), chr1-14110 (+74087), chr1-26765 (+74879), chr1-24946 (+143568), chr1-3068 (+385349), chr1-26658 (+501667), chr1-26648 (+503778)
Pbx3	chr2-33938 (+111328), chr2-33972 (+116082), chr2-22623 (+122350), chr2-23425 (+242173), chr2-34858 (+285289), chr2-35330 (+344789), chr2-37110 (+396978), chr2-24220 (+449734)
Pcdh15	chr10-19321 (-724992), chr10-24785 (-723864), chr10-7837 (-722105)
Pcdh18	chr3-16809 (-629466), chr3-14773 (-319853), chr3-11969 (-129400), chr3-13769 (-109111)
Pcdh19	chrX-3058 (-1054), chrX-3685 (+1544), chrX-5037 (+32964)
Pclo	chr5-15669 (+292437), chr5-27744 (+367738)
Pcp4	chr16-7489 (+19), chr16-10346 (+66415), chr16-10210 (+253982), chr16-12208 (+376480), chr16-9374 (+384976)
Pcsk9	chr4-15607 (-20164), chr4-27029 (-9980), chr4-25031 (-596)
Pdgfb	chr15-12157 (-59846), chr15-20163 (-57357), chr15-19111 (-48228), chr15-20052 (-860), chr15-14827 (+1075), chr15-18945 (+2226), chr15-21422 (+62725), chr15-17749 (+63827), chr15-21590 (+64480)
Pdlim5	chr3-11088 (-80430)
Pdzd7	chr19-13734 (+6620), chr19-10832 (+9417), chr19-10841 (+10551), chr19-10904 (+16615), chr19-13207 (+18097)
Pebp1	chr5-29459 (+46521), chr5-16829 (+166325)
Pex2	chr3-3185 (-178726), chr3-20182 (+356452)
Phf10	chr17-20277 (+505)
Phgdh	chr3-17999 (-16069)
Phox2a	chr7-25315 (-144719), chr7-29287 (-44915), chr7-30438 (-34910), chr7-29420 (+2539), chr7-30405 (+5313)
Phox2b	chr5-22080 (-131620), chr5-14933 (-129248), chr5-21583 (-128422), chr5-26227 (-116355), chr5-19604 (-60958), chr5-22776 (-2554), chr5-29232 (+52791), chr5-24689 (+82660)
Picalm	chr7-25389 (+106274)
Pick1	chr15-20424 (-34318), chr15-17509 (-27666), chr15-19233 (-16404), chr15-21506 (-5801), chr15-6824 (+19766)
Pigt	chr2-31304 (+2711), chr2-25890 (+20499)
Pin1	chr9-22212 (+8951), chr9-24624 (+10254), chr9-16558 (+61666)
Pip5k1c	chr10-23439 (+6972), chr10-20776 (+9853), chr10-20767 (+12107), chr10-23297 (+20480)
Pitpna	chr11-34767 (-23965), chr11-31704 (-16799)
Pitx1	chr13-13125 (-234750), chr13-7977 (+181), chr13-15347 (+1129), chr13-12246 (+2790), chr13-10283 (+5956), chr13-13182 (+7696)
Pitx2	chr3-17108 (-694562), chr3-8132 (-693479), chr3-20207 (-692925), chr3-8263 (-13854), chr3-7209 (+699), chr3-14197 (+2518), chr3-10757 (+3774)
Pitx3	chr19-9394 (+241), chr19-10976 (+7168)
Plk2	chr13-9573 (-26127), chr13-11009 (+208040)
Plk5	chr10-23301 (+7791), chr10-17469 (+23234), chr10-20713 (+26008), chr10-25755 (+27474)
Pllp	chr8-19324 (-9568), chr8-24735 (+225), chr8-22609 (+20200)
Plod3	chr5-15923 (-4451)
Plxna1	chr6-20496 (-191987), chr6-17394 (+8442), chr6-23243 (+9604), chr6-22210 (+10810), chr6-12642 (+17637), chr6-23212 (+70989), chr6-11883 (+75703), chr6-21822 (+103121), chr6-17193 (+122797)
Plxna2	chr1-15550 (-953721), chr1-13279 (-920787), chr1-24719 (-396642), chr1-17863 (-392777), chr1-18843 (+127274), chr1-23862 (+133503), chr1-16365 (+141891)
Plxna4	chr6-18086 (+180266), chr6-17303 (+260592), chr6-14184 (+271228), chr6-13004 (+335829), chr6-21991 (+367159), chr6-11459 (+482221)
Plxnb2	chr15-18897 (+3658), chr15-16003 (+10396)
Plxnc1	chr10-15927 (-320174), chr10-22682 (-71248), chr10-20488 (-49819), chr10-22415 (-13921), chr10-5532 (+38658), chr10-22363 (+47925), chr10-20420 (+253802)
Plxnd1	chr6-11313 (-15736), chr6-13450 (-12080), chr6-14694 (-3630), chr6-12770 (+5414), chr6-20398 (+7988), chr6-21208 (+9369), chr6-20791 (+12687), chr6-20037 (+14568), chr6-20481 (+16905), chr6-18250 (+27514), chr6-19012 (+37124)
Pmp22	chr11-29784 (+3570), chr11-13415 (+81737), chr11-11770 (+273367), chr11-36457 (+281099)
Pou3f1	chr4-15162 (-4505), chr4-25757 (+1331), chr4-16747 (+10153), chr4-30208 (+17016), chr4-25655 (+17569)
Pou3f2	chr4-21097 (-853103), chr4-34043 (-458631), chr4-18150 (-8996), chr4-24555 (+8152), chr4-16273 (+8957), chr4-21432 (+9642)
Pou3f3	chr1-17972 (-953914), chr1-22597 (-12439), chr1-17861 (-10776), chr1-15741 (-10176), chr1-13553 (-2098), chr1-10286 (-1357), chr1-24634 (-518), chr1-20662 (+876), chr1-24578 (+7186), chr1-26978 (+16363)
Pou3f4	chrX-4244 (-69)
Pou4f1	chr14-15500 (-5627), chr14-10063 (-4361), chr14-10113 (+191), chr14-14507 (+1449), chr14-9473 (+7447), chr14-8539 (+169660)
Pou4f2	chr8-21997 (-657), chr8-23914 (+249), chr8-26922 (+182058)
Pou4f3	chr18-12028 (-8322), chr18-10950 (+34837)
Ppard	chr17-15702 (-15761), chr17-19339 (+8960), chr17-16357 (+39158), chr17-19205 (+44538), chr17-18319 (+47212), chr17-22885 (+53446), chr17-15969 (+55279)
Ppia	chr11-32772 (-17682), chr11-21900 (-12537), chr11-28850 (-10456), chr11-42688 (-529)
Ppp1cc	chr5-31390 (-1104)
Ppp1r9a	chr6-16317 (+91070), chr6-14620 (+199612)
Ppp1r9b	chr11-29474 (+10195)
Ppp2r3a	chr9-19132 (-610717), chr9-16109 (-294849)
Ppp2r5d	chr17-23667 (+17789)
Ppp3ca	chr3-19103 (-214148), chr3-11842 (+79390), chr3-16890 (+131853), chr3-13604 (+315694), chr3-20501 (+386609)
Prdm1	chr10-25710 (-586729), chr10-17553 (-18042), chr10-12802 (-6214), chr10-18058 (-710)
Prdm12	chr2-16544 (-2627), chr2-16520 (-292), chr2-31936 (+12166)
Prdm13	chr4-14237 (+270), chr4-33667 (+6955)
Prdm16	chr4-29354 (-4581), chr4-34975 (-1623), chr4-20523 (-696), chr4-22437 (+32974), chr4-22402 (+41211), chr4-22299 (+62707), chr4-23242 (+80532), chr4-31081 (+86788), chr4-29809 (+89193), chr4-13418 (+92556), chr4-19696 (+93507), chr4-31091 (+100845), chr4-21846 (+129874), chr4-31109 (+133123), chr4-21665 (+174875), chr4-34782 (+176654), chr4-14791 (+187423), chr4-31148 (+219880), chr4-23542 (+24620…
Prdm6	chr18-7905 (-3446), chr18-11378 (-209), chr18-9798 (+5008), chr18-9001 (+7824), chr18-12972 (+87934)
Prdm8	chr5-17249 (-14483), chr5-23986 (-7921), chr5-30036 (+9160)
Prex1	chr2-27121 (-29692), chr2-28615 (+26420), chr2-11984 (+38910), chr2-27700 (+42600), chr2-36979 (+44101), chr2-40418 (+50647), chr2-33777 (+61055), chr2-19628 (+76678), chr2-37113 (+82478), chr2-25158 (+90417), chr2-23605 (+111548), chr2-37206 (+113956), chr2-25485 (+120945), chr2-34310 (+124295), chr2-28790 (+141184), chr2-30334 (+152824), chr2-41159 (+163507), chr2-23704 (+209932), chr2-37691 (+…
Prex2	chr1-15132 (+336231)
Prickle1	chr15-18772 (+116316)
Prkacb	chr3-9394 (-1393), chr3-17741 (+10908)
Prkca	chr11-19095 (+63718), chr11-29651 (+128084), chr11-30029 (+181620), chr11-31061 (+215110), chr11-28559 (+351477), chr11-36649 (+361264), chr11-40155 (+364105)
Prkcg	chr7-24498 (+158)
Prkch	chr12-3117 (+90660), chr12-11941 (+102729), chr12-13227 (+110147), chr12-19789 (+112277), chr12-18664 (+127523), chr12-15729 (+146078), chr12-19719 (+214966), chr12-17622 (+245675), chr12-18655 (+278379)
Prkci	chr3-18375 (-20161), chr3-11544 (+56080), chr3-19674 (+65475), chr3-19394 (+88119)
Prkcsh	chr9-15894 (+21711), chr9-22817 (+47794)
Prkcz	chr4-35194 (+15982), chr4-31787 (+38051), chr4-23200 (+42827), chr4-32965 (+88474)
Prkd1	chr12-20113 (-432790), chr12-15350 (-409416), chr12-19068 (-351514)
Prl2c2	chr13-11734 (+77520), chr13-15216 (+156857)
Prlh	chr1-12612 (-24343)
Prmt3	chr7-34936 (+8775)
Prmt5	chr14-12816 (-10142), chr14-9256 (-3784), chr14-7967 (+23116)
Prox1	chr1-20789 (-718115), chr1-15080 (-710914), chr1-18811 (-638468), chr1-24687 (-628880), chr1-22452 (-511438), chr1-17991 (-491035), chr1-13858 (-484214), chr1-22462 (-282134), chr1-22463 (-266862), chr1-15534 (-221141), chr1-6116 (-203831), chr1-16549 (-174240), chr1-26995 (-80183), chr1-13752 (+9753), chr1-27033 (+11052)
Prrx1	chr1-13899 (-1474), chr1-14181 (-16), chr1-25394 (+1357)
Prrxl1	chr14-14094 (-12212), chr14-13683 (+8804)
Prtg	chr9-13461 (+74), chr9-17682 (+73222)
Psap	chr10-24163 (-32364), chr10-23685 (-7781), chr10-13743 (+8155), chr10-22323 (+17147), chr10-15576 (+34951)
Psd	chr19-9571 (+34), chr19-14195 (+2609), chr19-12997 (+4938), chr19-8845 (+10138), chr19-10706 (+14535)
Psen2	chr1-19672 (-57717)
Psmg1	chr16-6176 (+45299)
Ptbp1	chr10-21138 (-31884), chr10-22294 (+5117), chr10-23148 (+11971), chr10-13807 (+18504)
Ptch1	chr13-12163 (-76463), chr13-14573 (-4033), chr13-11466 (+77879)
Ptchd1	chrX-3455 (+321)
Pten	chr19-8681 (-30558)
Ptf1a	chr2-37932 (-22347), chr2-38879 (-13554), chr2-21887 (+388), chr2-19549 (+72499)
Ptger3	chr3-17870 (+302)
Ptk2	chr15-15690 (-14830)
Ptk2b	chr14-12117 (-1858), chr14-14855 (-93), chr14-12009 (+90447)
Ptk6	chr2-28803 (+14151)
Ptk7	chr17-15410 (+10255), chr17-20858 (+30842)
Ptn	chr6-15488 (-92433)
Ptpn11	chr5-27009 (+173340)
Ptpn5	chr7-28165 (+1192), chr7-25886 (+77754)
Ptpra	chr2-28933 (-17157)
Ptprd	chr4-21941 (-865419)
Ptprf	chr4-25241 (-3598), chr4-33616 (+6792), chr4-34828 (+22182), chr4-29570 (+28556), chr4-17718 (+30045), chr4-12983 (+39438), chr4-15308 (+69476)
Ptprg	chr14-13736 (-18875), chr14-4582 (+129087), chr14-12350 (+321716), chr14-9054 (+587296), chr14-13833 (+600488), chr14-13272 (+631610)
Ptprj	chr2-37476 (+1237), chr2-243 (+84010)
Ptprk	chr10-25758 (+383417), chr10-18854 (+390165)
Ptprm	chr17-17589 (+79135), chr17-23343 (+312314), chr17-15154 (+485939)
Ptpro	chr6-17477 (-50458), chr6-21292 (+181681)
Ptprs	chr17-18656 (-11425), chr17-11730 (+16822), chr17-23878 (+43163), chr17-13116 (+54312), chr17-18822 (+58901), chr17-12937 (+75035), chr17-16669 (+76418), chr17-17101 (+81441), chr17-10746 (+83665), chr17-19795 (+86746), chr17-14462 (+89212), chr17-15329 (+90450), chr17-13449 (+91538), chr17-23556 (+93712), chr17-23475 (+101456), chr17-23471 (+102391), chr17-19768 (+105610), chr17-15289 (+110749),…
Ptprz1	chr6-17068 (-40775), chr6-13673 (+47511)
Pura	chr18-10481 (+3600)
Qk	chr17-11070 (+425235), chr17-19113 (+426649), chr17-19046 (+432831), chr17-9110 (+556032)
Qk	chr17-20501 (-85930), chr17-18721 (-74817), chr17-21427 (-70550)
Rab11a	chr9-15474 (-36908), chr9-21522 (-33607), chr9-19593 (+66183), chr9-10256 (+343406), chr9-13734 (+350656)
Rab17	chr1-6546 (-5638)
Rab35	chr5-21253 (-12589), chr5-22997 (+72775)
Rab3a	chr8-19621 (-11703), chr8-18101 (+3181)
Rab8a	chr8-11540 (+16379)
Rabl2	chr15-17912 (-138541), chr15-12973 (+5539)
Rac2	chr15-13790 (-8973)
Rac3	chr11-34447 (-2655)
Rap1a	chr3-17987 (-1945)
Rap1gap	chr4-34803 (-19971), chr4-25812 (-18509), chr4-26005 (-13062), chr4-31505 (-7161), chr4-17321 (+3583), chr4-16267 (+18035), chr4-21999 (+33541), chr4-29503 (+42291), chr4-19950 (+45047), chr4-31526 (+46354), chr4-29256 (+53030), chr4-24103 (+55878), chr4-29184 (+58539), chr4-33481 (+63895)
Rap1gap2	chr11-40286 (-20713), chr11-27918 (+41174), chr11-29311 (+121818), chr11-27970 (+201494), chr11-31647 (+218357)
Rap2a	chr14-10937 (-200774), chr14-14668 (-122226), chr14-9757 (-89311)
Rapgef1	chr2-22916 (-260901), chr2-37899 (-215389), chr2-40231 (-154625), chr2-21923 (-137685), chr2-24516 (-102856), chr2-41226 (-95198), chr2-25308 (-77889), chr2-35571 (-53993), chr2-38745 (+97183), chr2-16406 (+131980)
Rapgef2	chr3-19921 (-265869), chr3-8325 (-265179), chr3-16073 (-151752), chr3-15495 (+225267)
Rapgef4	chr2-29827 (+126670)
Rara	chr11-40972 (-15171), chr11-28631 (-5723), chr11-28641 (-4382), chr11-31789 (-1158), chr11-30109 (+8067), chr11-39741 (+17375), chr11-31383 (+18099), chr11-33510 (+41446)
Rarg	chr15-20819 (-13222), chr15-12492 (+304)
Rasal1	chr5-31142 (-28127), chr5-28171 (-24848), chr5-24256 (-14630), chr5-28021 (+25426), chr5-27929 (+26685), chr5-24578 (+55598), chr5-29541 (+59954)
Rasgrf1	chr9-12834 (-116521), chr9-14131 (-106914), chr9-14885 (-95991), chr9-21570 (+188), chr9-11096 (+1248), chr9-20908 (+62842)
Rax	chr18-7583 (-21916), chr18-10676 (-20617), chr18-12118 (-2169)
Rbfox1	chr16-13169 (-720953), chr16-11997 (-30206), chr16-8610 (-24769), chr16-9445 (-20459), chr16-12493 (+76138), chr16-9552 (+79834), chr16-11152 (+694747)
Rbfox2	chr15-17107 (-49448), chr15-14569 (+150354)
Rbfox3	chr11-32013 (-73213), chr11-32518 (-64376), chr11-41974 (-63464), chr11-28082 (-92), chr11-40664 (+35529), chr11-35244 (+47224), chr11-39678 (+57799), chr11-32315 (+114348), chr11-25944 (+141859), chr11-23494 (+181168), chr11-28221 (+181838), chr11-31256 (+335865), chr11-38458 (+354878), chr11-38530 (+379261), chr11-40898 (+385186), chr11-32191 (+388297), chr11-24410 (+397179), chr11-28352 (+4014…
Rbpj	chr5-25755 (-316689), chr5-31012 (-269435), chr5-16402 (-64499)
Rdh13	chr7-20451 (+16738)
Rela	chr19-5438 (+11553), chr19-10191 (+14029), chr19-11351 (+14563)
Reln	chr5-30930 (+42), chr5-27245 (+226101), chr5-12965 (+249439), chr5-27167 (+251442), chr5-10723 (+371258)
Ren1	chr1-19293 (+1540)
Rere	chr4-28861 (+259105), chr4-25663 (+337233), chr4-19035 (+344837), chr4-32599 (+349379), chr4-28294 (+351055)
Rest	chr5-25806 (+16576)
Ret	chr6-16777 (-208899), chr6-18693 (-181941), chr6-9819 (+2449), chr6-22714 (+10443), chr6-22626 (+11055)
Rfx4	chr10-16257 (-1013), chr10-17758 (+818), chr10-25034 (+1687), chr10-15881 (+3033), chr10-21803 (+107937)
Rgma	chr7-12914 (-637626), chr7-33214 (-600800), chr7-29324 (-468767), chr7-17249 (-335538), chr7-34802 (-166351), chr7-21092 (+14295), chr7-12230 (+23095), chr7-18977 (+48090), chr7-26779 (+48898), chr7-28400 (+149047)
Rgs6	chr12-19353 (+343286), chr12-14255 (+357028)
Rheb	chr5-32133 (-126947), chr5-24608 (-61861), chr5-18039 (+62318)
Rit2	chr18-5284 (+287), chr18-9746 (+99119), chr18-12837 (+504763), chr18-10253 (+550376), chr18-7715 (+580061), chr18-12840 (+621521), chr18-4272 (+775634)
Rnd2	chr11-40530 (+9612)
Rnf112	chr11-23684 (-161), chr11-38648 (+3618)
Rnf157	chr11-38611 (+44721)
Rnf165	chr18-13184 (-116162), chr18-9509 (-39563), chr18-9036 (-7877), chr18-12646 (+1653), chr18-13665 (+71210), chr18-10986 (+77110)
Rnf7	chr9-10923 (-65545), chr9-20546 (-46435), chr9-25308 (-13312)
Robo1	chr16-8626 (-260537), chr16-11762 (+1288), chr16-9890 (+261460), chr16-5842 (+316878), chr16-8648 (+332226), chr16-13389 (+445067)
Robo2	chr16-13962 (-678719), chr16-5928 (+707), chr16-9326 (+1214), chr16-9592 (+88623), chr16-4999 (+248737)
Robo3	chr9-19688 (-21183), chr9-15388 (+24921)
Rock1	chr18-10184 (+129563)
Ror1	chr4-26529 (-164644), chr4-26524 (-155500), chr4-35372 (-87739), chr4-23950 (+74453), chr4-33457 (+118746)
Ror2	chr13-14745 (+74087), chr13-13773 (+166166)
Rora	chr9-23792 (+55649)
Rorb	chr19-15634 (-976727), chr19-12701 (-343480), chr19-14688 (+158264)
Rp1	chr1-20225 (-133059), chr1-26232 (-131705)
Rp1l1	chr14-10902 (+53963), chr14-12043 (+56917)
Rpgrip1l	chr8-21155 (+136813), chr8-19424 (+141413), chr8-22500 (+142188)
Rspo2	chr15-18819 (+220), chr15-8368 (+207885), chr15-17322 (+255280), chr15-11515 (+256521)
Rtn4	chr11-18851 (+81598), chr11-28600 (+115834)
Rtn4ip1	chr10-21994 (+17297)
Rtn4r	chr16-9655 (+20752), chr16-10400 (+22149), chr16-11806 (+37417)
Rtn4rl1	chr11-37137 (+18645), chr11-22029 (+38230), chr11-29886 (+66651), chr11-35712 (+69386), chr11-27711 (+72002), chr11-33097 (+79865), chr11-42541 (+85651)
Rtn4rl2	chr2-18275 (+1349), chr2-36397 (+3404), chr2-33837 (+16556), chr2-14565 (+18008), chr2-20995 (+20564), chr2-21299 (+30773)
Runx1	chr16-10029 (-755195), chr16-8824 (-750651), chr16-9838 (-717865), chr16-11814 (-612035), chr16-10903 (-180652), chr16-9653 (+126444), chr16-13512 (+130531), chr16-13033 (+219449), chr16-4661 (+220147)
Runx2	chr17-18756 (-561436), chr17-14625 (-356258)
Runx3	chr4-34261 (-169963), chr4-20271 (-53480), chr4-33601 (-21813), chr4-28664 (+10672), chr4-26161 (+21163), chr4-12682 (+29975), chr4-26153 (+31246), chr4-26148 (+32329), chr4-21511 (+46179), chr4-32942 (+48336), chr4-17716 (+54894), chr4-22650 (+58511)
Rxra	chr2-21283 (-74101), chr2-24818 (-53005), chr2-33895 (+3069), chr2-39368 (+38969), chr2-39149 (+42547), chr2-37756 (+60213), chr2-17629 (+67170), chr2-27760 (+70349), chr2-34290 (+73148), chr2-31701 (+181265)
Rxrb	chr17-13989 (+2480)
Rxrg	chr1-25185 (+39930), chr1-23009 (+46764), chr1-23008 (+74564)
S1pr1	chr3-19199 (+72186), chr3-19140 (+72725)
Sall1	chr8-26851 (+18314), chr8-26871 (+36843), chr8-13046 (+140815)
Sall2	chr14-13861 (-15081)
Sall3	chr18-11756 (-810571), chr18-9811 (-5731), chr18-7773 (-1105)
Sall4	chr2-24361 (-145344), chr2-31247 (-24087), chr2-26767 (+314), chr2-29947 (+1259), chr2-19629 (+2027)
Samd14	chr11-29474 (-8649), chr11-34594 (-957), chr11-28314 (+16460), chr11-22394 (+18327)
Sarm1	chr11-41532 (+6518)
Satb2	chr1-15752 (-123932), chr1-24610 (-4878), chr1-17864 (+826), chr1-18492 (+138370)
Scn1b	chr7-21997 (+291)
Scrib	chr15-16830 (+2590), chr15-11894 (+35020)
Scrt1	chr15-12026 (+1975), chr15-18812 (+3350), chr15-20491 (+4732)
Scrt2	chr2-26632 (-81730), chr2-34427 (-33984), chr2-36345 (-32678), chr2-40851 (-16935), chr2-25574 (+11709), chr2-21185 (+13681)
Sctr	chr1-15955 (+190), chr1-23608 (+913), chr1-27411 (+6378)
Sdc2	chr15-11821 (-375153), chr15-18568 (-189636)
Sdc4	chr2-35911 (+28739)
Sdccag8	chr1-12903 (+20942), chr1-26630 (+65678), chr1-9264 (+189870), chr1-26461 (+196253), chr1-19112 (+336086)
Sdf4	chr4-23327 (-252)
Sdha	chr13-7301 (+9058)
Sdk1	chr5-28139 (-227587), chr5-21089 (-193538), chr5-32174 (+263974), chr5-28790 (+319146), chr5-32230 (+448169), chr5-26526 (+743690), chr5-28782 (+938188)
Sdk2	chr11-42128 (-591708), chr11-37943 (-573693), chr11-26033 (-571977), chr11-27917 (-406556), chr11-36343 (-380632), chr11-21063 (-367704), chr11-35910 (-336974), chr11-16836 (-173365), chr11-39023 (-151356), chr11-25851 (-110100), chr11-30263 (-2300), chr11-34299 (+2012), chr11-31544 (+9633), chr11-19687 (+18029), chr11-39161 (+23970), chr11-26687 (+49081), chr11-31637 (+72793), chr11-23149 (+7552…
Sema3a	chr5-7704 (+107)
Sema3b	chr9-19243 (-25087), chr9-22755 (-6002), chr9-24098 (-5058), chr9-17105 (+3099), chr9-19649 (+4116), chr9-23963 (+9301), chr9-20995 (+10619)
Sema3f	chr9-22882 (-17423), chr9-13733 (-6685), chr9-19527 (+3189), chr9-24650 (+4977), chr9-19337 (+13566), chr9-17622 (+14496), chr9-18166 (+15748), chr9-20101 (+17420)
Sema3g	chr14-8838 (+125), chr14-14715 (+5528), chr14-9623 (+13310), chr14-10861 (+16300)
Sema4a	chr3-15514 (-32922), chr3-17565 (-28211), chr3-15466 (-3269), chr3-8980 (+15191)
Sema4b	chr7-27424 (-15171), chr7-32560 (+17056)
Sema4c	chr1-21470 (-78339), chr1-18521 (-75688), chr1-24082 (-73850), chr1-21920 (-37922), chr1-24004 (-31338), chr1-21598 (+2377)
Sema4d	chr13-10525 (-37169), chr13-12784 (+2984), chr13-15129 (+40525), chr13-8205 (+63745)
Sema4f	chr6-20886 (+21860)
Sema4g	chr19-13226 (+118)
Sema5a	chr15-15727 (-64095), chr15-11821 (+128211), chr15-18568 (+313728)
Sema5b	chr16-8816 (-3813), chr16-10867 (-1529), chr16-10158 (+8187), chr16-12612 (+12518), chr16-12623 (+15782), chr16-10325 (+27349), chr16-5887 (+40385), chr16-6827 (+44250), chr16-10060 (+47535), chr16-13623 (+62416), chr16-9619 (+118776), chr16-9456 (+192811)
Sema6a	chr18-9288 (-168662), chr18-11959 (+20024), chr18-10147 (+35198), chr18-10657 (+38519), chr18-4543 (+60337), chr18-12948 (+190900)
Sema6b	chr17-18248 (-13515), chr17-19571 (-8801), chr17-10381 (-5075), chr17-15930 (-1716), chr17-18881 (-614), chr17-22745 (+8368)
Sema6c	chr3-16240 (+8125)
Sema6d	chr2-33515 (-520541), chr2-18686 (-519828), chr2-27459 (-7875)
Sema7a	chr9-20689 (+9761), chr9-20166 (+10651), chr9-18746 (+46306), chr9-13819 (+58414)
2019-09-07	chr9-12107 (-88021), chr9-19293 (+148447)
Serinc5	chr13-9429 (+126000), chr13-13808 (+142951)
Serpine2	chr1-22231 (+25819)
Serpini1	chr3-13686 (+76328)
Setx	chr2-34738 (+110653), chr2-37503 (+120422), chr2-16900 (+121566)
Sez6	chr11-30756 (+3562), chr11-28379 (+7389), chr11-40502 (+17362), chr11-33826 (+23066)
Sez6l	chr5-22810 (-299990), chr5-18443 (-287779), chr5-9964 (-276283), chr5-11792 (-272341), chr5-24628 (-141620), chr5-29143 (-66549), chr5-26796 (-63809), chr5-15009 (-51965), chr5-20816 (-50475), chr5-17500 (-26557), chr5-25547 (+3104), chr5-19616 (+50667), chr5-22718 (+56136), chr5-14970 (+83580)
Sez6l2	chr7-32016 (+12483)
Sfrp1	chr8-27609 (+184938), chr8-20475 (+194125)
Sfrp2	chr3-14664 (+43), chr3-19769 (+2655), chr3-18727 (+17509)
Sgk1	chr10-10985 (+185), chr10-25250 (+41562)
Sh2b2	chr5-28855 (-56140), chr5-19160 (-14325)
Sh3gl2	chr4-29016 (-19068), chr4-19997 (+197563), chr4-27845 (+613923), chr4-27923 (+815455)
Sh3gl3	chr7-26338 (-145006), chr7-34769 (+103327)
Sh3glb1	chr3-19269 (+30921), chr3-19007 (+126891)
Sh3rf1	chr8-10444 (+71492), chr8-26878 (+92783), chr8-10059 (+251075), chr8-23913 (+255928)
Sh3tc2	chr18-5948 (-8354)
Shank1	chr7-23907 (-2987), chr7-22748 (-1321), chr7-28111 (+33791), chr7-18876 (+44274), chr7-27772 (+46895)
Shank2	chr7-19742 (+179167), chr7-16931 (+316828), chr7-26117 (+327516), chr7-30955 (+419647)
Shank3	chr15-9026 (-363), chr15-11007 (+24255), chr15-21947 (+33424), chr15-11239 (+57400), chr15-21799 (+58148)
Shc3	chr13-8394 (-6996)
Shh	chr5-27691 (-393214), chr5-18059 (-229919), chr5-19411 (+2066)
Shox2	chr3-8042 (-799), chr3-13768 (+595), chr3-18230 (+2829), chr3-12880 (+8211), chr3-20433 (+11066), chr3-14846 (+649801)
Shroom3	chr5-22319 (+124), chr5-31029 (+15960), chr5-29945 (+121145), chr5-14344 (+125917), chr5-17882 (+235156), chr5-29277 (+241664), chr5-29234 (+267375), chr5-20660 (+305508)
Sim1	chr10-20423 (+5510), chr10-20526 (+14934), chr10-23357 (+340133)
Sim2	chr16-6352 (-47389), chr16-7732 (-44214), chr16-10706 (-176), chr16-12070 (+1289), chr16-10927 (+261070), chr16-13636 (+283832), chr16-10890 (+290998), chr16-12534 (+300654), chr16-13835 (+364675), chr16-9041 (+438451)
Sipa1l1	chr12-10253 (+278133)
Six1	chr12-8596 (-63766), chr12-10057 (-5227), chr12-10510 (+7085), chr12-11017 (+12161), chr12-15570 (+73801), chr12-12738 (+100043), chr12-14701 (+105493)
Six3	chr17-22533 (-502858), chr17-12954 (-279520), chr17-6048 (-225069), chr17-10383 (-165546), chr17-21113 (-159034), chr17-21316 (-148009), chr17-16011 (-146286), chr17-20507 (-133976), chr17-16881 (-21074), chr17-7742 (-14185), chr17-20448 (-11211), chr17-15862 (+2475), chr17-23021 (+60028), chr17-12740 (+64458)
Six4	chr12-8596 (+3092), chr12-10057 (+61631)
Ski	chr4-34107 (-12100), chr4-23482 (+1451), chr4-23261 (+2109), chr4-28124 (+70086), chr4-18159 (+73472), chr4-33055 (+90407)
Skil	chr3-11544 (-43234), chr3-19674 (-33839), chr3-19394 (-11195)
Skor1	chr9-15095 (-48730), chr9-13825 (-40691), chr9-14563 (-34653), chr9-17055 (-2302), chr9-24096 (-107), chr9-20213 (+1704), chr9-23518 (+4070), chr9-23213 (+10016)
Skor2	chr18-11967 (-560457), chr18-6963 (-555226), chr18-13339 (-535419), chr18-11292 (-312121), chr18-10487 (-12115), chr18-9890 (-9599), chr18-11420 (+3810)
Slc12a5	chr2-41588 (+3268), chr2-41042 (+23411), chr2-26421 (+29599), chr2-40859 (+30968)
Slc1a2	chr2-25934 (-59200)
Slc1a3	chr15-14009 (+86702), chr15-8316 (+123560), chr15-22641 (+179428)
Slc23a1	chr18-8786 (-20862)
Slc45a3	chr1-20702 (-22436), chr1-25917 (+738), chr1-24777 (+1815)
Slc4a10	chr2-38032 (-239145), chr2-17988 (-230686), chr2-37312 (+295432)
Slc4a7	chr14-10766 (-70382)
Slc6a17	chr3-19725 (-29264), chr3-17464 (+15296), chr3-14550 (+46722), chr3-13581 (+51297)
Slc6a3	chr13-12464 (-512)
Slc7a11	chr3-9589 (-726816), chr3-9102 (-509994), chr3-12734 (-401530), chr3-16809 (+56831), chr3-14773 (+366444), chr3-11969 (+556897), chr3-13769 (+577186)
Slc7a5	chr8-24067 (-27925), chr8-14033 (+14895), chr8-22005 (+35046), chr8-26883 (+35616), chr8-19943 (+45690)
Slc8a3	chr12-16190 (+11918), chr12-18257 (+91355), chr12-16212 (+165647)
Slc9a3r1	chr11-18724 (-2276), chr11-32124 (+8064)
Slit1	chr19-8629 (+224), chr19-8633 (+8672), chr19-15248 (+18511), chr19-11207 (+27166), chr19-11458 (+29016), chr19-7274 (+45924), chr19-13502 (+58189), chr19-6378 (+87521), chr19-8245 (+115545), chr19-9741 (+125409), chr19-13920 (+127528), chr19-8706 (+130135)
Slit3	chr11-30944 (-1656), chr11-42786 (+334), chr11-27019 (+30633), chr11-31723 (+197047), chr11-19756 (+384900), chr11-14623 (+391696), chr11-20155 (+437269), chr11-32911 (+504798), chr11-29236 (+543936), chr11-31893 (+572184)
Slitrk1	chr14-7811 (+1852), chr14-9197 (+2868)
Slitrk3	chr3-13760 (-605), chr3-10873 (+144), chr3-7441 (+3392)
Slitrk4	chrX-5381 (+525)
Slitrk5	chr14-14741 (+6308)
Smad1	chr8-20175 (-93780), chr8-22015 (+16549), chr8-25998 (+43479)
Smad9	chr3-18473 (+41799)
Smarca1	chrX-5270 (+425)
Smarca2	chr19-13307 (-931358), chr19-10857 (+142753), chr19-14640 (+258732)
Smarca4	chr9-21693 (-17881)
Smarcb1	chr10-24959 (+24075), chr10-24957 (+27130)
Smarcc2	chr10-9081 (+32238)
Smarcd3	chr5-13215 (-4258)
Smarce1	chr11-43060 (+41555)
Smg9	chr7-17079 (-25798), chr7-27339 (-22248), chr7-33514 (-14640), chr7-17827 (+6363)
Smo	chr6-13452 (-27529)
Smurf1	chr5-22676 (+88695), chr5-18476 (+91560)
Snap25	chr2-21277 (+6974), chr2-34884 (+31695)
Snapin	chr3-19728 (-4868)
Snw1	chr12-19051 (-8303)
Snx1	chr9-22188 (+36283), chr9-20817 (+46420)
Snx3	chr10-23742 (+70707)
Socs2	chr10-18472 (+18057)
Sod1	chr16-11047 (-233967), chr16-13872 (-151056), chr16-6077 (-149289), chr16-8693 (-148100), chr16-10931 (-95106), chr16-10565 (-88190), chr16-12260 (-80792), chr16-10929 (-78998), chr16-12934 (-68567), chr16-12935 (-54089), chr16-7235 (-52903)
Sorl1	chr9-19490 (+149853), chr9-13386 (+188522), chr9-22062 (+933009)
Sos1	chr17-13667 (-80501), chr17-17757 (+8874), chr17-20127 (+88617)
Sox10	chr15-21506 (-59100), chr15-19233 (-48497), chr15-17509 (-37235), chr15-20424 (-30583), chr15-18488 (-1760), chr15-16180 (+1116), chr15-16565 (+2040), chr15-19499 (+2647), chr15-20643 (+8539)
Sox11	chr12-19077 (-223525), chr12-16841 (-14416), chr12-10772 (+191740), chr12-11790 (+202139), chr12-19451 (+281666), chr12-19769 (+487454), chr12-13784 (+807831)
Sox12	chr2-27038 (+3838), chr2-38880 (+5225)
Sox14	chr9-10269 (-396429), chr9-17095 (+966), chr9-10899 (+4265), chr9-22497 (+6734), chr9-25333 (+7385), chr9-21145 (+105391)
Sox15	chr11-36202 (+741), chr11-24724 (+2429)
Sox17	chr1-17835 (-191904), chr1-19657 (-811), chr1-20225 (+2962), chr1-26232 (+4316)
Sox2	chr3-16802 (-417238), chr3-17505 (-320968), chr3-16056 (-293111), chr3-8416 (-163151), chr3-4939 (-117303), chr3-18529 (-83851), chr3-17807 (-19835), chr3-18288 (+10030), chr3-18660 (+18009), chr3-8063 (+42297), chr3-11462 (+145700), chr3-15379 (+309290), chr3-15763 (+438359), chr3-17915 (+438963), chr3-7719 (+684750)
Sox21	chr14-13686 (+4060), chr14-15644 (+4884)
Sox3	chrX-5210 (-2954), chrX-2821 (-421), chrX-4590 (+61772), chrX-4000 (+67699)
Sox4	chr13-7761 (-793013), chr13-10776 (-656747), chr13-6975 (-650747), chr13-5803 (-417443), chr13-11098 (-320654), chr13-10473 (-317957), chr13-13410 (-308165), chr13-10596 (-62376), chr13-10551 (+2945), chr13-10011 (+5002), chr13-13054 (+66951), chr13-11497 (+69206), chr13-14231 (+75129), chr13-12156 (+195438), chr13-7427 (+235086), chr13-12762 (+255584), chr13-10718 (+289319), chr13-11447 (+534331)
Sox5	chr6-19119 (-402019), chr6-11386 (-389129), chr6-12822 (-271793), chr6-12489 (-236682), chr6-14191 (-128306), chr6-10916 (-55129), chr6-17975 (+293399), chr6-18043 (+762994), chr6-9199 (+835599), chr6-19748 (+849893)
Sox6	chr7-30901 (+368193), chr7-14552 (+541522), chr7-18148 (+579698), chr7-18154 (+583453), chr7-18273 (+776299), chr7-33318 (+865854)
Sox8	chr17-16811 (-4968), chr17-15271 (+61485)
Sox9	chr11-32629 (-161170), chr11-37748 (-73676), chr11-41414 (+6357), chr11-17940 (+78747), chr11-34647 (+88056), chr11-32074 (+94256), chr11-32356 (+171482), chr11-28956 (+191227), chr11-34542 (+205675), chr11-42783 (+208021), chr11-29399 (+234717), chr11-41345 (+282032), chr11-14417 (+362494), chr11-24521 (+400419), chr11-17534 (+401964), chr11-24333 (+404068), chr11-16766 (+406228), chr11-34438 (+…
Spag9	chr11-33792 (+135861)
Spen	chr4-22593 (-57196), chr4-29018 (-36986), chr4-31941 (+63779), chr4-29658 (+72248)
Sphk1	chr11-17837 (-19229), chr11-24863 (+8408), chr11-28617 (+19930)
Sphk2	chr7-30130 (-4444)
Spint1	chr2-29400 (+377), chr2-36596 (+32067)
Spock1	chr13-12724 (-160403), chr13-13776 (-101737), chr13-11016 (+118277), chr13-9937 (+185852), chr13-8211 (+357608), chr13-13431 (+471611), chr13-13993 (+571304), chr13-15208 (+577096)
Sptbn2	chr19-9445 (+1017), chr19-14668 (+10163)
Sptbn4	chr7-25478 (+50048), chr7-33275 (+78892)
Src	chr2-26559 (-20864), chr2-33446 (+537), chr2-15836 (+4643), chr2-34099 (+43865), chr2-18929 (+44818), chr2-31105 (+48360), chr2-22868 (+57094), chr2-30290 (+60506), chr2-31374 (+61728), chr2-39186 (+63544), chr2-19803 (+65777), chr2-37178 (+69509)
Srcin1	chr11-21498 (-1599), chr11-35790 (+3738), chr11-21868 (+6048), chr11-40598 (+7841), chr11-31925 (+8634), chr11-15849 (+9720), chr11-24871 (+11395), chr11-33329 (+51417)
Srf	chr17-15410 (-63087), chr17-20858 (-42500)
Srgap2	chr1-22320 (+1434), chr1-19314 (+2066)
Srpx2	chrX-4159 (+39199)
Srr	chr11-39374 (-240424), chr11-40446 (-222046)
Srrm4	chr5-26668 (-160652), chr5-30252 (+8916), chr5-22419 (+20305), chr5-3845 (+21940), chr5-20705 (+37736), chr5-30608 (+90290)
Srrt	chr5-27658 (+6158)
Ss18l1	chr2-24884 (+9177), chr2-29605 (+9991)
Ssbp3	chr4-34074 (-95450), chr4-23193 (-56663), chr4-34274 (-55492), chr4-19360 (-54571), chr4-19919 (-3465), chr4-31051 (-2335), chr4-31047 (+25419), chr4-17676 (+28031), chr4-22462 (+42951), chr4-34616 (+44276), chr4-27535 (+53571), chr4-20602 (+74964), chr4-27557 (+77630), chr4-23124 (+90290), chr4-27580 (+100740), chr4-22551 (+127976), chr4-23104 (+134238)
Ssh1	chr5-22079 (+7188), chr5-32113 (+50394)
Ssh3	chr19-13628 (+6784)
Sspo	chr6-13456 (+18171), chr6-16613 (+32602), chr6-16039 (+39004), chr6-22551 (+39906)
St14	chr9-20430 (+560), chr9-23165 (+10757)
Stat3	chr11-32355 (-17856)
Stk11	chr10-16033 (+1576), chr10-25430 (+2949), chr10-22389 (+12981), chr10-11938 (+14250), chr10-20466 (+16949)
Stk24	chr14-9439 (-67959), chr14-9566 (-26138), chr14-14119 (+11473), chr14-11065 (+31123), chr14-11600 (+33290), chr14-12859 (+63085), chr14-9981 (+98288), chr14-15042 (+102370), chr14-10069 (+119338), chr14-14481 (+272300)
Stk25	chr1-15943 (+28104)
Stk3	chr15-13770 (+251069)
Stk4	chr2-36184 (+93839)
Stmn2	chr3-1279 (-263633), chr3-8987 (-75), chr3-20160 (+839), chr3-19358 (+1925), chr3-19321 (+70959)
Stmn4	chr14-8356 (-74)
Stmnd1	chr13-12590 (+11)
Strn	chr17-21658 (+99878), chr17-17317 (+176042), chr17-18608 (+176713)
Stx3	chr19-5903 (+7250)
Stxbp1	chr2-27619 (+22651), chr2-24247 (+23810), chr2-31972 (+50968)
Stxbp5	chr10-22721 (+130669)
Sufu	chr19-9486 (+75034), chr19-12408 (+93837)
Sulf1	chr1-25443 (-308143)
Sulf2	chr2-28615 (-531749), chr2-11984 (-519259), chr2-27700 (-515569), chr2-36979 (-514068), chr2-40418 (-507522), chr2-33777 (-497114), chr2-19628 (-481491), chr2-37113 (-475691), chr2-25158 (-467752), chr2-23605 (-446621), chr2-37206 (-444213), chr2-25485 (-437224), chr2-34310 (-433874), chr2-28790 (-416985), chr2-30334 (-405345), chr2-41159 (-394662), chr2-23704 (-348237), chr2-37691 (-332189), chr…
Sun2	chr15-21811 (-20975), chr15-15127 (-10698), chr15-17491 (+19100)
Sybu	chr15-21296 (+36774), chr15-10535 (+81868)
Syne1	chr10-12030 (+337903), chr10-14345 (+829470), chr10-11175 (+831941)
Syne2	chr12-11487 (+230640), chr12-10165 (+263539), chr12-15952 (+286590), chr12-20685 (+334393)
Syngap1	chr17-21477 (-7819)
Synj2	chr17-23987 (+37150)
Syt1	chr10-15823 (-841597), chr10-21225 (-822088), chr10-21183 (-756194), chr10-23417 (-753707), chr10-11191 (-129766), chr10-13616 (+178501), chr10-18401 (+178932), chr10-15732 (+439587), chr10-22063 (+441277), chr10-22420 (+530565), chr10-18713 (+540207)
Syt2	chr1-15480 (-62509), chr1-24584 (-60275), chr1-27005 (+30901), chr1-10709 (+47177)
Syt3	chr7-25930 (+42986), chr7-28134 (+43811), chr7-21764 (+45375), chr7-28170 (+52428)
Syt4	chr18-6796 (+144)
T	chr17-16374 (+32682), chr17-16923 (+202031), chr17-10725 (+241112)
Tacc1	chr8-23288 (-188332), chr8-18950 (-167541)
Tacc2	chr7-32441 (-8103), chr7-27280 (+27811), chr7-34441 (+93957), chr7-19431 (+173416)
Tacc3	chr5-31341 (+27874), chr5-27294 (+30553), chr5-15683 (+34099), chr5-24962 (+43403), chr5-27431 (+58064)
Tal1	chr4-21038 (-4995), chr4-15809 (-906), chr4-33710 (+133)
Tal2	chr4-18876 (+208)
Taok2	chr7-32821 (+14099)
Tbc1d24	chr17-19164 (+25223)
Tbcb	chr7-13957 (-8240)
Tbcd	chr11-23699 (+23971)
Tbr1	chr2-24905 (-1580), chr2-22938 (+850), chr2-38032 (+2864), chr2-17988 (+11323)
Tbx1	chr16-12516 (-25292), chr16-5886 (-24352), chr16-13971 (-21481), chr16-10807 (-14993), chr16-9081 (-14445), chr16-7635 (-4755), chr16-13226 (-2781), chr16-9087 (-1506), chr16-13291 (+306), chr16-10089 (+4784)
Tbx20	chr9-24090 (-104373), chr9-24016 (-6666), chr9-21062 (+13666)
Tbx3	chr5-31047 (-964786), chr5-31275 (-918526), chr5-31525 (-908323), chr5-9360 (-896968), chr5-21729 (-892364), chr5-28137 (-889270), chr5-31916 (-886048), chr5-12071 (-790898), chr5-31273 (-740790), chr5-11371 (-689616), chr5-27159 (-671893), chr5-21935 (-664702), chr5-30163 (-658901), chr5-21209 (-655214), chr5-14480 (-455460), chr5-32003 (-111236), chr5-19771 (-106836), chr5-30631 (-19424), chr5-…
Tcf12	chr9-7182 (+135553)
Tcf3	chr10-18602 (-31229), chr10-17400 (-11079), chr10-25722 (+1241), chr10-20554 (+14386), chr10-20559 (+17187)
Tcf4	chr18-9164 (-147084), chr18-10873 (-127720), chr18-13192 (+40551), chr18-6331 (+123119), chr18-9610 (+268487), chr18-11485 (+450539), chr18-7324 (+554787)
Tcf7	chr11-26415 (-60735), chr11-22879 (+22082), chr11-35339 (+28467)
Tcf7l2	chr19-9465 (-292608), chr19-7504 (-132724), chr19-15408 (-99677), chr19-12303 (+48092), chr19-5745 (+65483), chr19-12217 (+135835), chr19-7139 (+363984), chr19-13468 (+479179), chr19-11674 (+522038)
Tcirg1	chr19-15261 (+1800)
Tead2	chr7-13261 (+1536), chr7-18888 (+19716)
Tead3	chr17-20010 (-8624), chr17-12216 (+5007), chr17-20233 (+15269)
Tenm1	chrX-4183 (-262912), chrX-5399 (-262377)
Tenm2	chr11-26225 (+416466), chr11-18958 (+417525), chr11-38870 (+451665), chr11-37484 (+641061), chr11-36249 (+693840), chr11-19485 (+723368), chr11-28037 (+806163), chr11-23499 (+837237), chr11-38062 (+840379), chr11-39080 (+898212)
Tenm3	chr8-14764 (-175704), chr8-27758 (-172292), chr8-21496 (+94739), chr8-27652 (+165334), chr8-21492 (+216086), chr8-17222 (+217940), chr8-17176 (+453572), chr8-23743 (+522153), chr8-18894 (+547486)
Tenm4	chr7-26195 (+341970), chr7-26197 (+343219), chr7-16729 (+392767), chr7-12702 (+450345), chr7-13732 (+456271), chr7-16347 (+470364), chr7-30903 (+507149), chr7-30832 (+586319), chr7-5750 (+704480)
Tert	chr13-12143 (-67)
Tfap2a	chr13-13238 (-2346), chr13-5888 (-278), chr13-11007 (+787), chr13-13824 (+2580), chr13-11484 (+5417), chr13-12325 (+24695), chr13-9099 (+28499)
Tfap2b	chr1-19194 (+1242), chr1-26455 (+5201), chr1-26500 (+32605), chr1-18732 (+251131)
Tfap2c	chr2-42167 (-71550), chr2-35963 (-2497), chr2-31697 (+175796), chr2-28315 (+202090), chr2-34115 (+239833), chr2-36545 (+267750), chr2-32774 (+275695), chr2-26789 (+313837), chr2-34885 (+360353), chr2-31166 (+372670), chr2-34789 (+375622), chr2-34415 (+382747), chr2-29233 (+385616), chr2-39837 (+389279)
Tfap2d	chr1-26036 (-492561), chr1-11076 (-468802), chr1-23968 (-145986)
Tgfb1	chr7-22267 (+1178), chr7-22632 (+17001), chr7-28073 (+24919)
Tgfb2	chr1-22524 (-16138), chr1-24850 (+23074), chr1-17758 (+42803), chr1-18312 (+52445), chr1-22298 (+198959), chr1-25785 (+245120), chr1-19778 (+257051), chr1-25063 (+270508), chr1-9323 (+419367), chr1-19693 (+448316)
Tgfbr1	chr4-25074 (-106176)
Tgfbr2	chr9-16271 (-632690), chr9-23003 (+2), chr9-12922 (+740)
Tgif1	chr17-20456 (-21593), chr17-22777 (-20796), chr17-10763 (+33384), chr17-17752 (+70601), chr17-22899 (+96284), chr17-12479 (+114059), chr17-18048 (+362672), chr17-6134 (+421762)
Tgif2	chr2-30922 (-60163), chr2-38143 (-59148), chr2-16223 (-30379), chr2-34082 (+13708)
Tgm3	chr2-38253 (-132334), chr2-14232 (-64176)
Th	chr7-20458 (-68247), chr7-16263 (-16448)
Thbs2	chr17-23463 (+309), chr17-23700 (+321269)
Thbs4	chr13-14012 (+64), chr13-13808 (+40729), chr13-9429 (+57680)
Thra	chr11-36212 (+12866)
Thy1	chr9-13742 (-295504), chr9-19585 (-288324), chr9-20715 (-274692), chr9-23463 (-234942), chr9-19820 (-208698), chr9-13279 (-200179), chr9-16452 (-163697)
Tiam1	chr16-7235 (-193140), chr16-12935 (-191954), chr16-12934 (-177476), chr16-10929 (-167045), chr16-12260 (-165251), chr16-10565 (-157853), chr16-10931 (-150937), chr16-8693 (-97943), chr16-6077 (-96754), chr16-13872 (-94987), chr16-11047 (-12076), chr16-10069 (+111533), chr16-5357 (+156736), chr16-12869 (+235541)
Tifab	chr13-11113 (-30230)
Tle6	chr10-8611 (-2090), chr10-20592 (+3337), chr10-15593 (+20431)
Tlr2	chr3-14317 (-74134), chr3-18631 (-63642), chr3-18727 (+57937), chr3-19769 (+72791)
Tlr4	chr4-13211 (+42573)
Tlx1	chr19-5822 (-67852), chr19-11918 (-66627), chr19-5348 (-34996), chr19-7918 (-5577), chr19-9683 (+1533), chr19-9629 (+4738), chr19-11143 (+6771), chr19-6268 (+71549), chr19-6148 (+72138), chr19-13157 (+74743)
Tlx2	chr6-21960 (+158), chr6-18860 (+1371)
Tlx3	chr11-32311 (+680), chr11-38887 (+2228), chr11-26404 (+3008), chr11-32688 (+26821)
Tmc1	chr19-15568 (+30187)
Tmem106b	chr6-22582 (-236391)
Tmem108	chr9-15555 (-73674), chr9-9292 (-63238), chr9-25329 (+1968)
Tmem30a	chr9-23530 (-30268)
Tmem41b	chr7-25103 (-16760)
Tnfrsf21	chr17-18598 (+58148), chr17-15546 (+131680), chr17-11657 (+213475)
Tnik	chr3-18323 (-77830), chr3-13642 (+145740), chr3-20033 (+292148)
Tnr	chr1-23166 (-66495), chr1-20239 (-50903), chr1-14203 (+13497)
Tpbg	chr9-23910 (-369)
Tpp1	chr7-35111 (-26727), chr7-25242 (-10322), chr7-31955 (-1405)
Tprn	chr2-39835 (+4198)
Tra2b	chr16-10893 (+76625)
Traf6	chr2-22816 (+77003)
Trak1	chr9-15734 (-11290), chr9-21496 (+66669), chr9-15617 (+88083), chr9-23959 (+101351), chr9-21490 (+148218), chr9-21184 (+182291), chr9-17520 (+197035)
Trappc9	chr15-20534 (+39499), chr15-18055 (+45882), chr15-5261 (+434819)
Trim11	chr11-32856 (-7016), chr11-42457 (-745), chr11-22828 (+16429), chr11-25011 (+99776)
Trim32	chr4-34836 (-326173), chr4-20519 (+671346), chr4-17556 (+796269), chr4-27677 (+797933)
Trim46	chr3-19123 (+10847), chr3-19874 (+15725)
Trim67	chr8-19917 (-15714), chr8-27500 (+17864)
Trim71	chr9-18820 (+781), chr9-14635 (+2828), chr9-14556 (+22954), chr9-23034 (+37130)
Triobp	chr15-19843 (+10656), chr15-21503 (+12700), chr15-20213 (+43390), chr15-18504 (+54238), chr15-21956 (+62339)
Trp73	chr4-25080 (+55), chr4-33798 (+73196), chr4-17887 (+77954)
Trpm1	chr7-12560 (-182676), chr7-20593 (-147078), chr7-14440 (-126935), chr7-34841 (-103926), chr7-34863 (-95827), chr7-34896 (+4822)
Trpv2	chr11-17238 (+31183), chr11-20758 (+55749)
Trpv4	chr5-30262 (+1477), chr5-20147 (+32631), chr5-24643 (+46168), chr5-26750 (+47277), chr5-29815 (+74261), chr5-30421 (+82133), chr5-19917 (+83696), chr5-15493 (+85051), chr5-18937 (+89205)
Tsc2	chr17-21463 (+37872), chr17-18355 (+55426), chr17-18350 (+57057)
Tsku	chr7-23505 (-41658), chr7-15125 (-19128)
Tspo	chr15-16744 (-735), chr15-15974 (+153), chr15-21898 (+994)
Ttbk1	chr17-23216 (+359), chr17-23291 (+2916), chr17-14578 (+4053), chr17-13941 (+19650), chr17-15157 (+31839), chr17-23944 (+33337), chr17-16841 (+39407), chr17-17540 (+42291)
Ttc8	chr12-15091 (+89035), chr12-10791 (+315141), chr12-12613 (+326902), chr12-14585 (+419403), chr12-17927 (+421650)
Ttll7	chr3-16161 (+93600), chr3-16348 (+329745)
Ttn	chr2-36566 (+12847), chr2-14046 (+13317), chr2-36546 (+164510)
Tubb2b	chr13-14713 (+873)
Tubb3	chr8-18077 (-4668), chr8-28029 (-2205), chr8-24404 (-1108), chr8-17380 (+1409)
Tulp1	chr17-18506 (-15453), chr17-20010 (+5924)
Tulp3	chr6-11967 (+37288)
Twf2	chr9-20631 (+11267)
Twist1	chr12-15207 (+4879), chr12-16345 (+9981)
Twsg1	chr17-14397 (+36827), chr17-23524 (+44128)
Tyro3	chr2-35556 (+3711), chr2-23681 (+6116)
Ube2v2	chr16-8877 (+540446)
Ube3a	chr7-6715 (+447409), chr7-20933 (+523369)
Ube4b	chr4-4797 (-19382)
Ufc1	chr1-21367 (+234)
Ugt8a	chr3-10841 (+146)
Ulk1	chr5-31703 (+8816)
Ulk4	chr9-15734 (-9015), chr9-20835 (+17604), chr9-21282 (+168946), chr9-18385 (+247175), chr9-14163 (+294622), chr9-22018 (+311689), chr9-18575 (+340616)
Unc119	chr11-30520 (+2501), chr11-41030 (+5259)
Unc119b	chr5-25879 (+9897)
Unc13a	chr8-26566 (+4721), chr8-26545 (+8756), chr8-18024 (+13512), chr8-15827 (+37208)
Unc5a	chr13-9950 (-151890), chr13-9947 (-149599), chr13-13494 (-124951), chr13-9337 (-74871), chr13-8540 (-4833), chr13-10427 (+10402), chr13-13122 (+26164), chr13-15366 (+27848), chr13-11704 (+38329), chr13-11811 (+43103), chr13-10643 (+45744), chr13-11978 (+56106), chr13-12221 (+62739)
Unc5b	chr10-22344 (-248829), chr10-24195 (-237056), chr10-22575 (-233231), chr10-14442 (-173067), chr10-19607 (-153886), chr10-19540 (-128141), chr10-17491 (-126387), chr10-14204 (-105604), chr10-13587 (-86708), chr10-23332 (-82166), chr10-18885 (-62277), chr10-18965 (-54284), chr10-7801 (-3609), chr10-17133 (+5868), chr10-12130 (+15559), chr10-20440 (+17131), chr10-18399 (+19635), chr10-13312 (+35355)…
Unc5c	chr3-9683 (-127184), chr3-19557 (-126720), chr3-20532 (+345594), chr3-18713 (+365788), chr3-10975 (+468693)
Uncx	chr5-25899 (-6243), chr5-27795 (-3432), chr5-18871 (+446), chr5-22166 (+14750), chr5-18902 (+15187), chr5-28177 (+24555), chr5-29517 (+115338), chr5-30200 (+126057), chr5-24019 (+132163), chr5-27648 (+143177), chr5-13874 (+151114)
Unk	chr11-37132 (+46263)
Ush1c	chr7-26205 (-2199), chr7-23750 (+34264)
Ush1g	chr11-19855 (+1849), chr11-25199 (+3378)
Ush2a	chr1-15953 (+314417), chr1-9601 (+685496)
Ust	chr10-24083 (-285660), chr10-16024 (-197023), chr10-14927 (-174866), chr10-22248 (+480251)
Vangl2	chr1-22914 (-26790), chr1-21312 (-21681), chr1-21944 (-18638), chr1-19294 (+25437)
Vapa	chr17-23587 (+54513)
Vax1	chr19-9417 (-37563), chr19-12910 (-23152), chr19-10609 (-617), chr19-11232 (+1876), chr19-14348 (+4521)
Vax2	chr6-19227 (-19950), chr6-18746 (-17300), chr6-20518 (-8779), chr6-20472 (+4503)
Vcam1	chr3-18291 (-92941), chr3-16452 (-81230)
Vcan	chr13-2914 (+2980), chr13-7163 (+108127)
Vcl	chr14-12027 (-89854), chr14-11386 (-55880)
Vegfa	chr17-20887 (-31140), chr17-19666 (-8807), chr17-17993 (+3149), chr17-16757 (+99626), chr17-18027 (+145411), chr17-23152 (+207310), chr17-23171 (+219950), chr17-17677 (+227762), chr17-23344 (+299674), chr17-13416 (+302735), chr17-18939 (+305823)
Vegfc	chr8-12125 (-396453), chr8-18845 (-24120), chr8-20796 (+431933)
Vhl	chr6-22997 (+9103)
Vit	chr17-18608 (+52343), chr17-17317 (+53014), chr17-21658 (+129178)
Vldlr	chr19-10654 (-239031), chr19-7740 (-150380), chr19-15246 (-117191)
Vmn2r1	chr3-15799 (-38775)
Vmn2r26	chr6-14946 (-93620)
Vstm2l	chr2-7205 (-77304), chr2-31975 (-76350), chr2-30273 (-24529), chr2-37444 (-16529), chr2-23418 (+28), chr2-40547 (+8618), chr2-31815 (+15045), chr2-22809 (+26082)
Vsx2	chr12-9397 (-45075), chr12-18046 (-35723), chr12-10320 (-22878), chr12-5274 (-21145), chr12-18033 (+2043), chr12-19553 (+33408)
Vwc2	chr11-26746 (+1896)
Vwc2l	chr1-11509 (+45), chr1-14311 (+311438), chr1-20247 (+374344)
Wasf1	chr10-24217 (+86113)
Wasf3	chr5-17117 (+23495)
Wdpcp	chr11-34896 (+424786), chr11-27296 (+426147), chr11-35598 (+427326)
Wdr5	chr2-21283 (+87943), chr2-24818 (+109039)
Whrn	chr4-34812 (+29628), chr4-13514 (+51237), chr4-28203 (+80515)
Wnt1	chr15-14979 (-1735), chr15-21998 (+6963), chr15-11617 (+8411)
Wnt10a	chr1-22035 (-17218), chr1-22025 (-9314), chr1-16824 (+702), chr1-12013 (+3292), chr1-10152 (+6129), chr1-11902 (+15430)
Wnt10b	chr15-18735 (-14)
Wnt11	chr7-28074 (-94342), chr7-22796 (-53889), chr7-18422 (-37383), chr7-33021 (-3854), chr7-32817 (-2878), chr7-26528 (+215), chr7-27356 (+4976), chr7-33321 (+12594), chr7-35075 (+28612), chr7-21771 (+235321), chr7-27040 (+261390)
Wnt16	chr6-12366 (-183796), chr6-9846 (-166047), chr6-16413 (-151383), chr6-18594 (-81951), chr6-15227 (+482)
Wnt2	chr6-13945 (+245), chr6-18184 (+99233), chr6-15065 (+223804), chr6-18382 (+233097), chr6-18465 (+280185)
Wnt2b	chr3-15741 (-183)
Wnt3	chr11-32967 (-10180), chr11-34831 (-321), chr11-30548 (+33942), chr11-22360 (+66979)
Wnt4	chr4-34218 (-176683), chr4-24345 (-159148), chr4-28993 (-80781), chr4-16985 (+10630)
Wnt5a	chr14-11833 (-693736), chr14-14017 (-446740), chr14-9287 (-446311), chr14-12454 (+5563), chr14-13780 (+201697), chr14-10286 (+410409), chr14-11044 (+453803)
Wnt5b	chr6-14313 (+21713), chr6-17439 (+51714)
Wnt6	chr1-22197 (-1649), chr1-22035 (+2406), chr1-22025 (+10310)
Wnt7a	chr6-19082 (+24), chr6-17326 (+64492), chr6-19155 (+65342), chr6-22855 (+71588), chr6-17670 (+111053), chr6-11592 (+123033), chr6-22054 (+127185), chr6-20233 (+145182), chr6-12273 (+174495), chr6-19004 (+176668)
Wnt7b	chr15-19196 (-133450), chr15-19556 (-129707), chr15-13116 (-126180), chr15-17946 (-125687), chr15-14474 (-105208), chr15-22280 (-79259), chr15-7582 (+624), chr15-16548 (+4076), chr15-20337 (+5792), chr15-10840 (+6801), chr15-14433 (+8834), chr15-21174 (+16933), chr15-22580 (+25608), chr15-10027 (+33127), chr15-21100 (+41561)
Wnt8a	chr18-10543 (+5141), chr18-10729 (+19033)
Wnt8b	chr19-10598 (-5908), chr19-12311 (+25756)
Wnt9a	chr11-24999 (+2322), chr11-22721 (+28368)
Wnt9b	chr11-32967 (-14149), chr11-35438 (+20439)
Xrcc2	chr5-31606 (-32117), chr5-16350 (+51048)
Xylt1	chr7-15389 (+121037), chr7-26076 (+238115), chr7-22135 (+645477)
Ywhag	chr5-26637 (-11363)
Ywhaz	chr15-19508 (+33747), chr15-19405 (+67538)
Zbtb16	chr9-21790 (-60028), chr9-21824 (-30976), chr9-19888 (+138760), chr9-9083 (+172626), chr9-22729 (+185468)
Zbtb18	chr1-15334 (+111353), chr1-11114 (+201629), chr1-16137 (+273758), chr1-16140 (+274647)
Zbtb45	chr7-27346 (+2075)
Zc3h12a	chr4-20068 (-104354), chr4-14848 (-63450), chr4-30175 (-31185), chr4-25228 (+4521), chr4-30179 (+8748), chr4-20556 (+11749), chr4-24283 (+21316)
Zcchc24	chr14-10139 (-63585), chr14-14716 (-47752), chr14-11288 (-37155), chr14-13058 (+13713), chr14-10035 (+27426), chr14-9833 (+28546), chr14-12825 (+32140), chr14-12525 (+41412), chr14-14430 (+42330), chr14-8520 (+43189), chr14-12991 (+57953)
Zeb1	chr18-10758 (-177302), chr18-8166 (+387261)
Zeb2	chr2-34794 (-58168), chr2-27850 (+2053), chr2-28124 (+10063), chr2-35567 (+40039), chr2-29879 (+133947)
Zfhx3	chr8-19103 (-889906), chr8-27289 (-710686), chr8-27287 (-686815), chr8-27278 (-233008), chr8-20567 (+73964), chr8-12349 (+106179), chr8-23879 (+108629), chr8-18589 (+115031), chr8-20614 (+170947), chr8-23352 (+196837)
Zfp335	chr2-25384 (-27116), chr2-35721 (-10611), chr2-34336 (-6577), chr2-17571 (+2035), chr2-26008 (+16932)
Zfp365	chr10-17811 (+53606)
Zfp36l1	chr12-18369 (-115492), chr12-18380 (-33462), chr12-20599 (-10510), chr12-17025 (+1144), chr12-19112 (+50309), chr12-20615 (+142450), chr12-13644 (+146753), chr12-10283 (+188812), chr12-18419 (+253249), chr12-13604 (+305437), chr12-17316 (+370578), chr12-5889 (+380121), chr12-18434 (+404708), chr12-10408 (+503378)
Zfp423	chr8-18087 (-140131), chr8-25627 (-59772), chr8-16653 (-53053), chr8-25662 (-17470), chr8-25670 (-15652), chr8-23019 (+15856), chr8-25803 (+18357), chr8-12709 (+71414), chr8-7797 (+122422), chr8-23319 (+146711), chr8-27345 (+147779), chr8-23348 (+155323), chr8-26001 (+174529), chr8-16521 (+176224), chr8-16518 (+180665), chr8-26026 (+204596), chr8-20985 (+211982), chr8-20666 (+216546), chr8-13689 …
Zfp488	chr14-4159 (+773), chr14-10348 (+5840)
Zfp521	chr18-13709 (-358917), chr18-8047 (-347669), chr18-12347 (-230790), chr18-12809 (-91121), chr18-9121 (+267595), chr18-6413 (+575177), chr18-11285 (+940499)
Zfp523	chr17-14881 (-33042), chr17-14877 (-30674), chr17-23143 (-27622), chr17-13247 (-11208)
Zfp536	chr7-17592 (-165122), chr7-26428 (-116968), chr7-31788 (-100610), chr7-25442 (-72271), chr7-31812 (+406), chr7-16531 (+34022), chr7-25423 (+45403), chr7-18572 (+74662), chr7-17675 (+109462), chr7-14983 (+303306), chr7-31879 (+421279), chr7-22323 (+479125), chr7-34429 (+555987), chr7-20449 (+796058), chr7-14321 (+876660)
Zfp609	chr9-21514 (-7278), chr9-17593 (+102421), chr9-19881 (+148394)
Zhx2	chr15-17331 (-285957), chr15-20086 (-105088), chr15-15061 (+3299), chr15-18194 (+40939), chr15-13574 (+102047), chr15-8972 (+183688)
Zic1	chr9-24615 (+3808), chr9-14252 (+10155), chr9-25253 (+664441)
Zic2	chr14-13655 (+5849), chr14-15075 (+7054), chr14-14778 (+8881), chr14-11146 (+10021)
Zic3	chrX-4707 (-109228), chrX-4325 (+7973)
Zic4	chr9-21552 (+8837), chr9-13658 (+11744), chr9-12251 (+15352)
Zic5	chr14-13003 (-3475), chr14-14604 (+12849), chr14-7838 (+38408), chr14-9101 (+98305), chr14-10319 (+120913), chr14-14085 (+126789), chr14-10402 (+184659), chr14-15647 (+209929), chr14-12467 (+236485), chr14-13169 (+237952)
Zmynd8	chr2-24852 (-15768), chr2-29978 (-3854), chr2-39734 (-2514), chr2-36754 (+653), chr2-41887 (+4645), chr2-41905 (+17449), chr2-41801 (+25648), chr2-27256 (+26762), chr2-30797 (+102243), chr2-37640 (+103104), chr2-15288 (+105444)
Zswim4	chr8-17494 (-4705), chr8-21314 (+52776)
Zswim6	chr13-10885 (-73062), chr13-11970 (-55776), chr13-13787 (-52444), chr13-14822 (+245019), chr13-13012 (+270612), chr13-14169 (+707421), chr13-10271 (+748790), chr13-10825 (+776047), chr13-13506 (+824871)
Zswim8	chr14-12422 (+6992)

## Sheet: P2nAd DA Nerv Dev
GeneID	Peaks
Abr	chr11-11170 (-112864), chr11-35470 (+41360)
Abt1	chr13-12729 (+12193)
Actl6b	chr5-26165 (+218)
Adamts1	chr16-11329 (-96712)
Adarb1	chr10-23171 (-16836), chr10-20660 (+553)
Adcy6	chr15-22303 (-1978)
Adora2a	chr10-24876 (+391)
Adra2c	chr5-17385 (+35849)
Agrn	chr4-23394 (-3105), chr4-14610 (-396)
Ak7	chr12-14155 (+2)
Alcam	chr16-8706 (-142024)
Aplp1	chr7-30257 (+305)
Arntl	chr7-13269 (-427617)
Ascl1	chr10-22860 (-224), chr10-14180 (+4853)
Aspm	chr1-26522 (+274)
Atoh8	chr6-16506 (+4414), chr6-17051 (+46234)
Barhl1	chr2-21326 (+7872)
Barhl2	chr5-16239 (-413), chr5-13938 (+181955)
Bbs2	chr8-8616 (+32104)
Bcl11a	chr11-12740 (-342), chr11-38282 (+994)
Bmp7	chr2-31166 (+18059), chr2-32774 (+115034), chr2-19842 (+211801)
Btg2	chr1-26345 (+32913)
Cacna1a	chr8-10253 (+240466)
Cadm1	chr9-16706 (-886499), chr9-19317 (-826327), chr9-19696 (-143458)
Camk2a	chr18-13433 (+22122)
Cbfa2t2	chr2-21883 (-15167)
Cbln1	chr8-10284 (+238608), chr8-9844 (+408179)
Cck	chr9-21184 (+15846)
Cdc20	chr4-20027 (-9071)
Cdh2	chr18-4223 (+770919)
Cdh23	chr10-12248 (+222397)
Cdk5r1	chr11-42253 (+27021)
Cdk5r2	chr1-10152 (-57289)
Cdk5rap2	chr4-25298 (+32276)
Cdkn1c	chr7-23597 (+262905)
Cdon	chr9-59 (-116193)
Celsr2	chr3-15950 (-18169)
Celsr3	chr9-8915 (+621)
Chd5	chr4-32776 (+80065)
Chd7	chr4-26797 (+231029)
Chl1	chr6-2 (+138341)
Cic	chr7-30184 (+23561)
Cited2	chr10-11208 (-244235)
Clcf1	chr19-13524 (-5403)
Clu	chr14-9284 (+36494)
Cntn6	chr6-2 (-843705)
Cntnap2	chr6-21178 (-186)
Col4a1	chr8-21054 (-137983)
Crabp2	chr3-15316 (-12542)
Crb2	chr2-15886 (+386431)
Creb1	chr1-10799 (-151315)
Crmp1	chr5-16712 (-1384)
Cspg5	chr9-7920 (-37542)
Ctdsp1	chr1-13541 (+3313), chr1-22188 (+4468)
Ctnnb1	chr9-14571 (-66468)
Cux1	chr5-19160 (+308259)
Cux2	chr5-22144 (+101012)
Cxcr4	chr1-11572 (-93312)
Cyp26a1	chr19-12896 (+256)
Dagla	chr19-12876 (+46501)
Dbn1	chr13-8933 (+4249)
Dbx1	chr7-28956 (+332667)
Ddit4	chr10-7908 (+58581)
Ddr1	chr17-9878 (-3450)
Disc1	chr8-20062 (+182545)
Dll1	chr17-14682 (+3913)
Dlx1	chr2-33181 (+16247)
Dlx2	chr2-33181 (+2394)
Dok5	chr2-27395 (+106)
Dpcd	chr19-5024 (+89511)
Dpf1	chr7-10291 (+117831)
Dpysl5	chr5-11508 (+627)
Dtx1	chr5-27196 (+31482)
Eif2b2	chr12-16461 (-26811)
Emb	chr13-6958 (+91164)
Eml1	chr12-5163 (+20754), chr12-16546 (+71438)
En1	chr1-27154 (+4493)
En2	chr5-27793 (+924), chr5-31750 (+3082)
Enc1	chr13-9555 (+194147)
Eomes	chr9-17744 (+762)
Epha7	chr4-2241 (-636168)
Ephb2	chr4-23121 (+137237)
Epm2a	chr10-235 (+148752)
Erbb3	chr10-9687 (-944)
Evl	chr12-5163 (-111150), chr12-16546 (-60466)
Ezh2	chr6-3649 (-153480), chr6-7880 (-144861)
Fezf2	chr14-10805 (-43374)
Fgf14	chr14-14344 (-322), chr14-9165 (+484610)
Fgf8	chr19-3594 (+5564), chr19-5168 (+5899)
Fgfr2	chr7-10381 (-153)
Fgfr4	chr13-12883 (+16446)
Flrt1	chr19-12622 (-91100), chr19-8283 (-70600), chr19-12370 (-63082), chr19-6314 (-49792)
Foxd1	chr13-10288 (+150473)
Foxo3	chr10-8791 (-31621)
Foxo6	chr4-9110 (+44199)
Foxp1	chr6-12044 (+134596)
Fstl4	chr11-41264 (+303293)
Fyn	chr10-17217 (+182088)
Fzd2	chr11-38158 (+20786)
Fzd5	chr1-19546 (-153758)
Gas1	chr13-11717 (+249444)
Gata2	chr6-7713 (-61510)
Gata3	chr2-41613 (-4813), chr2-23886 (-153)
Gfra1	chr19-11100 (+89707)
Gli3	chr13-9555 (-154)
Glis2	chr16-7247 (+1045)
Golga2	chr2-28238 (+29917)
Gpm6a	chr8-8471 (+160541), chr8-10327 (+166156), chr8-3482 (+168393)
Grin1	chr2-35249 (+26671)
Grip1	chr10-15181 (-365115)
Hcn1	chr13-6958 (-290691)
Hecw2	chr1-13279 (+254395)
Htr6	chr4-34048 (+35261)
Id1	chr2-33204 (-29955), chr2-32002 (+1721)
Id3	chr4-14319 (-73386), chr4-27250 (-38372)
Ier2	chr8-10253 (+7022)
Igf2bp1	chr11-24661 (+14557)
Il1rapl1	chrX-24 (+877259)
Il6st	chr13-10112 (+103226)
Insm1	chr2-17911 (+69289)
Iqgap1	chr7-28039 (+73416)
Irs2	chr8-24281 (-241931), chr8-27930 (+17353)
Irx3	chr8-23401 (+286653)
Irx6	chr8-27963 (-53)
Isl2	chr9-7920 (-95)
Jag2	chr12-12929 (+6779)
Kif26a	chr12-17717 (+25407)
Kit	chr5-20297 (-124650), chr5-5034 (+42)
Klf7	chr1-10799 (-260100)
Klhl1	chr14-11104 (+558)
Kremen1	chr11-29449 (+77132)
Lamc3	chr2-34253 (+30248)
Lemd2	chr17-20143 (-113072)
Lep	chr6-18982 (-194895)
Lhx4	chr1-3821 (-48383), chr1-23256 (-35703)
Lhx6	chr2-23084 (+13790)
Lif	chr11-29606 (+4719)
Lmx1a	chr1-3068 (+356990)
Lmx1b	chr2-22288 (+96337)
Lrfn4	chr19-14676 (+1082), chr19-12281 (+5924)
Lrig1	chr6-8710 (+22433)
Lrp8	chr4-12924 (-71015)
Lrrc4	chr6-18982 (-33578)
Lrrc7	chr3-11643 (+512490)
Lrrtm3	chr10-15956 (+59)
Lrtm2	chr6-21351 (+494)
Magi2	chr5-23346 (+214)
Man2a1	chr17-11430 (+563)
Map1a	chr2-26262 (+130)
Mdga1	chr17-16219 (+110403)
Mdga2	chr12-9491 (+2076)
Mdga2	chr12-9491 (-748115)
Meis1	chr11-39728 (-743058)
Mmp24	chr2-30777 (+40913)
Mtss1	chr15-13889 (+105240)
Mycn	chr12-8379 (+64)
Myo3a	chr2-9436 (+295940)
Myrf	chr19-12876 (-17628)
Myt1l	chr12-11702 (-728179), chr12-15843 (-247755)
Nav1	chr1-14051 (-60685)
Nav1	chr1-14051 (+42065)
Nav2	chr7-28956 (+57993)
Ncam1	chr9-13501 (-354271)
Ncor2	chr5-24168 (-83695), chr5-13694 (-62595), chr5-15612 (+8810)
Ndn	chr7-13757 (-116941)
Ndrg4	chr8-8106 (+25983)
Neurl1a	chr19-12234 (+33581), chr19-5626 (+152045), chr19-6877 (+160489)
Neurog3	chr10-23053 (+58442), chr10-7578 (+83662)
Nfix	chr8-24146 (-41716), chr8-11840 (-41213)
Ngb	chr12-11364 (-25059)
Nkx2-1	chr12-13717 (+767)
Nkx2-9	chr12-16063 (+322)
Nnat	chr2-22868 (-84572)
Nog	chr11-38464 (+4119)
Notch3	chr17-14776 (+901)
Npas4	chr19-12173 (-12072)
Nptx1	chr11-31505 (-1580)
Nr2e1	chr10-9047 (+134)
Nr2f1	chr13-9778 (-10299), chr13-12465 (+18435)
Nr2f2	chr7-19102 (-8701)
Nr2f6	chr8-28395 (+6287)
Nr4a2	chr2-23937 (+660206)
Nrbp2	chr15-20361 (-1118)
Nrxn2	chr19-12539 (+74470)
Nrxn3	chr12-12651 (+279751)
Ntm	chr9-9137 (+551600)
Nyap2	chr1-19010 (-194)
Olig2	chr16-13781 (-2536), chr16-9022 (-169)
Onecut2	chr18-8757 (-74348)
Otx2	chr14-12576 (+58614)
Oxt	chr2-17004 (+619)
Pacsin1	chr17-12673 (+30930)
Pafah1b3	chr7-30184 (+6721)
Pax2	chr19-5827 (-822)
Pbx1	chr1-3068 (+385349)
Pcdh19	chrX-3685 (+1544)
Pick1	chr15-19233 (-16404), chr15-2128 (+149)
Pitx1	chr13-7977 (+181), chr13-10283 (+5956)
Plcb1	chr2-5492 (+217)
Plk2	chr13-9573 (-26127), chr13-11009 (+208040)
Plxna1	chr6-11883 (+75703)
Plxna2	chr1-13279 (-920787)
Pou3f3	chr1-24634 (-518)
Prdm1	chr10-12802 (-6214)
Prdm16	chr4-21846 (+129874)
Prex1	chr2-36819 (+494), chr2-5492 (+34685), chr2-19628 (+76678), chr2-22892 (+359962)
Prkg1	chr19-9924 (-84)
Prox1	chr1-13391 (+1540)
Prtg	chr9-13461 (+74)
Ptf1a	chr2-21887 (+388)
Ptprj	chr2-243 (+84010)
Rab11a	chr9-15474 (-36908)
Rab17	chr1-6546 (-5638)
Rap1gap2	chr11-18997 (+67035)
Rara	chr11-25230 (-11855), chr11-42079 (+26838)
Rarg	chr15-20819 (-13222)
Rasal1	chr5-31142 (-28127), chr5-27196 (+31623)
Rasgrf1	chr9-20908 (+62842)
Reln	chr5-27245 (+226101)
Rnf165	chr18-12646 (+1653)
Robo3	chr9-19688 (-21183)
Rock1	chr18-10184 (+129563)
Rp1	chr1-26232 (-131705)
Rxra	chr2-21283 (-74101)
Sall1	chr8-26851 (+18314)
Sdk1	chr5-21089 (-193538)
Sema4d	chr13-8784 (+1431)
Sema4g	chr19-13226 (+118)
Sema6b	chr17-15930 (-1716)
Sez6	chr11-30756 (+3562)
Sfrp2	chr3-14664 (+43)
Sh2b2	chr5-19160 (-14325)
Shank1	chr7-15468 (+42110)
Slc4a10	chr2-38032 (-239145)
Slit3	chr11-30944 (-1656)
Slitrk3	chr3-13760 (-605)
Smad1	chr8-25998 (+43479)
Smarcc1	chr9-7920 (+74204)
Smg9	chr7-17079 (-25798)
Smo	chr6-11801 (+12631), chr6-3501 (+12989)
Socs7	chr11-24462 (+369)
Sod1	chr16-6077 (-149289)
Sorl1	chr9-8075 (-33915)
Sox10	chr15-19233 (-48497), chr15-20643 (+8539)
Sox11	chr12-17750 (+280)
Sox17	chr1-26232 (+4316)
Sox21	chr14-14598 (-320)
Sox4	chr13-7761 (-793013), chr13-10776 (-656747)
Sox9	chr11-34542 (+205675)
Spint1	chr2-29400 (+377)
Sptbn2	chr19-9445 (+1017)
Src	chr2-22868 (+57094)
Srrm4	chr5-26668 (-160652), chr5-3845 (+21940)
Ssbp3	chr4-22275 (-71825), chr4-19919 (-3465)
Stk11	chr10-11938 (+14250)
Stk24	chr14-9439 (-67959)
Stk25	chr1-24810 (+192)
Stmn2	chr3-1279 (-263633)
Sulf2	chr2-5492 (-523484), chr2-19628 (-481491), chr2-22892 (-198207)
Sun1	chr5-13938 (-98)
Sun2	chr15-17491 (+19100)
Syndig1	chr2-37825 (+430)
Syt2	chr1-13901 (-46)
T	chr17-9162 (+207236), chr17-9176 (+213249)
Tbr1	chr2-38032 (+2864)
Tbx3	chr5-21209 (-655214), chr5-32003 (-111236), chr5-32111 (+9697)
Tcf12	chr9-7182 (+135553)
Tead2	chr7-18888 (+19716)
Tfap2a	chr13-11484 (+5417)
Tfap2b	chr1-26500 (+32605)
Tfap2c	chr2-19842 (+178928), chr2-32774 (+275695), chr2-31166 (+372670)
Tgfb1	chr7-22267 (+1178)
Tgif1	chr17-22899 (+96284)
Tiam1	chr16-6077 (-96754)
Tle6	chr10-8611 (-2090)
Tnik	chr3-20033 (+292148)
Tprn	chr2-26677 (+672)
Trak1	chr9-21184 (+182291)
Ube3a	chr7-20933 (+523369)
Unc5a	chr13-9337 (-74871)
Vldlr	chr19-10654 (-239031)
Vstm2l	chr2-11519 (-41219)
Vsx2	chr12-18046 (-35723)
Wdr5	chr2-21283 (+87943)
Wnt10a	chr1-10152 (+6129)
Wnt16	chr6-15227 (+482)
Wnt6	chr1-14498 (+218)
Ywhag	chr5-26637 (-11363)
Zbtb16	chr9-10584 (+186441)
Zbtb18	chr1-8604 (+12308), chr1-15334 (+111353)
Zbtb45	chr7-27346 (+2075)
Zeb2	chr2-32560 (-56600)
Zfp423	chr8-7797 (+122422), chr8-10174 (+299484)
Zfp521	chr18-13709 (-358917), chr18-12809 (-91121)
Zic5	chr14-15415 (+15026)
Zmynd8	chr2-21727 (-623)

## Sheet: P8nAd DA Nerv Dev
GeneID	Peaks
Abl2	chr1-4903 (-198)
Actb	chr5-4037 (-892)
Actl6b	chr5-5059 (+46)
Adcy6	chr15-2599 (-2266)
Akt1	chr12-3528 (+1224)
Aldh1a3	chr7-4823 (-49)
Anapc2	chr2-5227 (-4993)
Apaf1	chr10-4484 (+50163)
Apcdd1	chr18-1849 (-140355)
Arhgap44	chr11-4517 (+438)
Arhgef10	chr8-4108 (+90754)
Ascl1	chr10-2141 (-17), chr10-4150 (+4852)
Aspm	chr1-4997 (+40)
Atl1	chr12-3615 (-158)
Bcl11a	chr11-5749 (-670), chr11-6471 (-169), chr11-6206 (+208702)
Bcl11b	chr12-3090 (-624)
Bcr	chr10-2483 (+37767)
Bhlhe22	chr3-3638 (+151757)
Bmp7	chr2-3371 (+211628)
Brsk1	chr7-5834 (-266)
Btg2	chr1-4386 (+32960)
Cbfa2t2	chr2-4551 (-14998)
Cbs	chr17-2582 (+66734)
Ccdc85c	chr12-3241 (+53985)
Cck	chr9-3956 (+110354)
Cdh11	chr8-4493 (+880)
Cdk5rap2	chr4-3986 (+32274), chr4-4968 (+109085)
Cdk6	chr5-4354 (+61278)
Cdon	chr9-2320 (-85144)
Chd5	chr4-5314 (-5530)
Chd7	chr4-3756 (+220653)
Cited2	chr10-2233 (-244067)
Cldn11	chr3-2963 (-44)
Clic5	chr17-3762 (+547562)
Cntn3	chr6-4164 (-20980)
Cspg5	chr9-8805 (+33817)
Ctdsp1	chr1-4980 (+1853), chr1-5004 (+4175), chr1-5665 (+4974)
Ctnna2	chr6-2974 (-232)
Ctnnd2	chr15-2839 (+323)
Cxcr4	chr1-5048 (+120038)
Cyp26a1	chr19-2111 (+178)
Cyth2	chr7-4909 (+27891)
Dab2ip	chr2-5074 (-107656), chr2-4971 (+80772)
Dicer1	chr12-3125 (+352)
Disc1	chr8-4347 (+365201)
Dpcd	chr19-1170 (+89524)
Dpysl3	chr18-1965 (-12349)
Dscaml1	chr9-3806 (-22042), chr9-3961 (+178654)
Dst	chr1-5619 (+243175), chr1-5467 (+378004)
Dvl3	chr16-7025 (+1131)
Ednrb	chr14-1542 (+124736)
Egr2	chr10-9747 (+896)
Egr3	chr14-1163 (-2085)
Eif2ak4	chr2-3263 (+13490)
Eif4enif1	chr11-10157 (-2734)
Epha7	chr4-3053 (-636179)
Epm2a	chr10-78 (+148751)
Erbb4	chr1-4657 (+964950)
Eya1	chr1-5614 (-196751)
Farp1	chr14-2832 (+23752)
Fes	chr7-5570 (+1504)
Fez1	chr9-3485 (+1429)
Fezf1	chr6-3053 (+3933)
Fezf2	chr14-2944 (-229427), chr14-2490 (-43521)
Fgf14	chr14-2767 (+484623)
Fgf18	chr11-6315 (+188273)
Fkbp1b	chr12-7628 (-2326)
Foxa1	chr12-9489 (-241483)
Foxo6	chr4-4793 (+10018), chr4-4067 (+44332)
Fshr	chr17-3403 (+246425)
Fstl4	chr11-4958 (+689)
Fzd9	chr5-4625 (+8437)
Gabrb3	chr7-5377 (+379)
Gata2	chr6-3851 (-3376), chr6-4016 (+4749)
Gata3	chr2-5280 (-256)
Gatad2a	chr8-4226 (-5222)
Gdf6	chr4-4707 (-18634)
Gfra1	chr19-2343 (-441), chr19-1643 (+92)
Gja10	chr4-5208 (+229559), chr4-5096 (+352723)
Gli1	chr10-4133 (+5008)
Gpm6a	chr8-2561 (+166286), chr8-2838 (+166785), chr8-2439 (+168372)
Gpr161	chr1-9073 (-20440)
Hapln1	chr13-1822 (-201393)
Hecw2	chr1-5638 (+24)
Hes1	chr16-1231 (+123948)
Hey1	chr3-3008 (-184025), chr3-3625 (-45904)
Hif1a	chr12-2410 (-76491)
Hprt	chrX-914 (+69124)
Hsp90aa1	chr12-3441 (-6729)
Ifng	chr10-3153 (-70345)
Ihh	chr1-14664 (-131)
Il1rapl1	chrX-3 (+877258)
Il6st	chr13-2819 (+103225)
Impact	chr18-2605 (-22973)
Insm1	chr2-5539 (-16)
Iqgap1	chr7-4511 (-46599)
Irf2bpl	chr12-2251 (+1578)
Isl1	chr13-3403 (-394738)
Itga1	chr13-2221 (+427)
Itgb1	chr8-2427 (-30974)
Jag1	chr2-5061 (+1229)
Kif5c	chr2-2975 (+99996)
Klf7	chr1-3905 (+42363)
Klhl1	chr14-2266 (+816)
Kndc1	chr7-5655 (+35878)
Lef1	chr3-2344 (-291589)
Lmx1a	chr1-2022 (+356914)
Lrrtm3	chr10-1834 (-40)
Magi2	chr5-4715 (-342938)
Magi2	chr5-7224 (-680477), chr5-4715 (+289091)
Map1b	chr13-402 (-274413)
Mapt	chr11-6638 (+670)
Mark2	chr19-2250 (+72480)
Mdk	chr2-5536 (-78)
Mef2c	chr13-3125 (+218294), chr13-1526 (+236440)
Meis1	chr11-4597 (-1150)
Mthfd1l	chr10-3853 (-67127)
Mycbp2	chr14-2472 (-3071)
Mycn	chr12-8379 (+64)
Mylip	chr13-8073 (+100)
Myt1l	chr12-3535 (-391249)
Nav1	chr1-15059 (-31570)
Ndst1	chr18-1761 (+37813)
Ndufs4	chr13-9195 (+401010), chr13-9128 (+470505)
Nefm	chr14-2624 (-230860)
Nes	chr3-2998 (+477)
Neu1	chr17-3798 (+21165)
Nfasc	chr1-3254 (-17002)
Nog	chr11-6292 (+279)
Notch1	chr2-6215 (-69813)
Notch3	chr17-2921 (+793)
Nr2f1	chr13-3273 (+20380), chr13-2032 (+36213)
Nrg1	chr8-11471 (-368519)
Nrg3	chr14-1606 (+647777)
Nrp1	chr8-2427 (+295607)
Ntn3	chr17-3923 (+267)
Ntrk2	chr13-3346 (-167372)
Numbl	chr7-5570 (+74862)
Nyap2	chr1-5437 (+239460)
Pacsin1	chr17-3854 (-12900)
Pax6	chr2-6207 (+4324)
Pbx1	chr1-2022 (+385425)
Pcdh15	chr10-3723 (-721967)
Pcdh17	chr14-2711 (+2816)
Pclo	chr5-3620 (+292439)
Pex2	chr3-4219 (-178803)
Pitx2	chr3-8627 (+42785)
Plcb1	chr2-5939 (-104653)
Plod3	chr5-2664 (+214)
Plxna4	chr6-3877 (-343365)
Plxnd1	chr6-3612 (-27213)
Pou3f2	chr4-4642 (-10041)
Ppp1r9a	chr6-2870 (+199639)
Prdm1	chr10-3910 (-70879)
Prickle1	chr15-2721 (-730201)
Prkca	chr11-6392 (+361215)
Prkch	chr12-2410 (+246616)
Prmt5	chr14-1602 (-3777)
Prrx1	chr1-3887 (+1621)
Ptprd	chr4-3228 (+107767)
Ptprg	chr14-2686 (+321971), chr14-1277 (+631678)
Ptprj	chr2-421 (+84010)
Ptprs	chr17-9527 (+95424)
Ptprz1	chr6-3518 (-40710)
Rab11a	chr9-2467 (-36919)
Rarb	chr14-2902 (-79445)
Rarg	chr15-2427 (-13252)
Rasgrf1	chr9-2860 (-95979)
Rax	chr18-2604 (+17103)
Rims2	chr15-2142 (-315), chr15-2887 (+163888)
Robo2	chr16-2657 (+689)
Satb2	chr1-3142 (-1292)
Sdc2	chr15-3133 (-323333)
Sema3a	chr5-3039 (+203)
Sema3c	chr5-13307 (-433)
Sema3d	chr5-13724 (+916)
Sema5a	chr15-3133 (+180031)
Sfrp2	chr3-3652 (+125)
Sh3gl2	chr4-3714 (-2436)
Shank3	chr15-2983 (+49420)
Shc3	chr13-2775 (-49809)
Six1	chr12-3119 (-65431)
Six4	chr12-3119 (+1427)
Slc12a5	chr2-5443 (+3061)
Slc1a3	chr15-2761 (-3247)
Slitrk5	chr14-2445 (+6419)
Sox11	chr12-3471 (+715)
Sox15	chr11-6373 (+238)
Sox2	chr3-2036 (-117371)
Sphk1	chr11-6819 (+7168)
Srcin1	chr11-5148 (+6330)
Srrm4	chr5-3335 (+22031)
Ssbp3	chr4-3257 (+128090)
St14	chr9-3805 (+343)
Stau2	chr1-3816 (+78930)
Stk24	chr14-2832 (+320018)
Stmn2	chr3-310 (-264160), chr3-500 (-263355)
Stxbp1	chr2-15100 (+207)
Sufu	chr19-712 (+199)
Sybu	chr15-2272 (+81524), chr15-2464 (+82133)
Tal1	chr4-4868 (-1088)
Tbc1d24	chr17-3923 (-3558)
Tenm2	chr11-5194 (-292524)
Tenm3	chr8-2459 (-169076), chr8-3315 (+165251), chr8-3819 (+216123)
Tfap2c	chr2-3371 (+179101)
Tgif2	chr2-4231 (+652)
Thra	chr11-6174 (+9187)
Thy1	chr9-3239 (-90022)
Trak1	chr9-3956 (+87783)
Ttc8	chr12-2639 (+163793)
Ube2v2	chr16-2626 (+541535)
Ufc1	chr1-4688 (+246)
Usp9x	chrX-526 (+171650)
Vldlr	chr19-1808 (-150276)
Vstm2l	chr2-3477 (+29232)
Wnt1	chr15-2943 (+8369)
Wnt9a	chr11-5010 (+109)
Xrcc4	chr13-3399 (-797287)
Zeb2	chr2-5360 (-56578), chr2-6210 (-4229)
Zic1	chr9-3934 (+3487)
Zic2	chr14-2336 (-1235)
Zswim6	chr13-2410 (+748748)

## Sheet: P2nAd Bedops Neurogenesis
GeneID	Peaks
2610301B20Rik	chr4-30769 (+30932)
2900011O08Rik	chr16-12889 (+114)
Aatk	chr11-21127 (-20610), chr11-43345 (-907), chr11-20054 (+24033), chr11-23129 (+25650), chr11-19063 (+32566), chr11-29893 (+34986), chr11-32280 (+37088), chr11-32829 (+41747), chr11-42728 (+47160), chr11-20067 (+57676), chr11-37612 (+76443), chr11-36090 (+81089)
Abcc8	chr7-23750 (-24206), chr7-13132 (-64), chr7-20693 (+71915)
Abl1	chr2-37051 (+114658)
Abl2	chr1-15977 (+46099), chr1-18548 (+108214)
Ablim1	chr19-11309 (-56826), chr19-11997 (+16931), chr19-13309 (+60688)
Abt1	chr13-9071 (-40562), chr13-11533 (-25549), chr13-8461 (+11188), chr13-12729 (+12193), chr13-7601 (+21756)
Ace	chr11-23884 (-446), chr11-30093 (+552)
Acsl4	chrX-4918 (-149971)
Acsl6	chr11-7921 (+10759), chr11-25817 (+49106)
Actb	chr5-23168 (-46876), chr5-16524 (-22558), chr5-31933 (-19730)
Actr2	chr11-39985 (+76815)
Actr3	chr1-19114 (+642147)
Adam10	chr9-19407 (+138594)
Adam22	chr5-20935 (+124740), chr5-30694 (+143744)
Adamts1	chr16-11608 (+122581)
Adarb1	chr10-12931 (-38414), chr10-23171 (-16836), chr10-20642 (+123506), chr10-23018 (+124805), chr10-16080 (+135256), chr10-23002 (+148858)
Adcy1	chr11-34156 (+34684), chr11-34271 (+38344), chr11-39309 (+49703), chr11-14067 (+50445), chr11-34420 (+98206)
Adcy6	chr15-14670 (-21315)
Adcyap1	chr17-10846 (+3226)
Adm	chr7-26375 (-264)
Adnp	chr2-35661 (+39866)
Adnp2	chr18-11501 (+47708)
Adora2a	chr10-24876 (+391), chr10-21674 (+19567)
Adra2b	chr2-24148 (+12726)
Adra2c	chr5-26709 (-63469), chr5-32528 (-30183), chr5-18465 (-23179), chr5-24185 (+31961), chr5-17386 (+35009), chr5-17385 (+35849), chr5-24145 (+91170), chr5-19815 (+99208)
Afg3l2	chr18-5256 (-8560)
Ager	chr17-20757 (+2091)
Agrn	chr4-23394 (-3105)
Agtpbp1	chr13-12615 (+42017), chr13-14695 (+464374), chr13-9491 (+621119), chr13-13118 (+624053)
Ahi1	chr10-8885 (-97463), chr10-22311 (+40309), chr10-13792 (+131385)
Akp3	chr1-15450 (+29148)
Akt1	chr12-18059 (+6635), chr12-11283 (+10266), chr12-15041 (+11803), chr12-14791 (+19607)
Akt2	chr7-18564 (-28066)
Alcam	chr16-8706 (-142024), chr16-11102 (+3083), chr16-5257 (+142825)
Aldh1a2	chr9-16054 (-133), chr9-14052 (+770), chr9-20349 (+106218), chr9-17361 (+149569)
Alg10b	chr15-12071 (+122664)
Alk	chr17-17135 (+361456), chr17-20570 (+641056), chr17-7355 (+733993), chr17-21601 (+792334)
Alkbh1	chr12-17417 (+24758)
Amigo1	chr3-17122 (-20195), chr3-17460 (-19211), chr3-19792 (-18681), chr3-11166 (+10951)
Ank3	chr10-15987 (-134265), chr10-22054 (-62168), chr10-8050 (+1442), chr10-10620 (+144227), chr10-15528 (+167213)
Anks1	chr17-23875 (+90887), chr17-20590 (+96479), chr17-15076 (+116481), chr17-17676 (+121451), chr17-17643 (+149313), chr17-19210 (+152337)
Anxa1	chr19-6450 (+45209), chr19-8259 (+384787), chr19-15634 (+413100)
Ap2a1	chr7-26080 (+29662)
Apbb1	chr7-27935 (+5631)
Apbb2	chr5-23759 (+42145), chr5-29866 (+253722)
Apc	chr18-11170 (-117811), chr18-7660 (-104050), chr18-4605 (-57890), chr18-8416 (-53264)
Apcdd1	chr18-8731 (-140396)
Apoa1	chr9-13884 (-213170), chr9-22602 (-39945), chr9-19014 (+653)
Apoe	chr7-27002 (-2501)
App	chr16-11470 (+66579)
Appl2	chr10-13390 (+31099)
Arc	chr15-17892 (+1376), chr15-20412 (+2989)
Areg	chr5-19324 (+46)
Arhgap33	chr7-24755 (+14858), chr7-23692 (+16282)
Arhgef10	chr8-18556 (-14299), chr8-17183 (+79445), chr8-15958 (+91199)
Arhgef2	chr3-17177 (-14131), chr3-14709 (+2527), chr3-18011 (+3642)
Arhgef28	chr13-8237 (+380306), chr13-15148 (+381701)
Arhgef7	chr8-25157 (+92388), chr8-25095 (+105704)
Arid1b	chr17-18127 (+12467), chr17-14286 (+26745), chr17-19697 (+62565), chr17-14293 (+86175), chr17-16400 (+222154), chr17-15923 (+233399), chr17-16940 (+251878), chr17-23765 (+292108), chr17-21279 (+395686)
Arl3	chr19-11406 (+19444), chr19-10271 (+54627)
Arntl	chr7-18817 (-487048), chr7-34629 (-463661), chr7-13269 (-427617), chr7-25761 (-383684), chr7-18841 (-366876), chr7-30673 (-355814), chr7-34106 (-352868), chr7-11070 (-323452), chr7-17984 (-63702), chr7-34295 (+38211), chr7-30714 (+45121), chr7-20199 (+48825)
Arsb	chr13-10772 (+67582)
Artn	chr4-33363 (-17812), chr4-27959 (-10899), chr4-22329 (+2847)
Arx	chrX-4599 (-5010), chrX-4344 (-36), chrX-5449 (+2762), chrX-4969 (+10694)
Asap1	chr15-15453 (-44766), chr15-22486 (+69117), chr15-16114 (+150544), chr15-18290 (+240730), chr15-22644 (+300235), chr15-22626 (+307189)
Ascl1	chr10-21167 (-10496), chr10-14180 (+4853), chr10-10831 (+7535)
Ascl2	chr7-21879 (-132), chr7-20458 (+1003), chr7-16263 (+52802)
Astn1	chr1-17819 (+127455), chr1-21086 (+192088), chr1-21196 (+234915)
Atcay	chr10-25387 (+129)
Atf1	chr15-18864 (-135569)
Atf5	chr7-31271 (-19787), chr7-28762 (-18863), chr7-17510 (-8412)
Atg7	chr6-21185 (-228364), chr6-23203 (-219866), chr6-13975 (-201908), chr6-17833 (+80930), chr6-21695 (+82243), chr6-15847 (+83755), chr6-10228 (+95431), chr6-18811 (+208951), chr6-18204 (+212246), chr6-23283 (+226249), chr6-21419 (+233038)
Atoh1	chr6-18481 (-1236), chr6-21179 (-448), chr6-15716 (+643), chr6-16365 (+70603)
Atp2b2	chr6-17352 (-201082), chr6-12870 (-198275), chr6-16816 (-196961), chr6-22837 (-183518), chr6-22011 (-182171), chr6-12406 (-151265), chr6-11636 (-16711), chr6-21647 (+35345), chr6-21817 (+52813), chr6-21879 (+96005)
Atp8a2	chr14-6794 (-313), chr14-12044 (+199177), chr14-13250 (+305463), chr14-10309 (+306408), chr14-11169 (+458896)
Atxn10	chr15-19075 (-63922), chr15-19172 (-63190), chr15-16695 (-56307), chr15-15579 (+144186), chr15-7932 (+155586), chr15-17225 (+161680)
Atxn2	chr5-21645 (+46533)
Auts2	chr5-9346 (-908344), chr5-29004 (+62334), chr5-23571 (+689546), chr5-24899 (+925209), chr5-27082 (+939247), chr5-16944 (+993654)
Avil	chr10-24408 (-11994)
Axl	chr7-27469 (+6815)
B3gnt2	chr11-42330 (+32258), chr11-20560 (+42608), chr11-42855 (+275491)
B4galt5	chr2-36388 (+17562), chr2-40817 (+34968)
Bag5	chr12-15541 (+24111)
Baiap2	chr11-26321 (-22675), chr11-37677 (-7071), chr11-36297 (-1261), chr11-36090 (+23293), chr11-37612 (+27939), chr11-20067 (+46706), chr11-42728 (+57222), chr11-32829 (+62635), chr11-32280 (+67294), chr11-29893 (+69396), chr11-19063 (+71816), chr11-23129 (+78732), chr11-20054 (+80349)
Barhl1	chr2-23365 (-137534), chr2-15708 (-136893), chr2-35231 (-113891), chr2-29365 (-81179), chr2-36418 (-38341), chr2-24349 (-1557), chr2-21326 (+7872)
Barhl2	chr5-16509 (-102915), chr5-22327 (-12210), chr5-15260 (-10808), chr5-23627 (-8774), chr5-27165 (-7983), chr5-22201 (-5510), chr5-13587 (-3676), chr5-30957 (-1803), chr5-16239 (-413), chr5-24678 (+1117), chr5-18972 (+4130), chr5-16504 (+6370), chr5-24759 (+10175), chr5-27113 (+11673), chr5-30846 (+41083), chr5-13938 (+181955), chr5-13934 (+286047)
Bbs1	chr19-7136 (+9)
Bcl11a	chr11-38342 (-3715), chr11-38282 (+994), chr11-22558 (+189965), chr11-31755 (+208749), chr11-11335 (+227095), chr11-42142 (+227685), chr11-32852 (+229655)
Bcl11b	chr12-18818 (-117882), chr12-15158 (-85289), chr12-15436 (-42483), chr12-9803 (-38224), chr12-13963 (-1735), chr12-12176 (-544), chr12-8968 (+655), chr12-13974 (+4657), chr12-11578 (+23229), chr12-11133 (+61215), chr12-16974 (+68719), chr12-20055 (+71634), chr12-15073 (+72984), chr12-11587 (+113642), chr12-11591 (+171586), chr12-14001 (+195744), chr12-8423 (+482509), chr12-6410 (+486868)
Bcl2	chr1-6662 (+85215), chr1-26190 (+285737), chr1-26891 (+322122), chr1-19697 (+438416)
Bcl6	chr16-12319 (-229580), chr16-13739 (+16020), chr16-7530 (+16571)
Bdnf	chr2-25128 (-519), chr2-20715 (+3029), chr2-19669 (+17738)
Bend6	chr1-17420 (-86611), chr1-26671 (-58723), chr1-17185 (-57017)
Bhlhe22	chr3-18547 (-3691), chr3-17869 (-1636), chr3-10377 (+151731)
Bhlhe23	chr2-41224 (-114298), chr2-27655 (-112642), chr2-35940 (-14947), chr2-39311 (+542)
Bhlhe40	chr6-9299 (-129124), chr6-17905 (+40015), chr6-22063 (+53144)
Bhlhe41	chr6-18004 (+94761)
Bin1	chr18-8013 (+3410), chr18-11235 (+55097), chr18-12689 (+81238)
Bloc1s4	chr5-32485 (-18673), chr5-17224 (+533)
Bmp2	chr2-25281 (-531534), chr2-31750 (+2395)
Bmp4	chr14-14365 (-174519), chr14-11699 (+350), chr14-11876 (+1787), chr14-9947 (+3023), chr14-14177 (+4860)
Bmp5	chr9-21558 (-54854)
Bmp6	chr13-8091 (-55326)
Bmp7	chr2-39837 (+1450), chr2-29233 (+5113), chr2-34415 (+7982), chr2-34789 (+15107), chr2-31166 (+18059), chr2-34885 (+30376), chr2-26789 (+76892), chr2-32774 (+115034), chr2-36545 (+122979), chr2-34115 (+150896), chr2-28315 (+188639), chr2-31697 (+214933)
Bmpr1b	chr3-10975 (+48007), chr3-18713 (+150912), chr3-20532 (+171106)
Boc	chr16-8514 (-128624), chr16-12836 (-112940), chr16-10376 (-6900), chr16-9690 (+27824), chr16-12794 (+55474), chr16-13944 (+71262)
Braf	chr6-11590 (-80633), chr6-22358 (-62470)
Brsk2	chr7-21487 (-24949), chr7-28689 (-15202), chr7-25534 (-5627), chr7-16109 (-3940), chr7-25504 (+5551), chr7-28796 (+11120), chr7-20044 (+38694)
Bsg	chr10-20960 (+2267)
Btbd2	chr10-18098 (+3681), chr10-22258 (+23231), chr10-19284 (+29193)
Btbd3	chr2-41739 (-547772), chr2-19295 (-335546), chr2-33776 (+942638)
Btbd6	chr12-16554 (-29287), chr12-11728 (-23691)
Btg2	chr1-26345 (+32913)
C1qa	chr4-29408 (-55652), chr4-18313 (-50977), chr4-30059 (-44059), chr4-34337 (-37911), chr4-29528 (-31700), chr4-29557 (-27365), chr4-23973 (-14167), chr4-8156 (-8470)
C1ql1	chr11-40072 (-45162), chr11-31631 (-17053), chr11-34556 (-11270)
C3	chr17-23837 (-5102), chr17-23846 (+1544), chr17-17066 (+13127)
Cacna1a	chr8-13167 (-51449), chr8-23556 (-806), chr8-13692 (+305), chr8-17444 (+2653), chr8-25443 (+70651), chr8-22150 (+96622), chr8-14793 (+164441), chr8-18850 (+186560)
Cacng7	chr7-7835 (+126)
Camk1d	chr2-20169 (+332272)
Camk2a	chr18-7895 (-106), chr18-13433 (+22122), chr18-11642 (+28392), chr18-11647 (+31350), chr18-11668 (+55112), chr18-5036 (+56560), chr18-10768 (+58736)
Camk2b	chr11-37082 (-113708), chr11-31571 (+101), chr11-35591 (+41029), chr11-41215 (+64049), chr11-32226 (+74459), chr11-36092 (+89449), chr11-37129 (+93510), chr11-35699 (+97348)
Camsap2	chr1-27092 (+14054)
Camsap3	chr8-18037 (+26828)
Capzb	chr4-29756 (+54544), chr4-31692 (+106607)
Casz1	chr4-10658 (-141845), chr4-23698 (-118762), chr4-25577 (-99665), chr4-35316 (-88848), chr4-23702 (-79975), chr4-18691 (-55167), chr4-17584 (-35448), chr4-23710 (-33435), chr4-23715 (-28646), chr4-19202 (-1154), chr4-12723 (+6404), chr4-28744 (+18985), chr4-27801 (+62860), chr4-34585 (+63749), chr4-32336 (+69288), chr4-28427 (+71891), chr4-21766 (+74413), chr4-19431 (+78380), chr4-35517 (+81872), …
Cbfa2t2	chr2-21883 (-15167), chr2-34124 (-9841)
Cbln1	chr8-21421 (+2048), chr8-10284 (+238608), chr8-20204 (+434520)
Cbx6	chr15-21199 (-12675), chr15-14839 (-11400)
Ccdc88a	chr11-18907 (-105609)
Cck	chr9-17520 (+1102), chr9-21184 (+15846), chr9-21490 (+49919), chr9-23959 (+96786), chr9-15617 (+110054), chr9-21496 (+131468)
Cckar	chr5-32393 (+85)
Ccl2	chr11-16450 (-109026), chr11-40534 (-68904), chr11-38628 (-60799)
Ccr4	chr9-14635 (-64997), chr9-14556 (-44871), chr9-23034 (-30695)
Cd38	chr5-18076 (+79407)
Cd44	chr2-32396 (-136529), chr2-24592 (-35488)
Cdc20	chr4-20027 (-9071)
Cdc42	chr4-16985 (+69601)
Cdh1	chr8-22847 (+296), chr8-17292 (+16429), chr8-24159 (+44208)
Cdh11	chr8-22702 (+453798)
Cdh2	chr18-8938 (-214280), chr18-11888 (+93564), chr18-9496 (+592238), chr18-4223 (+770919)
Cdh23	chr10-24097 (-40242), chr10-21998 (-2559), chr10-17853 (+60741), chr10-17038 (+61942), chr10-18529 (+80456), chr10-15931 (+113448), chr10-17159 (+119033), chr10-19767 (+129929), chr10-23754 (+159875), chr10-12248 (+222397), chr10-19215 (+278208), chr10-24004 (+285623), chr10-12435 (+288287), chr10-14190 (+344674)
Cdh4	chr2-40790 (-857160), chr2-37747 (-819612), chr2-14279 (-812466), chr2-15677 (-799798), chr2-35654 (-466097), chr2-35174 (-449943), chr2-20242 (-348265), chr2-23271 (+25863), chr2-24636 (+48206), chr2-39650 (+76029), chr2-40619 (+129130), chr2-21927 (+239207), chr2-32264 (+247946), chr2-33481 (+250431), chr2-34235 (+279344), chr2-35457 (+280602), chr2-40592 (+282485), chr2-31644 (+292634), chr2-3…
Cdk5	chr5-20578 (-4812)
Cdk5r1	chr11-42341 (+9760), chr11-19841 (+12406), chr11-18002 (+23027), chr11-42253 (+27021), chr11-17455 (+100910), chr11-39811 (+126007), chr11-31481 (+220644)
Cdk5r2	chr1-12013 (-60126), chr1-10152 (-57289), chr1-11902 (-47988), chr1-10967 (+26220)
Cdk5rap2	chr4-25298 (+32276)
Cdk6	chr5-21068 (+51220), chr5-27937 (+61541), chr5-31166 (+153952)
Cdkn1c	chr7-19235 (-4077), chr7-27164 (+4834), chr7-27319 (+95581), chr7-32329 (+135753), chr7-23597 (+262905), chr7-34641 (+286240), chr7-16484 (+308462), chr7-30073 (+309706)
Cdkn2b	chr4-17914 (+3858)
Cdon	chr9-19629 (-131503), chr9-59 (-116193), chr9-24196 (-104050), chr9-20419 (-80631), chr9-11392 (-60766), chr9-15524 (-49147), chr9-21190 (-20742), chr9-15990 (+89280), chr9-23998 (+93715), chr9-22995 (+96621)
Cebpb	chr2-34796 (+2191), chr2-34188 (+3293), chr2-39346 (+40321), chr2-38099 (+56651), chr2-35719 (+58674), chr2-24822 (+68823), chr2-30814 (+72132), chr2-40760 (+85068), chr2-38199 (+86175), chr2-38280 (+100837), chr2-42162 (+110232), chr2-28250 (+136031), chr2-11662 (+148605), chr2-34238 (+163056), chr2-26975 (+163904), chr2-18736 (+211429), chr2-18457 (+236316)
Cecr2	chr6-7329 (-80760)
Celsr1	chr15-12704 (-12), chr15-17644 (+2082), chr15-17556 (+86174), chr15-20868 (+103156), chr15-19562 (+105475), chr15-15656 (+132326), chr15-9526 (+137288), chr15-12911 (+141715)
Celsr2	chr3-15950 (-18169), chr3-16782 (+2658), chr3-18731 (+9267), chr3-17105 (+11938), chr3-16268 (+18527), chr3-16132 (+22169)
Celsr3	chr9-21992 (-13952), chr9-22296 (-8573)
Cep120	chr18-12972 (+192073), chr18-9001 (+272183), chr18-9798 (+274999)
Cfl1	chr19-10908 (+5166), chr19-12811 (+6283)
Chac1	chr2-32201 (-23114)
Chat	chr14-8875 (+406), chr14-12277 (+1217), chr14-12211 (+2128), chr14-12124 (+25871)
Chd5	chr4-31882 (-5295), chr4-24372 (+2663), chr4-22152 (+12905), chr4-27313 (+22434), chr4-31856 (+40332), chr4-24881 (+45828), chr4-31850 (+47145), chr4-33039 (+53232), chr4-32802 (+77084), chr4-25222 (+79452), chr4-32776 (+80065), chr4-24735 (+89773), chr4-27732 (+127555), chr4-35165 (+128095)
Chd7	chr4-17922 (-113192), chr4-34469 (+14673), chr4-18889 (+24297), chr4-31569 (+34748), chr4-33940 (+61286), chr4-21874 (+83039), chr4-27070 (+84526), chr4-33577 (+99317), chr4-31492 (+120328), chr4-22669 (+154765), chr4-26892 (+219447), chr4-19773 (+221913), chr4-22864 (+228766), chr4-26797 (+231029), chr4-29844 (+248422), chr4-24297 (+322014), chr4-26780 (+398879), chr4-31247 (+470646), chr4-23831…
Chl1	chr6-18083 (+74953), chr6-2 (+138341), chr6-10951 (+172197), chr6-16530 (+299299), chr6-9155 (+322827)
Chodl	chr16-12276 (-293796), chr16-9666 (+360)
Chrdl1	chrX-3121 (-149235)
Chrna3	chr9-16040 (-17746), chr9-25266 (-15259), chr9-19289 (-5099), chr9-22199 (-3913), chr9-10885 (+76), chr9-14168 (+2468)
Chrna7	chr7-19107 (-122833), chr7-24570 (-107285)
Cib1	chr7-32560 (+28916)
Cit	chr5-28484 (-55022)
Clasp2	chr9-11841 (+70720)
Clcf1	chr19-13524 (-5403), chr19-9494 (+5306), chr19-8647 (+8054)
Clic5	chr17-21773 (+43), chr17-21756 (+486), chr17-19892 (+56231), chr17-13398 (+68243), chr17-13506 (+399505), chr17-14175 (+483917), chr17-19871 (+549475)
Clmn	chr12-16139 (+20040), chr12-11687 (+56540), chr12-13516 (+68883)
Cln8	chr8-25187 (-36677), chr8-18556 (+9253)
Clrn1	chr3-18800 (+5024), chr3-17721 (+157958)
Clu	chr14-9284 (+36494)
Cnga3	chr1-16177 (+31553)
Cngb1	chr8-15312 (+40688), chr8-16501 (+48285)
Cnr1	chr4-19357 (-207999)
Cntn1	chr15-16314 (-82000), chr15-12018 (-28394), chr15-13191 (+33536)
Cntn2	chr1-21554 (-166706), chr1-24659 (-164365), chr1-18544 (-152380), chr1-24537 (-136402), chr1-12010 (-117610), chr1-24830 (-111994), chr1-10896 (-107813), chr1-8895 (-66340), chr1-24480 (-58124), chr1-22345 (-44045), chr1-17550 (+7917), chr1-26320 (+9762), chr1-14939 (+12225), chr1-25784 (+22732)
Cntn4	chr6-7617 (+441229), chr6-15083 (+902837)
Cntn5	chr9-17062 (-107)
Cntn6	chr6-18083 (-907093), chr6-2 (-843705), chr6-10951 (-809849), chr6-16530 (-682747), chr6-9155 (-659219), chr6-20565 (+125)
Cntnap1	chr11-40918 (+6912), chr11-40392 (+10739)
Cntnap2	chr6-21178 (-186)
Cobl	chr11-39426 (-346410), chr11-36722 (-191085), chr11-27414 (-1501), chr11-40147 (+105407)
Col25a1	chr3-18226 (+129930)
Col3a1	chr1-21647 (-726571), chr1-18678 (-719615)
Corin	chr5-14001 (+110)
Cpeb1	chr7-26660 (-22187)
Cpne5	chr17-22301 (-7106), chr17-17197 (-5692), chr17-18542 (-4091), chr17-18546 (-3626), chr17-14046 (-2848), chr17-15178 (+50651), chr17-18234 (+76369)
Cpne6	chr14-13127 (-14662), chr14-11194 (-13017), chr14-12855 (+571), chr14-9167 (+3067), chr14-12409 (+8720)
Crabp2	chr3-15316 (-12542), chr3-14201 (-3607), chr3-18196 (+357), chr3-13575 (+3939), chr3-11678 (+10808)
Creb1	chr1-22450 (-336609), chr1-17524 (-308890), chr1-20337 (-306393), chr1-24638 (-194883), chr1-10799 (-151315), chr1-20919 (-87226), chr1-15515 (+82440)
Creb3l2	chr6-6968 (-5975), chr6-14850 (+10517), chr6-19949 (+87513), chr6-15792 (+105030), chr6-20708 (+111634)
Crk	chr11-36816 (-26668)
Crmp1	chr5-16712 (-1384), chr5-19820 (+2206)
Crtac1	chr19-9839 (-78951), chr19-14130 (-39942), chr19-12167 (+51720), chr19-14209 (+159310), chr19-11549 (+163283)
Crtc1	chr8-21682 (-14020), chr8-26404 (-11984), chr8-27641 (+19503), chr8-16761 (+22769), chr8-16008 (+31039), chr8-21674 (+33849), chr8-26366 (+43580), chr8-26349 (+53717), chr8-26341 (+62274), chr8-21664 (+63053)
Csf1	chr3-16703 (-92444), chr3-17854 (-84463), chr3-14289 (-69286), chr3-17029 (+18099)
Csf1r	chr18-12640 (-58820), chr18-8468 (-49598), chr18-9440 (-48387), chr18-13484 (-45455), chr18-6776 (-40229), chr18-11838 (-32189), chr18-11854 (+24753)
Csmd3	chr15-20886 (-14)
Cspg4	chr9-20747 (+192), chr9-14393 (+3453), chr9-22734 (+11831), chr9-18673 (+21760), chr9-24559 (+27341), chr9-21698 (+28064), chr9-19542 (+61357)
Ctdsp1	chr1-13541 (+3313), chr1-22188 (+4468)
Ctnna1	chr18-13288 (-91547)
Ctnnb1	chr9-15022 (-276227), chr9-13415 (-241969), chr9-22369 (-200502), chr9-19171 (-199323), chr9-16124 (-71295), chr9-14571 (-66468), chr9-14996 (-65298), chr9-17127 (-63818), chr9-18575 (+3181), chr9-22018 (+32108), chr9-14163 (+49175), chr9-18385 (+96622), chr9-21282 (+174851), chr9-20835 (+326193)
Ctnnd2	chr15-14335 (+285303), chr15-17596 (+477522), chr15-14269 (+978430)
Cttn	chr7-30955 (+49434), chr7-26117 (+141565), chr7-16931 (+152253), chr7-19742 (+289914)
Cux1	chr5-28855 (+266444), chr5-19160 (+308259)
Cux2	chr5-31192 (-9651), chr5-22471 (-3999), chr5-26325 (+14928), chr5-22246 (+51891), chr5-22144 (+101012)
Cx3cl1	chr8-25498 (-17351), chr8-28576 (+10114), chr8-15571 (+29860)
Cxcl5	chr5-19343 (+345)
Cxcr4	chr1-24589 (-267809), chr1-24240 (-264767), chr1-22287 (-236605), chr1-24591 (-211556), chr1-14234 (-95437), chr1-11572 (-93312), chr1-23712 (-3168)
D130043K22Rik	chr13-9140 (+137)
D16Ertd472e	chr16-12276 (-60495), chr16-6115 (+259591)
Dab1	chr4-23526 (+147309), chr4-31161 (+299397)
Dab2	chr15-17660 (-120052)
Dab2ip	chr2-34464 (-107785), chr2-38270 (-75201), chr2-41903 (-64643), chr2-35059 (-33604), chr2-32205 (-11995), chr2-20941 (-10520), chr2-27865 (-8983), chr2-29538 (+3719), chr2-33520 (+29701), chr2-17259 (+34699), chr2-39549 (+54055), chr2-24750 (+55917), chr2-19301 (+56828), chr2-28592 (+68288), chr2-28810 (+80616), chr2-31321 (+118749), chr2-27975 (+138663), chr2-39423 (+197066), chr2-31564 (+220933…
Dact1	chr12-8314 (-30182), chr12-18759 (+252526), chr12-11247 (+253632)
Dagla	chr19-12859 (-59124), chr19-9727 (-52041), chr19-14921 (-36333), chr19-6116 (-28864), chr19-14891 (-26855), chr19-8433 (+9949), chr19-7335 (+27362), chr19-7322 (+31726), chr19-14736 (+37600), chr19-12876 (+46501), chr19-9912 (+57338), chr19-11373 (+58544)
Daglb	chr5-15576 (-40169), chr5-27074 (-29923)
Dbi	chr1-20168 (+27408)
Dbn1	chr13-10979 (-23109), chr13-9559 (-20077), chr13-8933 (+4249), chr13-14272 (+18624)
Dbx1	chr7-30456 (-116173), chr7-27686 (-105303), chr7-27581 (-17523), chr7-32768 (+353), chr7-21007 (+3179), chr7-35097 (+30692), chr7-28956 (+332667), chr7-25428 (+374560)
Dcc	chr18-9431 (-815116), chr18-8565 (-771398), chr18-12668 (-598364), chr18-13211 (-325150), chr18-11137 (+457), chr18-12289 (+3833)
Dchs1	chr7-35111 (+8599), chr7-25242 (+25004)
Dclk1	chr3-20678 (+281398), chr3-7515 (+300035), chr3-11974 (+345884), chr3-20292 (+423600), chr3-19212 (+442517)
Dclk2	chr3-18540 (+10402), chr3-17929 (+57717), chr3-18743 (+131082), chr3-13937 (+132265), chr3-15491 (+170042), chr3-10373 (+361014)
Dct	chr14-11845 (+9100), chr14-11646 (+89641), chr14-12961 (+169800), chr14-10783 (+266517), chr14-14012 (+910949), chr14-11788 (+983906)
Ddit4	chr10-10258 (-22805), chr10-21341 (+20529), chr10-23748 (+43552), chr10-21078 (+54219), chr10-24659 (+55333), chr10-19210 (+57737), chr10-22927 (+59806), chr10-22922 (+66581), chr10-13002 (+67697)
Ddr1	chr17-21097 (-20170)
Ddx56	chr11-29545 (+5903), chr11-42686 (+11077)
Ddx6	chr9-17243 (-64873)
Dhx36	chr3-19906 (-96867)
Dicer1	chr12-16139 (-93084), chr12-11687 (-56584), chr12-13516 (-44241), chr12-14982 (+55396), chr12-16401 (+86286), chr12-15446 (+134496), chr12-10876 (+220007)
Dio3	chr12-18914 (-666293), chr12-13882 (-439581), chr12-18833 (-330210), chr12-8552 (-196000), chr12-12274 (-71890), chr12-17549 (-42360), chr12-9628 (-23096), chr12-15479 (-2598), chr12-13163 (+1660), chr12-14119 (+2699), chr12-14591 (+19781)
Disc1	chr8-26080 (+142645), chr8-20062 (+182545), chr8-21619 (+285402), chr8-27335 (+353672), chr8-27327 (+365292), chr8-12045 (+380849)
Dkk1	chr19-14010 (-524856), chr19-6970 (+100), chr19-6468 (+719)
Dlg2	chr7-27652 (-521375), chr7-27431 (-203269), chr7-17089 (+615), chr7-25585 (+452559)
Dlg4	chr11-18457 (+1540)
Dlg5	chr14-13303 (-23869), chr14-13757 (+31265), chr14-12217 (+163783), chr14-10016 (+310597), chr14-13241 (+353296), chr14-11344 (+360412), chr14-13896 (+410016)
Dll1	chr17-20422 (-5076), chr17-10550 (-3073), chr17-14682 (+3913), chr17-15082 (+81552), chr17-22985 (+90468), chr17-19000 (+177529), chr17-12614 (+180539), chr17-16186 (+190561), chr17-17302 (+191907), chr17-14150 (+267226), chr17-23209 (+287209), chr17-23247 (+310117)
Dll4	chr2-21689 (-20793), chr2-16461 (-13514), chr2-28471 (-10648), chr2-32201 (+2331)
Dlx1	chr2-10279 (-61762), chr2-13554 (+1450), chr2-26522 (+13350), chr2-41514 (+14758), chr2-33181 (+16247)
Dlx2	chr2-23245 (-109330), chr2-27609 (-83454), chr2-14091 (-82804), chr2-28734 (-5075), chr2-27841 (+525), chr2-33181 (+2394), chr2-41514 (+3883), chr2-26522 (+5291), chr2-13554 (+17191)
Dlx5	chr6-19611 (+310), chr6-22013 (+3369), chr6-14393 (+7824)
Dmrt3	chr19-11306 (+116), chr19-15323 (+12201), chr19-13305 (+18178), chr19-15377 (+25540)
Dmrta2	chr4-27520 (-3090), chr4-23139 (+2122), chr4-30871 (+4316), chr4-34340 (+42407), chr4-27490 (+44368), chr4-33833 (+147586), chr4-20647 (+174541), chr4-30852 (+307518)
Dnm2	chr9-18323 (+38312), chr9-25434 (+71523), chr9-24763 (+81082), chr9-21061 (+84025)
Dnmt3b	chr2-27712 (+2613), chr2-20117 (+19481), chr2-38722 (+46784), chr2-15829 (+61646)
Dock10	chr1-26520 (+126)
Dok5	chr2-23843 (-35878), chr2-27395 (+106), chr2-28620 (+145809)
Dpysl3	chr18-13222 (-12148)
Dpysl4	chr7-21176 (-69045), chr7-33692 (-59163), chr7-23680 (-10399), chr7-29737 (-8337), chr7-24377 (-4032), chr7-22797 (+10418), chr7-24236 (+18280), chr7-29354 (+55847), chr7-29552 (+63512), chr7-24513 (+65298), chr7-26884 (+68012)
Dpysl5	chr5-19760 (+1861), chr5-17359 (+56900), chr5-26651 (+57414)
Drd3	chr16-8792 (-53107)
Dscam	chr16-12473 (-933), chr16-12336 (+348), chr16-9374 (+318170), chr16-12208 (+326666), chr16-10210 (+449164), chr16-10346 (+636731)
Dscaml1	chr9-23809 (-18502), chr9-19323 (+69437), chr9-11856 (+72227), chr9-11928 (+75551), chr9-23880 (+104570), chr9-19954 (+178505), chr9-13137 (+204906), chr9-23153 (+227444), chr9-8116 (+246498), chr9-7833 (+247228), chr9-18661 (+259776), chr9-21035 (+310414), chr9-21042 (+322699)
Dst	chr1-17185 (-46992), chr1-26671 (-45286), chr1-17420 (-17398), chr1-26460 (+421324)
Dtnbp1	chr13-14242 (+54962), chr13-7097 (+161439)
Dtx1	chr5-28296 (-17660), chr5-29541 (+3151), chr5-24578 (+7507), chr5-27929 (+36420), chr5-28021 (+37679)
Duoxa1	chr2-41131 (+797)
Dusp10	chr1-27160 (+684254)
Dusp15	chr2-29379 (+8588)
Dvl1	chr4-20454 (+9471)
E2f1	chr2-18864 (-14258)
Ect2	chr3-20022 (+73424)
Edn3	chr2-37151 (-86559), chr2-19884 (+79), chr2-28587 (+88672), chr2-40646 (+91501), chr2-32191 (+145497), chr2-24345 (+157112)
Ednrb	chr14-14507 (-622369), chr14-9473 (-616371), chr14-8539 (-454158)
Eef1a1	chr9-18204 (-22159), chr9-19320 (-7528)
Eef2k	chr7-28367 (-16190)
Efemp1	chr11-30312 (-117972)
Efhd1	chr1-22973 (+22795)
Efna1	chr3-20639 (-39934), chr3-18738 (-38641)
Efna2	chr10-14555 (-1395), chr10-25594 (+2704), chr10-19909 (+14009), chr10-25639 (+17403)
Efna3	chr3-20639 (+3386), chr3-18738 (+4679)
Efna5	chr17-12406 (-237804), chr17-12401 (-130886), chr17-18208 (-51465), chr17-20098 (-668)
Efna5	chr17-12443 (-126910), chr17-12406 (+36806), chr17-12401 (+143724), chr17-18208 (+223145)
Efnb1	chrX-4746 (+44193), chrX-5703 (+49236), chrX-4053 (+80710), chrX-5620 (+84931), chrX-4212 (+296620), chrX-4865 (+301931), chrX-5640 (+309078), chrX-4968 (+312925), chrX-4600 (+322888)
Efnb3	chr11-43362 (+1129)
Egfr	chr11-22744 (+17723)
Egr2	chr10-16886 (+2396)
Ehd1	chr19-12294 (-28823), chr19-15079 (-26598), chr19-6914 (-14309)
Ehmt2	chr17-23386 (+7290)
Eif2b2	chr12-16461 (-26811), chr12-13965 (-24487)
Eif4e	chr3-17808 (+178377)
Eif4g2	chr7-25439 (-679976), chr7-27270 (-128907)
Elavl4	chr4-30852 (+1318), chr4-20647 (+134295), chr4-33833 (+161250), chr4-27490 (+264468), chr4-34340 (+266429), chr4-30871 (+304520), chr4-23139 (+306714)
Elp3	chr14-12873 (+59705)
Emb	chr13-8495 (-115191), chr13-6958 (+91164)
Eml1	chr12-19412 (-69903), chr12-19380 (-59756), chr12-14668 (-51370), chr12-18963 (-50532), chr12-18964 (-35857), chr12-14613 (-26603), chr12-7038 (-11909), chr12-14583 (-1101), chr12-5163 (+20754), chr12-18982 (+21770), chr12-12583 (+27817), chr12-16112 (+29810), chr12-15380 (+58289), chr12-16546 (+71438)
Emx1	chr6-16020 (-28168), chr6-14547 (-1273), chr6-20591 (+3335), chr6-21302 (+44300), chr6-18024 (+50704), chr6-13644 (+66027), chr6-14692 (+75591)
Emx2	chr19-12892 (-70092), chr19-12882 (-40470), chr19-14435 (-36021), chr19-8449 (-344), chr19-14817 (+931), chr19-7707 (+10692), chr19-14947 (+12316), chr19-12037 (+131130)
En1	chr1-21218 (-52869), chr1-23977 (-51990), chr1-23636 (-8717), chr1-23995 (-7500), chr1-24019 (+1057), chr1-27154 (+4493)
En2	chr5-9812 (-42422), chr5-17063 (-41021), chr5-26149 (-192), chr5-27793 (+924), chr5-31750 (+3082), chr5-26013 (+44109)
Enah	chr1-25035 (+141535), chr1-23883 (+166465)
Enc1	chr13-13549 (-5886), chr13-9555 (+194147), chr13-13680 (+195016), chr13-15397 (+198458), chr13-13612 (+510062), chr13-13374 (+516048)
Enpp2	chr15-15516 (+141596)
Eomes	chr9-15462 (-250494), chr9-21871 (-159183), chr9-13714 (-1718), chr9-17744 (+762), chr9-13152 (+9534)
Epha1	chr6-15141 (+8321), chr6-18294 (+15252), chr6-14629 (+18952)
Epha10	chr4-19222 (+1033)
Epha2	chr4-33864 (-33246), chr4-24478 (-25990), chr4-26648 (-23230), chr4-23018 (-5159), chr4-23029 (+5456), chr4-26084 (+10674), chr4-23032 (+31345), chr4-31920 (+33605), chr4-8066 (+34738), chr4-31922 (+36822)
Epha3	chr16-6525 (-94135), chr16-10669 (+746), chr16-11883 (+35500), chr16-8490 (+57625), chr16-7041 (+366689), chr16-9439 (+923353)
Epha4	chr1-20340 (-674592), chr1-27346 (-666965), chr1-19285 (-457523), chr1-13201 (+58220), chr1-20072 (+431926)
Epha6	chr16-9564 (-533051)
Epha7	chr4-2241 (-636168)
Epha8	chr4-29596 (-69312), chr4-10699 (-24855), chr4-33311 (-13373), chr4-15782 (-10172), chr4-17154 (-8460), chr4-33730 (-6123), chr4-27094 (-267), chr4-29408 (+2361), chr4-18313 (+7036), chr4-30059 (+13954), chr4-34337 (+20102), chr4-29528 (+26313), chr4-29557 (+30648), chr4-23973 (+43846), chr4-8156 (+49543)
Ephb1	chr9-24158 (-138254), chr9-16568 (-69398), chr9-21394 (+10303), chr9-19303 (+111264), chr9-24375 (+143210), chr9-24416 (+165195), chr9-21579 (+172565), chr9-18300 (+173248)
Ephb2	chr4-26624 (-41184), chr4-24486 (-32241), chr4-25110 (-29419), chr4-27220 (-26104), chr4-31429 (+1680), chr4-20195 (+18297), chr4-16240 (+19134), chr4-35406 (+24220), chr4-35417 (+28301), chr4-33087 (+29474), chr4-26476 (+35104), chr4-28562 (+37651), chr4-19119 (+81579), chr4-17210 (+96359), chr4-31403 (+101764), chr4-33437 (+102583), chr4-29289 (+108835), chr4-23121 (+137237), chr4-31400 (+13937…
Ephb3	chr16-13679 (-439297), chr16-12373 (+65002), chr16-11272 (+67071), chr16-12044 (+73293), chr16-3934 (+88408), chr16-11818 (+88857), chr16-11726 (+108888), chr16-12394 (+116641), chr16-10620 (+119247), chr16-9774 (+158340), chr16-6538 (+162865), chr16-9885 (+200531)
Ephb4	chr5-21927 (-10567), chr5-22140 (-1320), chr5-28997 (+2195)
Epm2a	chr10-13062 (+95267), chr10-235 (+148752)
Epor	chr9-19704 (-24541), chr9-25415 (+1257)
Erbb2	chr11-42060 (-2832)
Erbb3	chr10-6716 (-23229)
Erbb4	chr1-14437 (+706362), chr1-18907 (+964943)
Ercc2	chr7-30656 (+5051), chr7-24428 (+6883)
Esr2	chr12-20685 (+24548), chr12-15952 (+72351), chr12-10165 (+95402), chr12-11487 (+128301)
Esrp1	chr4-20621 (-1493), chr4-34551 (-682), chr4-22460 (-156), chr4-30872 (+1038)
Etv1	chr12-10495 (+962303)
Etv4	chr11-26808 (-96397), chr11-36148 (-86256), chr11-26447 (-44840), chr11-30650 (-30446), chr11-35692 (+12612)
Etv5	chr16-13980 (-125055), chr16-8601 (-78144), chr16-8216 (-2804)
Etv6	chr6-19081 (-74826), chr6-18180 (-63540), chr6-17726 (+6208), chr6-19323 (+23626), chr6-18483 (+175699), chr6-21227 (+258433), chr6-19977 (+333131)
Evl	chr12-5163 (-111150), chr12-18982 (-110134), chr12-12583 (-104087), chr12-16112 (-102094), chr12-15380 (-73615), chr12-16546 (-60466)
Evx1	chr6-17637 (-21949), chr6-18358 (-7328), chr6-21188 (-3512), chr6-17818 (+2266), chr6-20412 (+3045)
Exoc4	chr6-22088 (+649902)
Ext1	chr15-11565 (+121737)
Eya1	chr1-26911 (-429801), chr1-24338 (-196801), chr1-25580 (+538886), chr1-24223 (+603777)
Ezh2	chr6-5087 (-204232), chr6-3649 (-153480), chr6-7880 (-144861)
Fa2h	chr8-28237 (+50386)
Fabp7	chr10-13341 (-41170)
Faim2	chr15-14119 (+186), chr15-17906 (+22564)
Farp1	chr14-14481 (+71470), chr14-10069 (+224432), chr14-15042 (+241400), chr14-9981 (+245482), chr14-12859 (+280685), chr14-11600 (+310480), chr14-11065 (+312647), chr14-14119 (+332297)
Farp2	chr1-15943 (+95539)
Fas	chr19-9330 (+43845)
Fat3	chr9-24657 (+31519), chr9-17746 (+120791), chr9-13746 (+146423)
Fbxo31	chr8-26453 (-19759), chr8-20310 (+420)
Fbxo45	chr16-13711 (+46357)
Fbxo7	chr10-21399 (+47081), chr10-23059 (+47683)
Fbxw8	chr5-18135 (+68665), chr5-23222 (+86327)
Ferd3l	chr12-12206 (-477526), chr12-13271 (-210538), chr12-16868 (+660)
Fes	chr7-32495 (-3183), chr7-27639 (+5419), chr7-18298 (+8185)
Fev	chr1-10967 (+4265)
Fez1	chr9-18210 (-10839), chr9-13807 (+58207), chr9-18685 (+62489), chr9-18751 (+106107), chr9-14255 (+118125), chr9-9177 (+136306), chr9-17325 (+169564), chr9-15788 (+221487)
Fezf1	chr6-12580 (-324169), chr6-19477 (-24913), chr6-14544 (-5853), chr6-12344 (+2460)
Fezf2	chr14-8543 (-229433), chr14-10805 (-43374), chr14-9572 (-42698), chr14-13138 (+2171), chr14-15437 (+2970), chr14-8766 (+5715), chr14-10993 (+6425)
Fgf10	chr13-10472 (+162)
Fgf13	chrX-3941 (+905)
Fgf20	chr8-22309 (+405), chr8-20053 (+99228)
Fgf5	chr5-30036 (-64155)
Fgf8	chr19-13083 (-4779), chr19-14669 (-3329), chr19-10093 (+923), chr19-14664 (+1339)
Fgfr1	chr8-18950 (-149802), chr8-23288 (-129011), chr8-23478 (-3851), chr8-15743 (+24799)
Fgfr2	chr7-20675 (-210004)
Fgfr3	chr5-31341 (-35264), chr5-27294 (-32585), chr5-15683 (-29039), chr5-24962 (-19735), chr5-27431 (-5074), chr5-31824 (-2768), chr5-25680 (+10790)
Fig4	chr10-15429 (+57618)
Flrt1	chr19-13347 (-86345), chr19-8519 (-81752), chr19-10193 (-80405), chr19-8992 (-79759), chr19-11936 (-73167), chr19-8283 (-70600), chr19-11141 (-66409), chr19-12370 (-63082), chr19-12341 (-61317), chr19-11894 (-58428), chr19-7831 (-56473), chr19-11878 (-52079), chr19-15469 (-51074), chr19-6314 (-49792), chr19-9632 (-47800), chr19-7799 (-46226), chr19-9002 (-42969), chr19-13382 (-40473), chr19-7943 …
Flrt3	chr2-27779 (+859)
Flrt3	chr2-39910 (-640919), chr2-14268 (-559720), chr2-23630 (-385674), chr2-27779 (+878)
Fmn1	chr2-25612 (+36041), chr2-21796 (+113331), chr2-28847 (+258170)
Fn1	chr1-15072 (-488992), chr1-19960 (-353753)
Foxa1	chr12-13755 (-30145), chr12-15973 (-3692), chr12-17284 (+2844), chr12-19554 (+3824), chr12-18945 (+7157), chr12-15992 (+10822)
Foxa2	chr2-18473 (-192328), chr2-40603 (+883), chr2-22506 (+2729), chr2-41034 (+3273), chr2-37491 (+8125), chr2-39127 (+673187)
Foxb1	chr9-11968 (+1185)
Foxd1	chr13-8208 (-2519), chr13-15451 (+4321), chr13-10975 (+75814), chr13-10288 (+150473), chr13-10548 (+219933)
Foxn4	chr5-23566 (-35143), chr5-15049 (-25715), chr5-29022 (-24798), chr5-22868 (-5927), chr5-24577 (-2380), chr5-29883 (-228), chr5-19385 (+8587), chr5-27759 (+9406)
Foxo3	chr10-20857 (-14787), chr10-18645 (+48553), chr10-14422 (+93166), chr10-21980 (+157552), chr10-18996 (+219377)
Foxo6	chr4-12109 (-82916), chr4-28680 (-72892), chr4-30395 (+9802), chr4-18404 (+23956), chr4-30402 (+33565), chr4-9110 (+44199), chr4-32837 (+44954), chr4-18746 (+65490), chr4-23922 (+74191), chr4-23921 (+82466), chr4-30415 (+88136), chr4-26302 (+123698)
Foxp1	chr6-22535 (+132714), chr6-12044 (+134596)
Fry	chr5-10485 (-63951), chr5-13964 (+3)
Fryl	chr5-30243 (-7772)
Fryl	chr5-18502 (+19575), chr5-18500 (+126525), chr5-18125 (+242483)
Fscn2	chr11-28320 (-484)
Fstl4	chr11-38902 (-203263), chr11-27352 (-198753), chr11-39971 (-102382), chr11-38356 (+3537), chr11-21604 (+67546), chr11-26221 (+267927), chr11-41264 (+303293), chr11-43152 (+373794), chr11-29381 (+376367)
Fxn	chr19-8416 (-32473), chr19-13247 (+38313)
Fyn	chr10-22492 (+57557), chr10-18970 (+115876), chr10-11325 (+128967), chr10-18213 (+159586), chr10-18960 (+164652), chr10-23224 (+166505)
Fzd1	chr5-12378 (-584755), chr5-28143 (-572991), chr5-11382 (-160383)
Fzd2	chr11-33778 (-791), chr11-37973 (+1767), chr11-38158 (+20786), chr11-35728 (+32690)
Fzd4	chr7-24985 (-1468), chr7-24080 (+33450), chr7-32146 (+74368)
Fzd9	chr5-25392 (-25402), chr5-16857 (-2970)
Gabrb2	chr11-37607 (+377)
Galr2	chr11-42297 (+13525)
Gap43	chr16-12278 (-235170), chr16-4729 (+29), chr16-10478 (+34365), chr16-12018 (+323501)
Gas1	chr13-14809 (-312058), chr13-14803 (-311303), chr13-11788 (-54125), chr13-15429 (+29334), chr13-6494 (+92170), chr13-11989 (+119385), chr13-15188 (+129516), chr13-11148 (+131407), chr13-12763 (+132315), chr13-11717 (+249444), chr13-10028 (+266496)
Gas6	chr8-28496 (-37217)
Gas7	chr11-39007 (-235960), chr11-31416 (-221387), chr11-43078 (-206663), chr11-39164 (-130995), chr11-30569 (+16491), chr11-26748 (+21984), chr11-34027 (+66069), chr11-41391 (+68870), chr11-39720 (+71417), chr11-29992 (+94837)
Gata2	chr6-7713 (-61510), chr6-19909 (-59773), chr6-14093 (-57747), chr6-18038 (+2449), chr6-13967 (+3373), chr6-21630 (+4126), chr6-23479 (+4848), chr6-11381 (+5982)
Gata3	chr2-41613 (-4813), chr2-22086 (-3317), chr2-23886 (-153), chr2-33550 (+1359), chr2-34826 (+3727), chr2-36652 (+7390)
Gbx1	chr5-22970 (-439), chr5-22980 (+649), chr5-26049 (+29439), chr5-19683 (+30389), chr5-26073 (+36491), chr5-20523 (+42074), chr5-26089 (+44817), chr5-26097 (+46980), chr5-23151 (+50814), chr5-25133 (+52553), chr5-25115 (+54026), chr5-26126 (+60348)
Gcm1	chr9-15102 (-101814), chr9-24241 (-87836), chr9-16395 (-26915), chr9-20036 (-12676)
Gdf6	chr4-28058 (-3010), chr4-27286 (+945)
Gdf7	chr12-11122 (-378)
Gdnf	chr15-18035 (-261), chr15-19259 (+2747), chr15-17333 (+4618), chr15-19258 (+155822)
Gdpd5	chr7-29183 (-21409), chr7-34965 (+1824), chr7-25330 (+9269), chr7-15213 (+43687), chr7-23941 (+45479), chr7-31875 (+46455), chr7-21173 (+51206), chr7-26943 (+51889), chr7-25406 (+57264), chr7-15050 (+64460), chr7-26354 (+75381), chr7-34279 (+78142)
Gfap	chr11-42374 (-1128), chr11-37366 (+3657)
Gfi1	chr5-27439 (-958), chr5-31737 (+233), chr5-21796 (+1692), chr5-29934 (+4071), chr5-31630 (+4645)
Gfra1	chr19-10058 (-6231), chr19-14717 (-2011), chr19-10101 (+65867), chr19-11100 (+89707), chr19-8304 (+118559), chr19-7342 (+527975), chr19-10985 (+637846)
Gfra3	chr18-10953 (+73), chr18-9044 (+40605)
Gigyf2	chr1-22973 (-39845)
Git1	chr11-32997 (+8007)
Gja1	chr10-22359 (-8787)
Gldn	chr9-24229 (+68), chr9-16160 (+37222)
Gli2	chr1-24683 (-366628), chr1-8682 (-335495), chr1-16319 (-185061), chr1-18375 (-29154), chr1-20122 (+98837), chr1-14142 (+111174), chr1-21473 (+142405)
Gli3	chr13-11024 (+78274)
Gnaq	chr19-8105 (+221160)
Gnat1	chr9-19527 (-27694), chr9-24650 (-25906), chr9-19337 (-17317), chr9-17622 (-16387), chr9-18166 (-15135), chr9-20101 (-13463), chr9-24585 (-4568), chr9-17353 (-400)
Gnrh1	chr14-11227 (+11061)
Golga2	chr2-22125 (+16414), chr2-41047 (+20065), chr2-28238 (+29917), chr2-36326 (+45464)
Golga4	chr9-13152 (-18440)
Gorasp1	chr9-20529 (+6632)
Gpc1	chr1-15612 (-150315), chr1-18173 (-133515), chr1-17472 (-132380), chr1-23817 (-44121), chr1-17483 (-15970), chr1-27372 (+6568), chr1-17003 (+16801)
Gpm6a	chr8-8471 (+160541), chr8-25145 (+161761), chr8-10327 (+166156), chr8-3482 (+168393)
Gpr157	chr4-29717 (-58454), chr4-20304 (-56257), chr4-22671 (-53698), chr4-27700 (-52238), chr4-27748 (+11769)
Gprc5b	chr7-17986 (-28376)
Gprin1	chr13-8053 (+11968), chr13-8476 (+32594)
Grcc10	chr6-19890 (-5589)
Grin1	chr2-20453 (+13796)
Grin2a	chr16-11424 (-23)
Grip1	chr10-17268 (-548740), chr10-24192 (-366652), chr10-12975 (-232315), chr10-22997 (-155753), chr10-8482 (-15729), chr10-23425 (+4495), chr10-24171 (+58903)
Grip2	chr6-14591 (-37256), chr6-21830 (-19312), chr6-13626 (+114), chr6-18322 (+8749), chr6-16759 (+11178), chr6-17249 (+24816), chr6-14337 (+87039), chr6-16227 (+88640)
Grm5	chr7-21496 (-18094), chr7-23606 (+161448), chr7-32360 (+527624), chr7-10372 (+604574)
Gsk3a	chr7-35231 (-7104)
Gsk3b	chr16-10600 (-141593), chr16-6679 (-124874), chr16-13395 (+3808)
Gsx2	chr5-22890 (-8228), chr5-24758 (-4407)
H2-D1	chr17-21903 (-8724)
H2-K1	chr17-19388 (-22131)
Hand2	chr8-21517 (-700690), chr8-17404 (-698132), chr8-16946 (+552), chr8-28198 (+1324), chr8-14188 (+7726), chr8-28239 (+12841)
Hap1	chr11-36330 (-34437), chr11-28580 (+3444)
Hcn1	chr13-6958 (-290691), chr13-15021 (+434574)
Hdac11	chr6-16565 (-9798), chr6-13705 (-2684), chr6-16783 (+16882), chr6-14086 (+35137), chr6-13395 (+41939), chr6-20449 (+42552), chr6-22976 (+43416), chr6-22949 (+44303)
Hdac2	chr10-14546 (-440363)
Hecw2	chr1-21999 (+269222)
Helt	chr8-17762 (-11281)
Herc1	chr9-19837 (+157451)
Hes1	chr16-5684 (-407232), chr16-10762 (-381500), chr16-5221 (-336297), chr16-12617 (-293781), chr16-9122 (-227996), chr16-9328 (-183857), chr16-5320 (-171136), chr16-12067 (-117586), chr16-13645 (-91827), chr16-12472 (-45248), chr16-11903 (-35427), chr16-10231 (+80964), chr16-10159 (+90601), chr16-10704 (+109050), chr16-13413 (+128723)
Hes2	chr4-35167 (-303), chr4-25256 (+696), chr4-20541 (+6788)
Hes3	chr4-22989 (-2715)
Hes5	chr4-20293 (-11125), chr4-16637 (-7719), chr4-30859 (-3735)
Hes6	chr1-25992 (-2210)
Hes7	chr11-21682 (+13)
Hexb	chr13-13549 (-36862)
Hey1	chr3-16789 (-199386), chr3-10457 (-196296), chr3-18717 (-184011), chr3-19932 (-164018), chr3-15389 (-86615), chr3-20100 (-69369), chr3-14819 (-64650), chr3-19321 (+86553), chr3-19358 (+155587)
Heyl	chr4-18745 (-16371), chr4-21850 (-7278), chr4-25143 (-5307)
Hgf	chr5-16709 (-243756)
Hhip	chr8-22032 (-61665), chr8-22030 (+2415), chr8-22028 (+3590), chr8-22024 (+228637), chr8-22973 (+307529)
Hif1a	chr12-3117 (-232447), chr12-11941 (-220378), chr12-13227 (-212960), chr12-19789 (-210830), chr12-18664 (-195584), chr12-15729 (-177029), chr12-19719 (-108141), chr12-17622 (-77432), chr12-18655 (-44728)
Hmg20a	chr9-23515 (+113609), chr9-20352 (+132953), chr9-14620 (+137376), chr9-9283 (+159017), chr9-18023 (+163238), chr9-24940 (+165032), chr9-15926 (+189896), chr9-24079 (+215181)
Hmg20b	chr10-22855 (-4523)
Hmga2	chr10-20907 (-231768), chr10-14432 (-221248), chr10-21133 (-170727), chr10-22086 (-76501), chr10-14744 (+485), chr10-23336 (+204007)
Hmgb2	chr8-9186 (+19330)
Hnrnpk	chr13-12580 (-68572)
Hoxa1	chr6-11342 (-188), chr6-20927 (+1278)
Hoxa2	chr6-14730 (-5464), chr6-20357 (-3400), chr6-13290 (-606)
Hoxb3	chr11-39816 (+21073), chr11-42022 (+22693)
Hoxc10	chr15-17849 (+111)
Hoxc8	chr15-17613 (-8426), chr15-21736 (-2961)
Hoxd1	chr2-18965 (-22497), chr2-30135 (-13018), chr2-29916 (-50), chr2-27422 (+497)
Hoxd10	chr2-35595 (+468)
Hoxd3	chr2-27583 (+318), chr2-18965 (+28554), chr2-30135 (+38033)
Hoxd9	chr2-41114 (+482)
Hprt	chrX-4867 (+69109)
Hs6st1	chr1-21636 (+2216), chr1-21206 (+20224), chr1-27312 (+21504)
Hsp90aa1	chr12-12948 (-6726)
Hsp90ab1	chr17-11519 (-8449), chr17-14616 (+6807)
Hspb1	chr5-32350 (-36762), chr5-32446 (-18860), chr5-22780 (-14409), chr5-13418 (-9934)
Id1	chr2-33204 (-29955), chr2-21936 (-12151), chr2-38920 (-10532), chr2-32002 (+1721)
Id2	chr12-12104 (-606641), chr12-17961 (-357482), chr12-12284 (-208908), chr12-13307 (-198050), chr12-20131 (-67752), chr12-11386 (-23347)
Id3	chr4-27250 (-38372), chr4-24465 (-32803), chr4-27374 (+2606), chr4-28251 (+5508)
Id4	chr13-9796 (+12352)
Idh2	chr7-27424 (-56278), chr7-33968 (+34040), chr7-23018 (+38848), chr7-20042 (+42832), chr7-23441 (+45489), chr7-20191 (+57346), chr7-23687 (+85759)
Ier2	chr8-18850 (+60928), chr8-14793 (+83047), chr8-22150 (+150866), chr8-25443 (+176837), chr8-17444 (+244835)
Ifng	chr10-12360 (+200210)
Ift140	chr17-22768 (-2362)
Ift172	chr5-24043 (-3679)
Ift27	chr15-18715 (-30194), chr15-18943 (-7610)
Igf1	chr10-23534 (-307076)
Igf1r	chr7-15675 (+117979), chr7-19361 (+195909)
Igsf9	chr1-8620 (+3303)
Ihh	chr1-22663 (+361)
Ikzf1	chr11-41940 (+4352)
Il1r1	chr1-13353 (-108489)
Il1rap	chr16-12789 (+386529)
Il1rapl1	chrX-24 (+877259)
Il34	chr8-17558 (+67086), chr8-10213 (+74132), chr8-20130 (+82454)
Il6st	chr13-10112 (+103226)
Impact	chr18-4707 (-22959), chr18-11305 (-16288)
Inhba	chr13-11024 (-469597)
Inpp5f	chr7-17451 (+77044)
Inpp5j	chr11-15221 (+9899)
Inppl1	chr7-30405 (+14198), chr7-29420 (+16972)
Insm1	chr2-15456 (-176257), chr2-33079 (-158179), chr2-31771 (-1115), chr2-19616 (+22337), chr2-32129 (+34728), chr2-29811 (+35276), chr2-28339 (+40381), chr2-28617 (+57688), chr2-31239 (+58562), chr2-17911 (+69289)
Iqgap1	chr7-28039 (+73416)
Irx3	chr8-22527 (-332556), chr8-13552 (-275984), chr8-14187 (-264992), chr8-11470 (-262671), chr8-16945 (-195526), chr8-26266 (-194942), chr8-26287 (-187608), chr8-22519 (-71109), chr8-12759 (-63837), chr8-15878 (-5139), chr8-15869 (-3842), chr8-20371 (-2702), chr8-9188 (-1439), chr8-17547 (+88581), chr8-24877 (+152857), chr8-6741 (+178712), chr8-16913 (+188999), chr8-23200 (+189972), chr8-23401 (+286…
Irx5	chr8-15878 (-551003), chr8-12759 (-492305), chr8-22519 (-485033), chr8-26287 (-368534), chr8-26266 (-361200), chr8-16945 (-360616), chr8-11470 (-293471), chr8-14187 (-291150), chr8-13552 (-280158), chr8-22527 (-223586), chr8-22536 (+5545), chr8-16162 (+7913), chr8-25139 (+21801), chr8-26991 (+102515), chr8-23465 (+121922), chr8-22543 (+133911), chr8-24045 (+135646)
Irx6	chr8-22536 (-310948), chr8-16162 (-308580), chr8-25139 (-294692), chr8-26991 (-213978), chr8-23465 (-194571), chr8-22543 (-182582), chr8-24045 (-180847), chr8-23926 (+4294), chr8-25597 (+141964)
Isl1	chr13-11297 (-403931), chr13-13203 (-398537), chr13-10771 (-397691), chr13-7209 (-396674), chr13-6968 (-395824), chr13-5775 (-394906), chr13-7974 (-204977), chr13-12916 (+4308), chr13-10042 (+15842), chr13-15447 (+95035), chr13-9502 (+622056), chr13-6875 (+635795)
Isl2	chr9-25041 (-5044), chr9-7920 (-95), chr9-19620 (+1380), chr9-8552 (+2870), chr9-25031 (+5210)
Islr2	chr9-12386 (+2553), chr9-15038 (+3456), chr9-23406 (+4296), chr9-23378 (+26803)
Itga1	chr13-9502 (-585668), chr13-6875 (-571929)
Itga3	chr11-28003 (-29094), chr11-41547 (+19457)
Itga4	chr2-41830 (-115422), chr2-33077 (+144297), chr2-20388 (+166359)
Itgb1	chr8-21618 (-30828)
Itgb4	chr11-37243 (-4916), chr11-25676 (+32236), chr11-34125 (+35379)
Itpka	chr2-37360 (+2175)
Itpr1	chr6-9299 (+318387)
Itsn1	chr16-9473 (+123635), chr16-10634 (+170168)
Jag1	chr2-19295 (-826303), chr2-41739 (-614077), chr2-40258 (+15578)
Jag2	chr12-19782 (-9231), chr12-11824 (+4161), chr12-12929 (+6779), chr12-14846 (+11773), chr12-14861 (+14924), chr12-9335 (+25872), chr12-9898 (+31391), chr12-18171 (+51684), chr12-19241 (+52869), chr12-8972 (+55138), chr12-8858 (+55734)
Jun	chr4-22867 (-147400), chr4-17404 (-101850)
Kalrn	chr16-10512 (-47917), chr16-10209 (-33390), chr16-13007 (+73144), chr16-13764 (+244452), chr16-9233 (+320887), chr16-10385 (+429398), chr16-5421 (+525382)
Kank1	chr19-10628 (-176348), chr19-15093 (+71719), chr19-14538 (+146624)
Kat2b	chr17-15987 (+111909)
Katnb1	chr8-23215 (+23336)
Kcna1	chr6-21192 (-86925), chr6-18993 (+770), chr6-12046 (+49341), chr6-12670 (+59719)
Kcnip2	chr19-14018 (-1558), chr19-13069 (-4)
Kcnj10	chr1-19126 (+16073), chr1-15604 (+27804)
Kcnma1	chr14-13757 (-411351), chr14-12217 (-278833), chr14-10016 (-132019), chr14-13241 (-89320), chr14-11344 (-82204), chr14-13896 (-32600), chr14-8540 (+11652)
Kctd11	chr11-37167 (-10066), chr11-34440 (+1844)
Kdm4a	chr4-33616 (-104570), chr4-34828 (-89180), chr4-29570 (-82806), chr4-17718 (-81317), chr4-12983 (-71924), chr4-15308 (-41886)
Kdr	chr5-15900 (+23436), chr5-11501 (+27370), chr5-21650 (+124795)
Kif13b	chr14-15433 (-118771), chr14-9979 (-76444), chr14-15053 (-66941), chr14-15686 (-62202)
Kif3a	chr11-31816 (-44191)
Kif5a	chr10-24625 (+31165), chr10-14923 (+33935)
Kif5c	chr2-31554 (+14054), chr2-39578 (+76212), chr2-32917 (+119787), chr2-23396 (+145373)
Kirrel3	chr9-11652 (-283317), chr9-11064 (+209732), chr9-24506 (+530871), chr9-16425 (+531681), chr9-21660 (+537349), chr9-9368 (+539335)
Kit	chr5-13339 (-420630), chr5-20297 (-124650), chr5-21650 (+278708), chr5-11501 (+376133), chr5-15900 (+380067)
Klf15	chr6-10296 (-27219), chr6-22144 (-15620), chr6-20769 (-1114)
Klf7	chr1-20919 (-324189), chr1-10799 (-260100), chr1-24638 (-216532), chr1-20337 (-105022), chr1-17524 (-102525), chr1-22450 (-74806), chr1-16242 (+42592), chr1-13360 (+54364)
Klhl1	chr14-11104 (+558)
Kndc1	chr7-28874 (-59227), chr7-25287 (+20008), chr7-27725 (+35974)
Kras	chr6-17388 (-53585), chr6-12295 (-26142)
Kremen1	chr11-35479 (-17357), chr11-41797 (-1803), chr11-29449 (+77132)
Lama2	chr10-8165 (+726207)
Lamb1	chr12-12072 (+50816)
Lamc1	chr1-25638 (-54107)
Lamc3	chr2-16018 (-32768), chr2-40186 (+159), chr2-29376 (+27643), chr2-34253 (+30248)
Lbx1	chr19-11843 (-77040), chr19-8404 (-71741), chr19-15530 (-66626), chr19-13851 (-65518), chr19-11137 (-57952), chr19-8794 (-47672), chr19-13148 (-25409), chr19-8389 (-8697), chr19-10943 (-526), chr19-13157 (+11832), chr19-6148 (+14437), chr19-6268 (+15026), chr19-11143 (+79804), chr19-9629 (+81837), chr19-9683 (+85042)
Ldb1	chr19-14814 (+1238), chr19-12015 (+7024), chr19-12013 (+8531), chr19-14038 (+40215)
Lef1	chr3-9257 (-291592), chr3-13020 (-186814), chr3-13295 (-163360), chr3-9517 (-147220), chr3-18687 (-42256), chr3-10842 (-25022), chr3-13661 (-4073), chr3-12396 (-3186), chr3-14561 (+98035), chr3-17087 (+122321), chr3-18494 (+126470), chr3-18513 (+130577)
Lemd2	chr17-14918 (-307852), chr17-20972 (-306731), chr17-20262 (-301191), chr17-20893 (-295437), chr17-17590 (-278559), chr17-17591 (-276242), chr17-11751 (-244516), chr17-16294 (-238267), chr17-17696 (-231477), chr17-11747 (-227212), chr17-20641 (-204644), chr17-11746 (-197250), chr17-15103 (-188658), chr17-15098 (-184868), chr17-23494 (-181640), chr17-13830 (-174060), chr17-13855 (-168540), chr17-20…
Lep	chr6-22703 (-199633), chr6-19675 (-197748), chr6-16671 (-195680), chr6-18982 (-194895), chr6-18173 (-181951), chr6-15860 (-168230), chr6-18224 (-163263), chr6-16035 (-127946), chr6-21777 (-43084)
Lepr	chr4-15826 (-52841)
Lgals1	chr15-15849 (-10869), chr15-12769 (+1209)
Lgi4	chr7-33986 (+7884)
Lhfpl5	chr17-19770 (+168)
Lhx1	chr11-25658 (-272099), chr11-30529 (-254895), chr11-38428 (-238788), chr11-37226 (-235037), chr11-31456 (-150900), chr11-29949 (-116569), chr11-23862 (-111590), chr11-42616 (-73457), chr11-19558 (-37354), chr11-33435 (+493)
Lhx2	chr2-31356 (-3175), chr2-39782 (+16456), chr2-35347 (+21937), chr2-38150 (+26531), chr2-35872 (+28300), chr2-16540 (+73954)
Lhx3	chr2-27503 (+136), chr2-37141 (+23720), chr2-29739 (+36865), chr2-32406 (+64478)
Lhx4	chr1-26454 (-68349), chr1-15847 (-50005), chr1-3821 (-48383), chr1-23256 (-35703), chr1-26540 (-8976), chr1-16459 (+4833), chr1-21669 (+12776), chr1-21447 (+91488)
Lhx5	chr5-23187 (-295502), chr5-19442 (-292355), chr5-23214 (-257219), chr5-27769 (-213880), chr5-27385 (-199602), chr5-21763 (-160366), chr5-21052 (-150671), chr5-21051 (-129316), chr5-14207 (-127303), chr5-21041 (-509), chr5-21557 (+478), chr5-14851 (+9207), chr5-31511 (+26022)
Lhx6	chr2-25672 (-12), chr2-30454 (+468), chr2-24268 (+1579), chr2-25351 (+2782), chr2-23084 (+13790)
Lhx9	chr1-25430 (-1178), chr1-20311 (-112), chr1-12241 (+668), chr1-27320 (+4418), chr1-15581 (+10912), chr1-21115 (+89883)
Lif	chr11-39621 (-35), chr11-29606 (+4719)
Lifr	chr15-11522 (+3445)
Limk1	chr5-19963 (+9552), chr5-23840 (+10539)
Lin28a	chr4-17641 (-17271), chr4-14358 (-1966)
Lingo1	chr9-22027 (-145074), chr9-10622 (-140443), chr9-18827 (-111348), chr9-17986 (-108850), chr9-20654 (-90195), chr9-15434 (-89185), chr9-23102 (-61392), chr9-23380 (-42744), chr9-24079 (+51428), chr9-15926 (+76713), chr9-24940 (+101577), chr9-18023 (+103371), chr9-9283 (+107592), chr9-14620 (+129233), chr9-20352 (+133656), chr9-23515 (+153000)
Llgl1	chr11-41824 (-68115), chr11-39807 (-761)
Llph	chr10-23336 (+45392)
Lmo4	chr3-11410 (-175515), chr3-15889 (-154647), chr3-20295 (-39921), chr3-18588 (-1011), chr3-16075 (+191521), chr3-17131 (+216548), chr3-18899 (+394630)
Lmx1a	chr1-25185 (-51244), chr1-23009 (-44410), chr1-23008 (-16610), chr1-26648 (+238561), chr1-26658 (+240672), chr1-3068 (+356990), chr1-24946 (+598771), chr1-26765 (+667460), chr1-14110 (+668252)
Lmx1b	chr2-24477 (-124217), chr2-29302 (-110849), chr2-39663 (-50586), chr2-28370 (-48116), chr2-13742 (-24351), chr2-26647 (-1943), chr2-28879 (-421), chr2-39252 (+8066), chr2-28282 (+34515), chr2-28117 (+45217), chr2-28852 (+57046), chr2-32952 (+59551), chr2-22297 (+71180), chr2-36655 (+72421), chr2-36648 (+78256), chr2-36645 (+79695), chr2-18133 (+84441), chr2-22288 (+96337)
Lpar1	chr4-33874 (+18748)
Lpar3	chr3-14182 (+90558), chr3-18221 (+155365), chr3-13028 (+159169)
Lrig2	chr3-18091 (+80594), chr3-16615 (+121754)
Lrp1	chr10-19881 (+6841), chr10-19867 (+12047), chr10-18949 (+43373), chr10-24922 (+63049), chr10-21006 (+63728), chr10-15645 (+65078), chr10-20982 (+66044), chr10-14965 (+74998), chr10-13767 (+80006)
Lrp12	chr15-17209 (-335517), chr15-17890 (-75211)
Lrp2	chr2-7423 (-49130), chr2-39367 (+166709)
Lrp4	chr2-31776 (+1972), chr2-23552 (+12972), chr2-37214 (+17170)
Lrp6	chr6-13360 (+127385)
Lrp8	chr4-27173 (-76805), chr4-12924 (-71015), chr4-29871 (-68444), chr4-33585 (-58667), chr4-22467 (-57231), chr4-30973 (-45894), chr4-29744 (-44275), chr4-17710 (-26572), chr4-28666 (-19448), chr4-26726 (+4304)
Lrrc4c	chr2-26256 (-387345), chr2-31589 (+944)
Lrrk2	chr15-20625 (+108091)
Ltk	chr2-37360 (+15919)
Lzts1	chr8-17847 (-69072), chr8-20626 (-52553), chr8-27192 (-35579), chr8-23578 (+12019), chr8-20645 (+18087), chr8-8228 (+19282)
Lzts3	chr2-25963 (+1628)
Mag	chr7-32697 (-9), chr7-19122 (+6015)
Magi2	chr5-16806 (-342889)
Magi2	chr5-25836 (-682320), chr5-23346 (+214), chr5-16806 (+289140)
Map1a	chr2-34988 (+4565)
Map1b	chr13-2460 (-274421), chr13-11591 (-42055), chr13-14201 (+2347), chr13-8608 (+72692)
Map1s	chr8-25419 (+8901)
Map2	chr1-19674 (-93334), chr1-21138 (+86043)
Map2k2	chr10-21821 (+23439)
Map3k13	chr16-12466 (-45383)
Map4k4	chr1-26718 (+129405)
Map6	chr7-29306 (+20003), chr7-29293 (+37725), chr7-23808 (+81585)
Mapk1	chr16-11310 (+68752)
Mapk8	chr14-14321 (+79786), chr14-7749 (+124222), chr14-7766 (+146399), chr14-5509 (+196675)
Mapk8ip2	chr15-10942 (+3903)
Mapk9	chr11-24586 (+23216), chr11-21180 (+25363)
Mapt	chr11-27232 (+89092)
Mark2	chr19-4581 (-4263), chr19-15207 (+1971), chr19-10538 (+33433), chr19-15176 (+59316), chr19-6897 (+62270)
Matn2	chr15-5592 (-16678), chr15-11957 (-13725)
Mbd1	chr18-10863 (-49574)
Mcf2	chrX-3974 (-31260)
Mdga1	chr17-23959 (-109787), chr17-22080 (-75325), chr17-18013 (+3539), chr17-23584 (+5617), chr17-19128 (+50239), chr17-20957 (+87058), chr17-15201 (+90086), chr17-14061 (+93071), chr17-16219 (+110403)
Mdm2	chr10-24255 (+63482)
Mef2a	chr7-22331 (-89779), chr7-20863 (-1433)
Mef2c	chr13-13136 (+19875), chr13-9368 (+20366), chr13-14147 (+63953), chr13-15420 (+151633), chr13-10201 (+210495), chr13-8628 (+234561), chr13-12868 (+235357), chr13-1865 (+365725), chr13-7179 (+368882)
Megf8	chr7-33344 (-8354), chr7-33537 (-1712), chr7-20137 (+48836), chr7-17242 (+50819)
Meis1	chr11-41907 (-816610), chr11-39728 (-743058), chr11-21332 (-512608), chr11-20428 (-2883), chr11-23530 (+2647), chr11-43233 (+3925), chr11-25379 (+8092)
Mesp1	chr7-19579 (+667), chr7-33454 (+7432)
Metrn	chr17-17912 (-6355)
Mfn1	chr3-20253 (+80161)
Mfrp	chr9-14040 (-26507)
Mgll	chr6-21862 (+35789), chr6-15914 (+51726), chr6-19873 (+61791)
Mib1	chr18-13421 (+208081)
Micall2	chr5-15904 (-28177), chr5-31979 (-24480), chr5-23041 (-14954), chr5-13874 (+41324), chr5-27648 (+49261), chr5-24019 (+60275), chr5-30200 (+66381), chr5-29517 (+77100), chr5-28177 (+167883), chr5-18902 (+177251), chr5-22166 (+177688)
Mif	chr10-24952 (-22085)
Mink1	chr11-22108 (+42394)
Mme	chr3-9100 (+274991)
Mmp2	chr8-23926 (-148745), chr8-25597 (-11075), chr8-22559 (+113)
Mmp24	chr2-30777 (+40913)
Mnx1	chr5-32256 (-845), chr5-25961 (-186), chr5-16036 (+685)
Mob2	chr7-33816 (-28168), chr7-20044 (+72254), chr7-28796 (+99828), chr7-25504 (+105397)
Mul1	chr4-25509 (-19746), chr4-17176 (+10365)
Myc	chr15-11679 (-882812), chr15-19640 (-882348), chr15-14042 (+52493), chr15-17170 (+68536), chr15-21459 (+121406)
Myh10	chr11-31440 (-68513)
Mylip	chr13-12267 (+65606), chr13-5637 (+80240)
Myo16	chr8-15602 (-118457), chr8-25860 (-98994), chr8-19318 (-29648), chr8-22090 (-23219), chr8-28473 (+141612), chr8-25023 (+639743)
Myo3a	chr2-24417 (-160824), chr2-38761 (+41)
Myo3b	chr2-35540 (-51608), chr2-26224 (+30655)
Myo5b	chr18-10741 (-11260), chr18-11449 (+56372)
Myo6	chr9-18018 (+8782), chr9-6633 (+167323)
Myo7a	chr7-18285 (-21879), chr7-32964 (-2433), chr7-33373 (+1050)
Myrf	chr19-8433 (-54180), chr19-7335 (-36767), chr19-7322 (-32403), chr19-14736 (-26529), chr19-12876 (-17628), chr19-9912 (-6791), chr19-11373 (-5585), chr19-10216 (-4784), chr19-12520 (-3591), chr19-14421 (+15892), chr19-9233 (+21488)
Myt1l	chr12-12522 (-740842), chr12-11702 (-728179), chr12-11746 (-678951), chr12-11067 (-615947), chr12-19349 (-479062), chr12-14706 (-473691), chr12-17795 (-472884), chr12-17802 (-432132), chr12-13752 (-406875), chr12-19577 (-399342), chr12-14851 (-390700), chr12-13022 (-387138), chr12-15843 (-247755), chr12-17359 (-174493), chr12-11284 (-734), chr12-16663 (+136356), chr12-17894 (+173671), chr12-15663…
Nab2	chr10-16958 (+4319)
Nanos1	chr19-10248 (-140330)
Nap1l1	chr10-24388 (-116140), chr10-13723 (-92076), chr10-23917 (-60861)
Nap1l2	chrX-3802 (-73416), chrX-3331 (+32)
Napa	chr7-34151 (+5319), chr7-23562 (+6369), chr7-28045 (+13898)
Nav1	chr1-20969 (-74494), chr1-14051 (-60685), chr1-19641 (-17788)
Nav1	chr1-20969 (+28256), chr1-14051 (+42065), chr1-19641 (+84962)
Nav3	chr10-24441 (-314352), chr10-19873 (+178), chr10-15823 (+147640), chr10-21225 (+167149), chr10-21183 (+233043), chr10-23417 (+235530), chr10-11191 (+859471)
Nbl1	chr4-9266 (+9675), chr4-26613 (+10225)
Ncam1	chr9-13501 (-354271), chr9-8838 (-175957)
Ncdn	chr4-11179 (+11681)
Nckap1l	chr15-13518 (+28832)
Nckipsd	chr9-19669 (-10972), chr9-21992 (+3969), chr9-22296 (+9348)
Ncmap	chr4-17978 (+15695)
Ncoa1	chr12-15530 (+238100)
Ncs1	chr2-39671 (-37071), chr2-21269 (-30988), chr2-30708 (-24718), chr2-34496 (+18260), chr2-31516 (+22786)
Ndn	chr7-13757 (-116941)
Ndrg1	chr15-16596 (-72751), chr15-22188 (+4485), chr15-8668 (+16432), chr15-20700 (+55427), chr15-8323 (+60472), chr15-11530 (+69851), chr15-18581 (+75385)
Ndrg4	chr8-19338 (+183), chr8-22687 (+31923)
Nedd4l	chr18-11281 (+216560)
Nefh	chr11-23204 (-6163), chr11-31589 (+728)
Nefl	chr14-8283 (-90492), chr14-9492 (-42881), chr14-6918 (+476)
Nefm	chr14-12623 (+591)
Negr1	chr3-16137 (-984452), chr3-9956 (+229590), chr3-14436 (+310149), chr3-14441 (+359023)
Neo1	chr9-21037 (+172633), chr9-13637 (+176585), chr9-22577 (+180756)
Neu1	chr17-17434 (-3449)
Neurl1a	chr19-14246 (+9985), chr19-8174 (+20039), chr19-12234 (+33581), chr19-8436 (+60013), chr19-14966 (+72082), chr19-12171 (+74484), chr19-15577 (+104291), chr19-8243 (+135361), chr19-11883 (+138652), chr19-5626 (+152045), chr19-6877 (+160489), chr19-15365 (+180711), chr19-9706 (+200523)
Neurod1	chr2-28164 (-72112), chr2-41073 (+1473)
Neurod2	chr11-36966 (-4455), chr11-19291 (+1142), chr11-34715 (+5559), chr11-41008 (+33097), chr11-22565 (+45377)
Neurod4	chr10-18833 (-2051), chr10-13790 (-14)
Neurog1	chr13-8022 (-14496), chr13-10268 (-8299), chr13-12445 (-7011), chr13-12591 (-20), chr13-11113 (+43048)
Neurog2	chr3-19178 (-5311), chr3-15881 (-4618), chr3-19831 (+7889), chr3-18430 (+9113), chr3-17532 (+63660), chr3-12181 (+126244), chr3-17180 (+130156)
Neurog3	chr10-19831 (+40047), chr10-11128 (+48859), chr10-9015 (+55746), chr10-19777 (+57225), chr10-23053 (+58442), chr10-24393 (+62489)
Nf2	chr11-33817 (+88879)
Nfasc	chr1-22328 (-111826), chr1-21554 (+32151), chr1-24659 (+34492), chr1-18544 (+46477), chr1-24537 (+62455), chr1-12010 (+81247), chr1-24830 (+86863), chr1-10896 (+91044), chr1-8895 (+132517), chr1-24480 (+140733), chr1-22345 (+154812)
Nfatc4	chr14-12566 (-9673), chr14-8697 (+701), chr14-15120 (+2047)
Nfe2l1	chr11-13635 (+4697)
Nfib	chr4-33556 (-186555), chr4-31658 (-117391), chr4-26546 (-31888), chr4-25966 (+40972), chr4-14478 (+96600), chr4-18561 (+233674), chr4-31679 (+761049), chr4-14801 (+777949)
Nfix	chr8-20872 (-17353), chr8-22222 (-11348), chr8-19264 (-8125), chr8-22944 (-5342), chr8-28050 (+7677), chr8-23341 (+34005), chr8-17721 (+36794), chr8-23498 (+42203), chr8-13221 (+47885)
Ngb	chr12-11364 (-25059), chr12-19914 (+272), chr12-16340 (+49455), chr12-9164 (+59184)
Ngef	chr1-13558 (+98056)
Ngf	chr3-17610 (-226907), chr3-18356 (-220465), chr3-16792 (+360)
Ngfr	chr11-38073 (-47408), chr11-41969 (-10168), chr11-28009 (-8773), chr11-38172 (+16998), chr11-41042 (+28897)
Nin	chr12-13885 (-3800), chr12-13884 (+32324)
Nipbl	chr15-14009 (-179599), chr15-8316 (-142741), chr15-22641 (-86873), chr15-8405 (-1741), chr15-15627 (+164316)
Nkx2-1	chr12-12694 (-75085), chr12-12689 (-4375), chr12-13717 (+767), chr12-14555 (+2258), chr12-19091 (+3666), chr12-11770 (+15681), chr12-14538 (+131855)
Nkx2-2	chr2-19505 (-4364), chr2-28739 (+610), chr2-41489 (+3427), chr2-24912 (+5025)
Nkx2-9	chr12-16063 (+322), chr12-12694 (+1291)
Nkx6-1	chr5-22773 (-23539), chr5-26805 (+1107), chr5-26804 (+8851)
Nkx6-2	chr7-33913 (-2026), chr7-21742 (+282), chr7-28246 (+37377), chr7-18546 (+106995), chr7-29482 (+185061)
Nlgn1	chr3-13690 (-19160), chr3-20473 (-11823), chr3-8185 (+27926), chr3-20485 (+480540)
Nlgn2	chr11-31688 (+64), chr11-22868 (+5699), chr11-28925 (+7148)
Nog	chr11-18606 (-79963), chr11-19942 (+3229), chr11-38464 (+4119), chr11-41504 (+58899), chr11-23612 (+92823)
Nos1	chr5-21324 (-347982), chr5-30789 (-172348), chr5-30865 (-61386)
Notch1	chr2-38363 (-70306), chr2-18029 (-67793), chr2-27462 (-59907), chr2-23377 (-46622), chr2-23603 (-43571), chr2-38264 (-39546), chr2-41638 (-37832), chr2-30305 (-31635), chr2-40886 (-15371), chr2-35467 (+10434), chr2-38066 (+14223), chr2-30088 (+15036), chr2-32802 (+17467)
Notch3	chr17-15752 (-65), chr17-14776 (+901), chr17-17463 (+4440), chr17-21653 (+12783), chr17-24012 (+48226), chr17-24046 (+56302), chr17-9754 (+75394), chr17-18494 (+91519)
Npcd	chr15-17541 (+5628), chr15-10140 (+7692), chr15-11437 (+8505), chr15-18757 (+23987)
Nphp4	chr4-24785 (-2191), chr4-28836 (+12717), chr4-31805 (+18534), chr4-10054 (+52659), chr4-25835 (+56940), chr4-25956 (+60701), chr4-22242 (+63161), chr4-22210 (+68660), chr4-31774 (+71360), chr4-31761 (+82907), chr4-17983 (+144907), chr4-34079 (+246226), chr4-31656 (+475162), chr4-7117 (+592398), chr4-26136 (+739741), chr4-16889 (+761342)
Nptx1	chr11-40176 (-12214), chr11-40172 (-11524), chr11-31505 (-1580), chr11-31285 (+30638), chr11-41658 (+32668)
Nptx2	chr5-20789 (+2423), chr5-18455 (+10871), chr5-19612 (+189363), chr5-26712 (+191334)
Nptxr	chr15-17541 (-23843), chr15-10140 (-21779), chr15-11437 (-20966), chr15-18757 (-5484)
Nr2e1	chr10-23790 (-52160), chr10-24489 (-48510), chr10-7990 (-2016), chr10-23742 (+10894)
Nr2e3	chr9-16499 (-508739)
Nr2f1	chr13-8780 (-799261), chr13-11427 (-738062), chr13-12512 (-429458), chr13-5392 (-246267), chr13-9778 (-10299), chr13-13965 (+4332), chr13-12465 (+18435), chr13-7463 (+20112), chr13-11977 (+27637)
Nr2f2	chr7-20556 (-9600), chr7-19102 (-8701), chr7-14574 (-7221), chr7-22912 (-4433), chr7-32952 (+20217), chr7-21039 (+22782), chr7-21168 (+25623), chr7-28864 (+34674), chr7-34893 (+79445), chr7-15088 (+774674)
Nr2f6	chr8-17753 (-2092), chr8-23778 (+4962)
Nr3c1	chr18-11608 (+400951), chr18-7925 (+453305)
Nr4a2	chr2-24452 (+2577), chr2-26721 (+3374), chr2-24304 (+12246), chr2-23937 (+660206), chr2-28719 (+995481)
Nr4a3	chr4-32352 (-392005), chr4-21883 (+2275), chr4-28610 (+2939), chr4-12929 (+3833)
Nrcam	chr12-13659 (+529462)
Nrg1	chr8-24886 (+325), chr8-21961 (+706656)
Nrl	chr14-12190 (-736), chr14-12409 (+5023), chr14-9167 (+10676)
Nrn1	chr13-9008 (-1816), chr13-13675 (-286), chr13-10936 (+7195), chr13-11919 (+452243)
Nrp1	chr8-22546 (-918741), chr8-19144 (-806820), chr8-14473 (-652464), chr8-22251 (-373263), chr8-21618 (+295753)
Nrp2	chr1-22429 (-20531), chr1-25139 (-6555), chr1-17637 (+225953)
Nrtn	chr17-20679 (+5419), chr17-18471 (+34923)
Nsmf	chr2-30548 (+4341)
Ntf3	chr6-15885 (-347102), chr6-18433 (-329778), chr6-19649 (-417), chr6-18410 (+1821), chr6-15261 (+3044), chr6-10200 (+4148), chr6-11238 (+362825)
Ntf5	chr7-27237 (+235)
Ntm	chr9-14086 (-77460), chr9-19208 (-40675), chr9-23680 (+790), chr9-16389 (+98116), chr9-10497 (+301529), chr9-22038 (+319689), chr9-25212 (+553714)
Ntn1	chr11-34678 (+15696), chr11-28272 (+21326), chr11-36173 (+126381), chr11-29563 (+371709)
Ntn4	chr10-17308 (+38585)
Ntn5	chr7-32812 (+1075), chr7-26304 (+1910)
Ntng1	chr3-7636 (+112), chr3-5715 (+1368)
Ntng1	chr3-5715 (-7135), chr3-18778 (+402812)
Ntng2	chr2-16900 (+1482), chr2-37503 (+2626), chr2-34738 (+12395)
Ntrk1	chr3-11326 (+18751), chr3-16671 (+26133)
Ntrk2	chr13-11341 (-72133), chr13-13118 (+125336), chr13-9491 (+128270), chr13-14695 (+285015), chr13-12615 (+707372)
Ntrk3	chr7-20903 (-1642), chr7-23305 (+132), chr7-5076 (+507021)
Numbl	chr7-27561 (+51425), chr7-19044 (+74912), chr7-19917 (+76022)
Nyap1	chr5-29380 (+1297), chr5-15819 (+4537), chr5-18470 (+5518)
Nyap2	chr1-19010 (-194), chr1-18716 (+439461)
Olfm1	chr2-32966 (-87336), chr2-12456 (-21014), chr2-35882 (+6443), chr2-37339 (+22317), chr2-37196 (+78947), chr2-37071 (+121234), chr2-15802 (+182117), chr2-14136 (+207438)
Olfm3	chr3-19140 (+561365), chr3-19199 (+561904)
Olig1	chr16-13936 (-37447), chr16-8556 (-35957), chr16-9452 (-3540), chr16-4782 (+568), chr16-4773 (+44577), chr16-11063 (+58036), chr16-8510 (+59441), chr16-14073 (+67888)
Olig2	chr16-9975 (-32647), chr16-10674 (-13490), chr16-13781 (-2536), chr16-9022 (-169), chr16-13936 (+6772), chr16-8556 (+8262)
Olig3	chr10-23436 (-168150), chr10-14814 (+40045)
Omp	chr7-21076 (-19829), chr7-29752 (-17268), chr7-12828 (-10564), chr7-18285 (+4120)
Onecut2	chr18-8757 (-74348), chr18-9849 (-7268), chr18-8132 (-915), chr18-9131 (+4373), chr18-12024 (+5559)
Opa1	chr16-7820 (-18641), chr16-5684 (+78774), chr16-10762 (+104506), chr16-5221 (+149709), chr16-12617 (+192225), chr16-9122 (+258010), chr16-9328 (+302149), chr16-5320 (+314870), chr16-12067 (+368420), chr16-13645 (+394179), chr16-12472 (+440758), chr16-11903 (+450579)
Otp	chr13-13397 (-2125), chr13-15169 (-190), chr13-8768 (+7867)
Otx2	chr14-15452 (-221627), chr14-7354 (+1227), chr14-10878 (+2265), chr14-14762 (+5101), chr14-13468 (+12259), chr14-14944 (+42335), chr14-12576 (+58614), chr14-15481 (+73772), chr14-14023 (+173412)
P2rx4	chr5-17011 (+23923)
P2ry2	chr7-21577 (-40017), chr7-29124 (-39093), chr7-27473 (+37495)
Pacsin1	chr17-22782 (-5256), chr17-20470 (+23597), chr17-12673 (+30930), chr17-18492 (+45652), chr17-13711 (+63117), chr17-18613 (+69053), chr17-18625 (+70056)
Pak3	chrX-3121 (-149895)
Palld	chr8-24405 (+54377), chr8-17595 (+237490)
Palm	chr10-25707 (+11234)
Paqr3	chr5-18555 (-166779), chr5-23935 (-111582), chr5-26538 (-17109), chr5-22064 (-14600), chr5-14223 (+24319)
Pard3	chr8-12486 (+28861), chr8-23866 (+131360), chr8-26752 (+231995), chr8-22546 (+376276), chr8-19144 (+488197), chr8-14473 (+642553), chr8-22251 (+921754)
Pax2	chr19-7879 (-101453), chr19-12675 (-37073), chr19-15084 (-33285), chr19-10796 (-30663), chr19-11320 (-15127), chr19-13282 (-10660), chr19-15166 (-6696), chr19-5827 (-822), chr19-9069 (+2620), chr19-10334 (+77252), chr19-8152 (+79026), chr19-14690 (+132233), chr19-13241 (+136777), chr19-12550 (+138048)
Pax3	chr1-21068 (+19), chr1-20340 (+7158), chr1-27346 (+14785), chr1-19285 (+224227)
Pax5	chr4-32531 (-3010), chr4-21684 (-2430), chr4-25002 (+110523), chr4-21720 (+133931), chr4-33292 (+150064), chr4-24074 (+285952), chr4-12208 (+308632)
Pax6	chr2-14320 (-240651), chr2-14015 (-151572), chr2-37240 (-81884), chr2-22944 (+17051), chr2-41727 (+52112), chr2-32923 (+135862)
Pax7	chr4-20058 (-115282), chr4-29353 (-98480), chr4-29328 (-39195), chr4-27027 (-25292), chr4-29300 (+157), chr4-31724 (+11850), chr4-34792 (+26424), chr4-20921 (+72694), chr4-19363 (+75379), chr4-32780 (+135577)
Pbx1	chr1-26789 (-44448), chr1-10208 (-41952), chr1-13835 (+438), chr1-14110 (+74087), chr1-26765 (+74879), chr1-24946 (+143568), chr1-3068 (+385349), chr1-26658 (+501667), chr1-26648 (+503778)
Pbx3	chr2-33938 (+111328), chr2-33972 (+116082), chr2-22623 (+122350), chr2-23425 (+242173), chr2-34858 (+285289), chr2-35330 (+344789), chr2-37110 (+396978), chr2-24220 (+449734)
Pcdh15	chr10-19321 (-724992), chr10-24785 (-723864), chr10-7837 (-722105)
Pcp4	chr16-7489 (+19), chr16-10346 (+66415), chr16-10210 (+253982), chr16-12208 (+376480), chr16-9374 (+384976)
Pcsk9	chr4-15607 (-20164), chr4-27029 (-9980), chr4-25031 (-596)
Pdgfb	chr15-12157 (-59846), chr15-20163 (-57357), chr15-19111 (-48228), chr15-20052 (-860), chr15-14827 (+1075), chr15-18945 (+2226), chr15-21422 (+62725), chr15-17749 (+63827), chr15-21590 (+64480)
Pdlim5	chr3-11088 (-80430)
Pdzd7	chr19-13734 (+6620), chr19-10832 (+9417), chr19-10841 (+10551), chr19-10904 (+16615), chr19-13207 (+18097)
Pex2	chr3-3185 (-178726), chr3-20182 (+356452)
Phgdh	chr3-17999 (-16069)
Phox2a	chr7-25315 (-144719), chr7-29287 (-44915), chr7-30438 (-34910), chr7-29420 (+2539), chr7-30405 (+5313)
Phox2b	chr5-22080 (-131620), chr5-14933 (-129248), chr5-21583 (-128422), chr5-26227 (-116355), chr5-19604 (-60958), chr5-22776 (-2554), chr5-29232 (+52791), chr5-24689 (+82660)
Picalm	chr7-25389 (+106274)
Pick1	chr15-20424 (-34318), chr15-17509 (-27666), chr15-19233 (-16404), chr15-21506 (-5801), chr15-6824 (+19766)
Pigt	chr2-31304 (+2711), chr2-25890 (+20499)
Pin1	chr9-22212 (+8951), chr9-24624 (+10254), chr9-16558 (+61666)
Pip5k1c	chr10-23439 (+6972), chr10-20776 (+9853), chr10-20767 (+12107), chr10-23297 (+20480)
Pitpna	chr11-34767 (-23965), chr11-31704 (-16799)
Pitx2	chr3-17108 (-694562), chr3-8132 (-693479), chr3-20207 (-692925), chr3-8263 (-13854), chr3-7209 (+699), chr3-14197 (+2518), chr3-10757 (+3774)
Pitx3	chr19-9394 (+241), chr19-10976 (+7168)
Plk2	chr13-9573 (-26127), chr13-11009 (+208040)
Plk5	chr10-23301 (+7791), chr10-17469 (+23234), chr10-20713 (+26008), chr10-25755 (+27474)
Plxna1	chr6-20496 (-191987), chr6-17394 (+8442), chr6-23243 (+9604), chr6-22210 (+10810), chr6-12642 (+17637), chr6-23212 (+70989), chr6-11883 (+75703), chr6-21822 (+103121), chr6-17193 (+122797)
Plxna2	chr1-15550 (-953721), chr1-13279 (-920787), chr1-24719 (-396642), chr1-17863 (-392777), chr1-18843 (+127274), chr1-23862 (+133503), chr1-16365 (+141891)
Plxna4	chr6-18086 (+180266), chr6-17303 (+260592), chr6-14184 (+271228), chr6-13004 (+335829), chr6-21991 (+367159), chr6-11459 (+482221)
Plxnb2	chr15-18897 (+3658), chr15-16003 (+10396)
Plxnc1	chr10-15927 (-320174), chr10-22682 (-71248), chr10-20488 (-49819), chr10-22415 (-13921), chr10-5532 (+38658), chr10-22363 (+47925), chr10-20420 (+253802)
Plxnd1	chr6-11313 (-15736), chr6-13450 (-12080), chr6-14694 (-3630), chr6-12770 (+5414), chr6-20398 (+7988), chr6-21208 (+9369), chr6-20791 (+12687), chr6-20037 (+14568), chr6-20481 (+16905), chr6-18250 (+27514), chr6-19012 (+37124)
Pmp22	chr11-29784 (+3570), chr11-13415 (+81737), chr11-11770 (+273367), chr11-36457 (+281099)
Pou3f1	chr4-15162 (-4505), chr4-25757 (+1331), chr4-16747 (+10153), chr4-30208 (+17016), chr4-25655 (+17569)
Pou3f2	chr4-21097 (-853103), chr4-34043 (-458631), chr4-18150 (-8996), chr4-24555 (+8152), chr4-16273 (+8957), chr4-21432 (+9642)
Pou3f4	chrX-4244 (-69)
Pou4f1	chr14-15500 (-5627), chr14-10063 (-4361), chr14-10113 (+191), chr14-14507 (+1449), chr14-9473 (+7447), chr14-8539 (+169660)
Pou4f2	chr8-21997 (-657), chr8-23914 (+249), chr8-26922 (+182058)
Pou4f3	chr18-12028 (-8322), chr18-10950 (+34837)
Ppia	chr11-32772 (-17682), chr11-21900 (-12537), chr11-28850 (-10456), chr11-42688 (-529)
Ppp1cc	chr5-31390 (-1104)
Ppp1r9a	chr6-16317 (+91070), chr6-14620 (+199612)
Ppp1r9b	chr11-29474 (+10195)
Ppp2r3a	chr9-19132 (-610717), chr9-16109 (-294849)
Ppp2r5d	chr17-23667 (+17789)
Ppp3ca	chr3-19103 (-214148), chr3-11842 (+79390), chr3-16890 (+131853), chr3-13604 (+315694), chr3-20501 (+386609)
Prdm1	chr10-25710 (-586729), chr10-17553 (-18042), chr10-12802 (-6214), chr10-18058 (-710)
Prdm12	chr2-16544 (-2627), chr2-16520 (-292), chr2-31936 (+12166)
Prdm13	chr4-14237 (+270), chr4-33667 (+6955)
Prdm16	chr4-29354 (-4581), chr4-34975 (-1623), chr4-20523 (-696), chr4-22437 (+32974), chr4-22402 (+41211), chr4-22299 (+62707), chr4-23242 (+80532), chr4-31081 (+86788), chr4-29809 (+89193), chr4-13418 (+92556), chr4-19696 (+93507), chr4-31091 (+100845), chr4-21846 (+129874), chr4-31109 (+133123), chr4-21665 (+174875), chr4-34782 (+176654), chr4-14791 (+187423), chr4-31148 (+219880), chr4-23542 (+24620…
Prdm6	chr18-7905 (-3446), chr18-11378 (-209), chr18-9798 (+5008), chr18-9001 (+7824), chr18-12972 (+87934)
Prdm8	chr5-17249 (-14483), chr5-23986 (-7921), chr5-30036 (+9160)
Prex1	chr2-27121 (-29692), chr2-28615 (+26420), chr2-11984 (+38910), chr2-27700 (+42600), chr2-36979 (+44101), chr2-40418 (+50647), chr2-33777 (+61055), chr2-19628 (+76678), chr2-37113 (+82478), chr2-25158 (+90417), chr2-23605 (+111548), chr2-37206 (+113956), chr2-25485 (+120945), chr2-34310 (+124295), chr2-28790 (+141184), chr2-30334 (+152824), chr2-41159 (+163507), chr2-23704 (+209932), chr2-37691 (+…
Prex2	chr1-15132 (+336231)
Prkca	chr11-19095 (+63718), chr11-29651 (+128084), chr11-30029 (+181620), chr11-31061 (+215110), chr11-28559 (+351477), chr11-36649 (+361264), chr11-40155 (+364105)
Prkch	chr12-3117 (+90660), chr12-11941 (+102729), chr12-13227 (+110147), chr12-19789 (+112277), chr12-18664 (+127523), chr12-15729 (+146078), chr12-19719 (+214966), chr12-17622 (+245675), chr12-18655 (+278379)
Prkci	chr3-18375 (-20161), chr3-11544 (+56080), chr3-19674 (+65475), chr3-19394 (+88119)
Prkcsh	chr9-15894 (+21711), chr9-22817 (+47794)
Prkcz	chr4-35194 (+15982), chr4-31787 (+38051), chr4-23200 (+42827), chr4-32965 (+88474)
Prkd1	chr12-20113 (-432790), chr12-15350 (-409416), chr12-19068 (-351514)
Prl2c2	chr13-11734 (+77520), chr13-15216 (+156857)
Prmt3	chr7-34936 (+8775)
Prmt5	chr14-12816 (-10142), chr14-9256 (-3784), chr14-7967 (+23116)
Prox1	chr1-20789 (-718115), chr1-15080 (-710914), chr1-18811 (-638468), chr1-24687 (-628880), chr1-22452 (-511438), chr1-17991 (-491035), chr1-13858 (-484214), chr1-22462 (-282134), chr1-22463 (-266862), chr1-15534 (-221141), chr1-6116 (-203831), chr1-16549 (-174240), chr1-26995 (-80183), chr1-13752 (+9753), chr1-27033 (+11052)
Prrx1	chr1-13899 (-1474), chr1-14181 (-16), chr1-25394 (+1357)
Prrxl1	chr14-14094 (-12212), chr14-13683 (+8804)
Prtg	chr9-13461 (+74), chr9-17682 (+73222)
Psd	chr19-9571 (+34), chr19-14195 (+2609), chr19-12997 (+4938), chr19-8845 (+10138), chr19-10706 (+14535)
Ptbp1	chr10-21138 (-31884), chr10-22294 (+5117), chr10-23148 (+11971), chr10-13807 (+18504)
Ptch1	chr13-12163 (-76463), chr13-14573 (-4033), chr13-11466 (+77879)
Pten	chr19-8681 (-30558)
Ptf1a	chr2-37932 (-22347), chr2-38879 (-13554), chr2-21887 (+388), chr2-19549 (+72499)
Ptger3	chr3-17870 (+302)
Ptk2	chr15-15690 (-14830)
Ptk2b	chr14-12117 (-1858), chr14-14855 (-93), chr14-12009 (+90447)
Ptk6	chr2-28803 (+14151)
Ptk7	chr17-15410 (+10255), chr17-20858 (+30842)
Ptn	chr6-15488 (-92433)
Ptpn11	chr5-27009 (+173340)
Ptpn5	chr7-28165 (+1192), chr7-25886 (+77754)
Ptpra	chr2-28933 (-17157)
Ptprd	chr4-21941 (-865419)
Ptprf	chr4-25241 (-3598), chr4-33616 (+6792), chr4-34828 (+22182), chr4-29570 (+28556), chr4-17718 (+30045), chr4-12983 (+39438), chr4-15308 (+69476)
Ptprg	chr14-13736 (-18875), chr14-4582 (+129087), chr14-12350 (+321716), chr14-9054 (+587296), chr14-13833 (+600488), chr14-13272 (+631610)
Ptprj	chr2-37476 (+1237), chr2-243 (+84010)
Ptprk	chr10-25758 (+383417), chr10-18854 (+390165)
Ptprm	chr17-17589 (+79135), chr17-23343 (+312314), chr17-15154 (+485939)
Ptpro	chr6-17477 (-50458), chr6-21292 (+181681)
Ptprs	chr17-18656 (-11425), chr17-11730 (+16822), chr17-23878 (+43163), chr17-13116 (+54312), chr17-18822 (+58901), chr17-12937 (+75035), chr17-16669 (+76418), chr17-17101 (+81441), chr17-10746 (+83665), chr17-19795 (+86746), chr17-14462 (+89212), chr17-15329 (+90450), chr17-13449 (+91538), chr17-23556 (+93712), chr17-23475 (+101456), chr17-23471 (+102391), chr17-19768 (+105610), chr17-15289 (+110749),…
Ptprz1	chr6-17068 (-40775), chr6-13673 (+47511)
Qk	chr17-11070 (+425235), chr17-19113 (+426649), chr17-19046 (+432831), chr17-9110 (+556032)
Qk	chr17-20501 (-85930), chr17-18721 (-74817), chr17-21427 (-70550)
Rab11a	chr9-15474 (-36908), chr9-21522 (-33607), chr9-19593 (+66183), chr9-10256 (+343406), chr9-13734 (+350656)
Rab17	chr1-6546 (-5638)
Rab35	chr5-21253 (-12589), chr5-22997 (+72775)
Rab3a	chr8-19621 (-11703), chr8-18101 (+3181)
Rab8a	chr8-11540 (+16379)
Rabl2	chr15-17912 (-138541), chr15-12973 (+5539)
Rac2	chr15-13790 (-8973)
Rac3	chr11-34447 (-2655)
Rap1a	chr3-17987 (-1945)
Rap1gap	chr4-34803 (-19971), chr4-25812 (-18509), chr4-26005 (-13062), chr4-31505 (-7161), chr4-17321 (+3583), chr4-16267 (+18035), chr4-21999 (+33541), chr4-29503 (+42291), chr4-19950 (+45047), chr4-31526 (+46354), chr4-29256 (+53030), chr4-24103 (+55878), chr4-29184 (+58539), chr4-33481 (+63895)
Rap1gap2	chr11-40286 (-20713), chr11-27918 (+41174), chr11-29311 (+121818), chr11-27970 (+201494), chr11-31647 (+218357)
Rap2a	chr14-10937 (-200774), chr14-14668 (-122226), chr14-9757 (-89311)
Rapgef1	chr2-22916 (-260901), chr2-37899 (-215389), chr2-40231 (-154625), chr2-21923 (-137685), chr2-24516 (-102856), chr2-41226 (-95198), chr2-25308 (-77889), chr2-35571 (-53993), chr2-38745 (+97183), chr2-16406 (+131980)
Rapgef2	chr3-19921 (-265869), chr3-8325 (-265179), chr3-16073 (-151752), chr3-15495 (+225267)
Rapgef4	chr2-29827 (+126670)
Rara	chr11-40972 (-15171), chr11-28631 (-5723), chr11-28641 (-4382), chr11-31789 (-1158), chr11-30109 (+8067), chr11-39741 (+17375), chr11-31383 (+18099), chr11-33510 (+41446)
Rasal1	chr5-31142 (-28127), chr5-28171 (-24848), chr5-24256 (-14630), chr5-28021 (+25426), chr5-27929 (+26685), chr5-24578 (+55598), chr5-29541 (+59954)
Rasgrf1	chr9-12834 (-116521), chr9-14131 (-106914), chr9-14885 (-95991), chr9-21570 (+188), chr9-11096 (+1248), chr9-20908 (+62842)
Rbfox2	chr15-17107 (-49448), chr15-14569 (+150354)
Rbpj	chr5-25755 (-316689), chr5-31012 (-269435), chr5-16402 (-64499)
Rdh13	chr7-20451 (+16738)
Rela	chr19-5438 (+11553), chr19-10191 (+14029), chr19-11351 (+14563)
Reln	chr5-30930 (+42), chr5-27245 (+226101), chr5-12965 (+249439), chr5-27167 (+251442), chr5-10723 (+371258)
Rere	chr4-28861 (+259105), chr4-25663 (+337233), chr4-19035 (+344837), chr4-32599 (+349379), chr4-28294 (+351055)
Rest	chr5-25806 (+16576)
Ret	chr6-16777 (-208899), chr6-18693 (-181941), chr6-9819 (+2449), chr6-22714 (+10443), chr6-22626 (+11055)
Rgma	chr7-12914 (-637626), chr7-33214 (-600800), chr7-29324 (-468767), chr7-17249 (-335538), chr7-34802 (-166351), chr7-21092 (+14295), chr7-12230 (+23095), chr7-18977 (+48090), chr7-26779 (+48898), chr7-28400 (+149047)
Rgs6	chr12-19353 (+343286), chr12-14255 (+357028)
Rheb	chr5-32133 (-126947), chr5-24608 (-61861), chr5-18039 (+62318)
Rit2	chr18-5284 (+287), chr18-9746 (+99119), chr18-12837 (+504763), chr18-10253 (+550376), chr18-7715 (+580061), chr18-12840 (+621521), chr18-4272 (+775634)
Rnd2	chr11-40530 (+9612)
Rnf112	chr11-23684 (-161), chr11-38648 (+3618)
Rnf157	chr11-38611 (+44721)
Rnf165	chr18-13184 (-116162), chr18-9509 (-39563), chr18-9036 (-7877), chr18-12646 (+1653), chr18-13665 (+71210), chr18-10986 (+77110)
Robo1	chr16-8626 (-260537), chr16-11762 (+1288), chr16-9890 (+261460), chr16-5842 (+316878), chr16-8648 (+332226), chr16-13389 (+445067)
Robo2	chr16-13962 (-678719), chr16-5928 (+707), chr16-9326 (+1214), chr16-9592 (+88623), chr16-4999 (+248737)
Robo3	chr9-19688 (-21183), chr9-15388 (+24921)
Rock1	chr18-10184 (+129563)
Ror1	chr4-26529 (-164644), chr4-26524 (-155500), chr4-35372 (-87739), chr4-23950 (+74453), chr4-33457 (+118746)
Ror2	chr13-14745 (+74087), chr13-13773 (+166166)
Rora	chr9-23792 (+55649)
Rorb	chr19-15634 (-976727), chr19-12701 (-343480), chr19-14688 (+158264)
Rp1	chr1-20225 (-133059), chr1-26232 (-131705)
Rp1l1	chr14-10902 (+53963), chr14-12043 (+56917)
Rspo2	chr15-18819 (+220), chr15-8368 (+207885), chr15-17322 (+255280), chr15-11515 (+256521)
Rtn4	chr11-18851 (+81598), chr11-28600 (+115834)
Rtn4ip1	chr10-21994 (+17297)
Rtn4r	chr16-9655 (+20752), chr16-10400 (+22149), chr16-11806 (+37417)
Rtn4rl1	chr11-37137 (+18645), chr11-22029 (+38230), chr11-29886 (+66651), chr11-35712 (+69386), chr11-27711 (+72002), chr11-33097 (+79865), chr11-42541 (+85651)
Rtn4rl2	chr2-18275 (+1349), chr2-36397 (+3404), chr2-33837 (+16556), chr2-14565 (+18008), chr2-20995 (+20564), chr2-21299 (+30773)
Runx1	chr16-10029 (-755195), chr16-8824 (-750651), chr16-9838 (-717865), chr16-11814 (-612035), chr16-10903 (-180652), chr16-9653 (+126444), chr16-13512 (+130531), chr16-13033 (+219449), chr16-4661 (+220147)
Runx2	chr17-18756 (-561436), chr17-14625 (-356258)
Runx3	chr4-34261 (-169963), chr4-20271 (-53480), chr4-33601 (-21813), chr4-28664 (+10672), chr4-26161 (+21163), chr4-12682 (+29975), chr4-26153 (+31246), chr4-26148 (+32329), chr4-21511 (+46179), chr4-32942 (+48336), chr4-17716 (+54894), chr4-22650 (+58511)
Sall1	chr8-26851 (+18314), chr8-26871 (+36843), chr8-13046 (+140815)
Sall3	chr18-11756 (-810571), chr18-9811 (-5731), chr18-7773 (-1105)
Samd14	chr11-29474 (-8649), chr11-34594 (-957), chr11-28314 (+16460), chr11-22394 (+18327)
Sarm1	chr11-41532 (+6518)
Satb2	chr1-15752 (-123932), chr1-24610 (-4878), chr1-17864 (+826), chr1-18492 (+138370)
Scn1b	chr7-21997 (+291)
Scrib	chr15-16830 (+2590), chr15-11894 (+35020)
Scrt1	chr15-12026 (+1975), chr15-18812 (+3350), chr15-20491 (+4732)
Scrt2	chr2-26632 (-81730), chr2-34427 (-33984), chr2-36345 (-32678), chr2-40851 (-16935), chr2-25574 (+11709), chr2-21185 (+13681)
Sdc2	chr15-11821 (-375153), chr15-18568 (-189636)
Sdc4	chr2-35911 (+28739)
Sdccag8	chr1-12903 (+20942), chr1-26630 (+65678), chr1-9264 (+189870), chr1-26461 (+196253), chr1-19112 (+336086)
Sdk1	chr5-28139 (-227587), chr5-21089 (-193538), chr5-32174 (+263974), chr5-28790 (+319146), chr5-32230 (+448169), chr5-26526 (+743690), chr5-28782 (+938188)
Sdk2	chr11-42128 (-591708), chr11-37943 (-573693), chr11-26033 (-571977), chr11-27917 (-406556), chr11-36343 (-380632), chr11-21063 (-367704), chr11-35910 (-336974), chr11-16836 (-173365), chr11-39023 (-151356), chr11-25851 (-110100), chr11-30263 (-2300), chr11-34299 (+2012), chr11-31544 (+9633), chr11-19687 (+18029), chr11-39161 (+23970), chr11-26687 (+49081), chr11-31637 (+72793), chr11-23149 (+7552…
Sema3a	chr5-7704 (+107)
Sema3b	chr9-19243 (-25087), chr9-22755 (-6002), chr9-24098 (-5058), chr9-17105 (+3099), chr9-19649 (+4116), chr9-23963 (+9301), chr9-20995 (+10619)
Sema3f	chr9-22882 (-17423), chr9-13733 (-6685), chr9-19527 (+3189), chr9-24650 (+4977), chr9-19337 (+13566), chr9-17622 (+14496), chr9-18166 (+15748), chr9-20101 (+17420)
Sema3g	chr14-8838 (+125), chr14-14715 (+5528), chr14-9623 (+13310), chr14-10861 (+16300)
Sema4a	chr3-15514 (-32922), chr3-17565 (-28211), chr3-15466 (-3269), chr3-8980 (+15191)
Sema4b	chr7-27424 (-15171), chr7-32560 (+17056)
Sema4c	chr1-21470 (-78339), chr1-18521 (-75688), chr1-24082 (-73850), chr1-21920 (-37922), chr1-24004 (-31338), chr1-21598 (+2377)
Sema4d	chr13-10525 (-37169), chr13-12784 (+2984), chr13-15129 (+40525), chr13-8205 (+63745)
Sema4f	chr6-20886 (+21860)
Sema4g	chr19-13226 (+118)
Sema5a	chr15-15727 (-64095), chr15-11821 (+128211), chr15-18568 (+313728)
Sema5b	chr16-8816 (-3813), chr16-10867 (-1529), chr16-10158 (+8187), chr16-12612 (+12518), chr16-12623 (+15782), chr16-10325 (+27349), chr16-5887 (+40385), chr16-6827 (+44250), chr16-10060 (+47535), chr16-13623 (+62416), chr16-9619 (+118776), chr16-9456 (+192811)
Sema6a	chr18-9288 (-168662), chr18-11959 (+20024), chr18-10147 (+35198), chr18-10657 (+38519), chr18-4543 (+60337), chr18-12948 (+190900)
Sema6b	chr17-18248 (-13515), chr17-19571 (-8801), chr17-10381 (-5075), chr17-15930 (-1716), chr17-18881 (-614), chr17-22745 (+8368)
Sema6c	chr3-16240 (+8125)
Sema6d	chr2-33515 (-520541), chr2-18686 (-519828), chr2-27459 (-7875)
Sema7a	chr9-20689 (+9761), chr9-20166 (+10651), chr9-18746 (+46306), chr9-13819 (+58414)
2019-09-07	chr9-12107 (-88021), chr9-19293 (+148447)
Serpine2	chr1-22231 (+25819)
Serpini1	chr3-13686 (+76328)
Setx	chr2-34738 (+110653), chr2-37503 (+120422), chr2-16900 (+121566)
Sez6	chr11-30756 (+3562), chr11-28379 (+7389), chr11-40502 (+17362), chr11-33826 (+23066)
Sfrp1	chr8-27609 (+184938), chr8-20475 (+194125)
Sfrp2	chr3-14664 (+43), chr3-19769 (+2655), chr3-18727 (+17509)
Sgk1	chr10-10985 (+185), chr10-25250 (+41562)
Sh3gl2	chr4-29016 (-19068), chr4-19997 (+197563), chr4-27845 (+613923), chr4-27923 (+815455)
Sh3gl3	chr7-26338 (-145006), chr7-34769 (+103327)
Sh3glb1	chr3-19269 (+30921), chr3-19007 (+126891)
Sh3rf1	chr8-10444 (+71492), chr8-26878 (+92783), chr8-10059 (+251075), chr8-23913 (+255928)
Sh3tc2	chr18-5948 (-8354)
Shank1	chr7-23907 (-2987), chr7-22748 (-1321), chr7-28111 (+33791), chr7-18876 (+44274), chr7-27772 (+46895)
Shank2	chr7-19742 (+179167), chr7-16931 (+316828), chr7-26117 (+327516), chr7-30955 (+419647)
Shank3	chr15-9026 (-363), chr15-11007 (+24255), chr15-21947 (+33424), chr15-11239 (+57400), chr15-21799 (+58148)
Shh	chr5-27691 (-393214), chr5-18059 (-229919), chr5-19411 (+2066)
Shox2	chr3-8042 (-799), chr3-13768 (+595), chr3-18230 (+2829), chr3-12880 (+8211), chr3-20433 (+11066), chr3-14846 (+649801)
Sipa1l1	chr12-10253 (+278133)
Six1	chr12-8596 (-63766), chr12-10057 (-5227), chr12-10510 (+7085), chr12-11017 (+12161), chr12-15570 (+73801), chr12-12738 (+100043), chr12-14701 (+105493)
Six3	chr17-22533 (-502858), chr17-12954 (-279520), chr17-6048 (-225069), chr17-10383 (-165546), chr17-21113 (-159034), chr17-21316 (-148009), chr17-16011 (-146286), chr17-20507 (-133976), chr17-16881 (-21074), chr17-7742 (-14185), chr17-20448 (-11211), chr17-15862 (+2475), chr17-23021 (+60028), chr17-12740 (+64458)
Six4	chr12-8596 (+3092), chr12-10057 (+61631)
Ski	chr4-34107 (-12100), chr4-23482 (+1451), chr4-23261 (+2109), chr4-28124 (+70086), chr4-18159 (+73472), chr4-33055 (+90407)
Skil	chr3-11544 (-43234), chr3-19674 (-33839), chr3-19394 (-11195)
Skor1	chr9-15095 (-48730), chr9-13825 (-40691), chr9-14563 (-34653), chr9-17055 (-2302), chr9-24096 (-107), chr9-20213 (+1704), chr9-23518 (+4070), chr9-23213 (+10016)
Skor2	chr18-11967 (-560457), chr18-6963 (-555226), chr18-13339 (-535419), chr18-11292 (-312121), chr18-10487 (-12115), chr18-9890 (-9599), chr18-11420 (+3810)
Slc12a5	chr2-41588 (+3268), chr2-41042 (+23411), chr2-26421 (+29599), chr2-40859 (+30968)
Slc1a3	chr15-14009 (+86702), chr15-8316 (+123560), chr15-22641 (+179428)
Slc45a3	chr1-20702 (-22436), chr1-25917 (+738), chr1-24777 (+1815)
Slc4a10	chr2-38032 (-239145), chr2-17988 (-230686), chr2-37312 (+295432)
Slc4a7	chr14-10766 (-70382)
Slc8a3	chr12-16190 (+11918), chr12-18257 (+91355), chr12-16212 (+165647)
Slc9a3r1	chr11-18724 (-2276), chr11-32124 (+8064)
Slit1	chr19-8629 (+224), chr19-8633 (+8672), chr19-15248 (+18511), chr19-11207 (+27166), chr19-11458 (+29016), chr19-7274 (+45924), chr19-13502 (+58189), chr19-6378 (+87521), chr19-8245 (+115545), chr19-9741 (+125409), chr19-13920 (+127528), chr19-8706 (+130135)
Slit3	chr11-30944 (-1656), chr11-42786 (+334), chr11-27019 (+30633), chr11-31723 (+197047), chr11-19756 (+384900), chr11-14623 (+391696), chr11-20155 (+437269), chr11-32911 (+504798), chr11-29236 (+543936), chr11-31893 (+572184)
Slitrk1	chr14-7811 (+1852), chr14-9197 (+2868)
Slitrk3	chr3-13760 (-605), chr3-10873 (+144), chr3-7441 (+3392)
Slitrk4	chrX-5381 (+525)
Slitrk5	chr14-14741 (+6308)
Smarca1	chrX-5270 (+425)
Smarca4	chr9-21693 (-17881)
Smarcc2	chr10-9081 (+32238)
Smarcd3	chr5-13215 (-4258)
Smarce1	chr11-43060 (+41555)
Smo	chr6-13452 (-27529)
Smurf1	chr5-22676 (+88695), chr5-18476 (+91560)
Snap25	chr2-21277 (+6974), chr2-34884 (+31695)
Snapin	chr3-19728 (-4868)
Snw1	chr12-19051 (-8303)
Snx1	chr9-22188 (+36283), chr9-20817 (+46420)
Snx3	chr10-23742 (+70707)
Socs2	chr10-18472 (+18057)
Sod1	chr16-11047 (-233967), chr16-13872 (-151056), chr16-6077 (-149289), chr16-8693 (-148100), chr16-10931 (-95106), chr16-10565 (-88190), chr16-12260 (-80792), chr16-10929 (-78998), chr16-12934 (-68567), chr16-12935 (-54089), chr16-7235 (-52903)
Sorl1	chr9-19490 (+149853), chr9-13386 (+188522), chr9-22062 (+933009)
Sox10	chr15-21506 (-59100), chr15-19233 (-48497), chr15-17509 (-37235), chr15-20424 (-30583), chr15-18488 (-1760), chr15-16180 (+1116), chr15-16565 (+2040), chr15-19499 (+2647), chr15-20643 (+8539)
Sox11	chr12-19077 (-223525), chr12-16841 (-14416), chr12-10772 (+191740), chr12-11790 (+202139), chr12-19451 (+281666), chr12-19769 (+487454), chr12-13784 (+807831)
Sox14	chr9-10269 (-396429), chr9-17095 (+966), chr9-10899 (+4265), chr9-22497 (+6734), chr9-25333 (+7385), chr9-21145 (+105391)
Sox15	chr11-36202 (+741), chr11-24724 (+2429)
Sox2	chr3-16802 (-417238), chr3-17505 (-320968), chr3-16056 (-293111), chr3-8416 (-163151), chr3-4939 (-117303), chr3-18529 (-83851), chr3-17807 (-19835), chr3-18288 (+10030), chr3-18660 (+18009), chr3-8063 (+42297), chr3-11462 (+145700), chr3-15379 (+309290), chr3-15763 (+438359), chr3-17915 (+438963), chr3-7719 (+684750)
Sox21	chr14-13686 (+4060), chr14-15644 (+4884)
Sox3	chrX-5210 (-2954), chrX-2821 (-421), chrX-4590 (+61772), chrX-4000 (+67699)
Sox4	chr13-7761 (-793013), chr13-10776 (-656747), chr13-6975 (-650747), chr13-5803 (-417443), chr13-11098 (-320654), chr13-10473 (-317957), chr13-13410 (-308165), chr13-10596 (-62376), chr13-10551 (+2945), chr13-10011 (+5002), chr13-13054 (+66951), chr13-11497 (+69206), chr13-14231 (+75129), chr13-12156 (+195438), chr13-7427 (+235086), chr13-12762 (+255584), chr13-10718 (+289319), chr13-11447 (+534331)
Sox5	chr6-19119 (-402019), chr6-11386 (-389129), chr6-12822 (-271793), chr6-12489 (-236682), chr6-14191 (-128306), chr6-10916 (-55129), chr6-17975 (+293399), chr6-18043 (+762994), chr6-9199 (+835599), chr6-19748 (+849893)
Sox6	chr7-30901 (+368193), chr7-14552 (+541522), chr7-18148 (+579698), chr7-18154 (+583453), chr7-18273 (+776299), chr7-33318 (+865854)
Sox8	chr17-16811 (-4968), chr17-15271 (+61485)
Sox9	chr11-32629 (-161170), chr11-37748 (-73676), chr11-41414 (+6357), chr11-17940 (+78747), chr11-34647 (+88056), chr11-32074 (+94256), chr11-32356 (+171482), chr11-28956 (+191227), chr11-34542 (+205675), chr11-42783 (+208021), chr11-29399 (+234717), chr11-41345 (+282032), chr11-14417 (+362494), chr11-24521 (+400419), chr11-17534 (+401964), chr11-24333 (+404068), chr11-16766 (+406228), chr11-34438 (+…
Spag9	chr11-33792 (+135861)
Spen	chr4-22593 (-57196), chr4-29018 (-36986), chr4-31941 (+63779), chr4-29658 (+72248)
Sphk1	chr11-17837 (-19229), chr11-24863 (+8408), chr11-28617 (+19930)
Spint1	chr2-29400 (+377), chr2-36596 (+32067)
Spock1	chr13-12724 (-160403), chr13-13776 (-101737), chr13-11016 (+118277), chr13-9937 (+185852), chr13-8211 (+357608), chr13-13431 (+471611), chr13-13993 (+571304), chr13-15208 (+577096)
Sptbn4	chr7-25478 (+50048), chr7-33275 (+78892)
Srcin1	chr11-21498 (-1599), chr11-35790 (+3738), chr11-21868 (+6048), chr11-40598 (+7841), chr11-31925 (+8634), chr11-15849 (+9720), chr11-24871 (+11395), chr11-33329 (+51417)
Srf	chr17-15410 (-63087), chr17-20858 (-42500)
Srgap2	chr1-22320 (+1434), chr1-19314 (+2066)
Srrm4	chr5-26668 (-160652), chr5-30252 (+8916), chr5-22419 (+20305), chr5-3845 (+21940), chr5-20705 (+37736), chr5-30608 (+90290)
Srrt	chr5-27658 (+6158)
Ss18l1	chr2-24884 (+9177), chr2-29605 (+9991)
Ssh1	chr5-22079 (+7188), chr5-32113 (+50394)
Ssh3	chr19-13628 (+6784)
Stat3	chr11-32355 (-17856)
Stk11	chr10-16033 (+1576), chr10-25430 (+2949), chr10-22389 (+12981), chr10-11938 (+14250), chr10-20466 (+16949)
Stk24	chr14-9439 (-67959), chr14-9566 (-26138), chr14-14119 (+11473), chr14-11065 (+31123), chr14-11600 (+33290), chr14-12859 (+63085), chr14-9981 (+98288), chr14-15042 (+102370), chr14-10069 (+119338), chr14-14481 (+272300)
Stk25	chr1-15943 (+28104)
Stmn2	chr3-1279 (-263633), chr3-8987 (-75), chr3-20160 (+839), chr3-19358 (+1925), chr3-19321 (+70959)
Stmn4	chr14-8356 (-74)
Stmnd1	chr13-12590 (+11)
Strn	chr17-21658 (+99878), chr17-17317 (+176042), chr17-18608 (+176713)
Stx3	chr19-5903 (+7250)
Stxbp1	chr2-27619 (+22651), chr2-24247 (+23810), chr2-31972 (+50968)
Stxbp5	chr10-22721 (+130669)
Sufu	chr19-9486 (+75034), chr19-12408 (+93837)
Sun2	chr15-21811 (-20975), chr15-15127 (-10698), chr15-17491 (+19100)
Syne1	chr10-12030 (+337903), chr10-14345 (+829470), chr10-11175 (+831941)
Syne2	chr12-11487 (+230640), chr12-10165 (+263539), chr12-15952 (+286590), chr12-20685 (+334393)
Syngap1	chr17-21477 (-7819)
Syt1	chr10-15823 (-841597), chr10-21225 (-822088), chr10-21183 (-756194), chr10-23417 (-753707), chr10-11191 (-129766), chr10-13616 (+178501), chr10-18401 (+178932), chr10-15732 (+439587), chr10-22063 (+441277), chr10-22420 (+530565), chr10-18713 (+540207)
Syt2	chr1-15480 (-62509), chr1-24584 (-60275), chr1-27005 (+30901), chr1-10709 (+47177)
Syt3	chr7-25930 (+42986), chr7-28134 (+43811), chr7-21764 (+45375), chr7-28170 (+52428)
Syt4	chr18-6796 (+144)
Tacc1	chr8-23288 (-188332), chr8-18950 (-167541)
Tacc2	chr7-32441 (-8103), chr7-27280 (+27811), chr7-34441 (+93957), chr7-19431 (+173416)
Tacc3	chr5-31341 (+27874), chr5-27294 (+30553), chr5-15683 (+34099), chr5-24962 (+43403), chr5-27431 (+58064)
Tal1	chr4-21038 (-4995), chr4-15809 (-906), chr4-33710 (+133)
Taok2	chr7-32821 (+14099)
Tbc1d24	chr17-19164 (+25223)
Tbcd	chr11-23699 (+23971)
Tbr1	chr2-24905 (-1580), chr2-22938 (+850), chr2-38032 (+2864), chr2-17988 (+11323)
Tbx20	chr9-24090 (-104373), chr9-24016 (-6666), chr9-21062 (+13666)
Tcf12	chr9-7182 (+135553)
Tcf3	chr10-18602 (-31229), chr10-17400 (-11079), chr10-25722 (+1241), chr10-20554 (+14386), chr10-20559 (+17187)
Tcf4	chr18-9164 (-147084), chr18-10873 (-127720), chr18-13192 (+40551), chr18-6331 (+123119), chr18-9610 (+268487), chr18-11485 (+450539), chr18-7324 (+554787)
Tcf7l2	chr19-9465 (-292608), chr19-7504 (-132724), chr19-15408 (-99677), chr19-12303 (+48092), chr19-5745 (+65483), chr19-12217 (+135835), chr19-7139 (+363984), chr19-13468 (+479179), chr19-11674 (+522038)
Tead3	chr17-20010 (-8624), chr17-12216 (+5007), chr17-20233 (+15269)
Tenm1	chrX-4183 (-262912), chrX-5399 (-262377)
Tenm2	chr11-26225 (+416466), chr11-18958 (+417525), chr11-38870 (+451665), chr11-37484 (+641061), chr11-36249 (+693840), chr11-19485 (+723368), chr11-28037 (+806163), chr11-23499 (+837237), chr11-38062 (+840379), chr11-39080 (+898212)
Tenm3	chr8-14764 (-175704), chr8-27758 (-172292), chr8-21496 (+94739), chr8-27652 (+165334), chr8-21492 (+216086), chr8-17222 (+217940), chr8-17176 (+453572), chr8-23743 (+522153), chr8-18894 (+547486)
Tenm4	chr7-26195 (+341970), chr7-26197 (+343219), chr7-16729 (+392767), chr7-12702 (+450345), chr7-13732 (+456271), chr7-16347 (+470364), chr7-30903 (+507149), chr7-30832 (+586319), chr7-5750 (+704480)
Tert	chr13-12143 (-67)
Tfap2a	chr13-13238 (-2346), chr13-5888 (-278), chr13-11007 (+787), chr13-13824 (+2580), chr13-11484 (+5417), chr13-12325 (+24695), chr13-9099 (+28499)
Tfap2c	chr2-42167 (-71550), chr2-35963 (-2497), chr2-31697 (+175796), chr2-28315 (+202090), chr2-34115 (+239833), chr2-36545 (+267750), chr2-32774 (+275695), chr2-26789 (+313837), chr2-34885 (+360353), chr2-31166 (+372670), chr2-34789 (+375622), chr2-34415 (+382747), chr2-29233 (+385616), chr2-39837 (+389279)
Tgfb1	chr7-22267 (+1178), chr7-22632 (+17001), chr7-28073 (+24919)
Tgfb2	chr1-22524 (-16138), chr1-24850 (+23074), chr1-17758 (+42803), chr1-18312 (+52445), chr1-22298 (+198959), chr1-25785 (+245120), chr1-19778 (+257051), chr1-25063 (+270508), chr1-9323 (+419367), chr1-19693 (+448316)
Tgfbr1	chr4-25074 (-106176)
Tgif1	chr17-20456 (-21593), chr17-22777 (-20796), chr17-10763 (+33384), chr17-17752 (+70601), chr17-22899 (+96284), chr17-12479 (+114059), chr17-18048 (+362672), chr17-6134 (+421762)
Tgif2	chr2-30922 (-60163), chr2-38143 (-59148), chr2-16223 (-30379), chr2-34082 (+13708)
Tgm3	chr2-38253 (-132334), chr2-14232 (-64176)
Th	chr7-20458 (-68247), chr7-16263 (-16448)
Thbs4	chr13-14012 (+64), chr13-13808 (+40729), chr13-9429 (+57680)
Thy1	chr9-13742 (-295504), chr9-19585 (-288324), chr9-20715 (-274692), chr9-23463 (-234942), chr9-19820 (-208698), chr9-13279 (-200179), chr9-16452 (-163697)
Tiam1	chr16-7235 (-193140), chr16-12935 (-191954), chr16-12934 (-177476), chr16-10929 (-167045), chr16-12260 (-165251), chr16-10565 (-157853), chr16-10931 (-150937), chr16-8693 (-97943), chr16-6077 (-96754), chr16-13872 (-94987), chr16-11047 (-12076), chr16-10069 (+111533), chr16-5357 (+156736), chr16-12869 (+235541)
Tle6	chr10-8611 (-2090), chr10-20592 (+3337), chr10-15593 (+20431)
Tlr2	chr3-14317 (-74134), chr3-18631 (-63642), chr3-18727 (+57937), chr3-19769 (+72791)
Tlr4	chr4-13211 (+42573)
Tlx1	chr19-5822 (-67852), chr19-11918 (-66627), chr19-5348 (-34996), chr19-7918 (-5577), chr19-9683 (+1533), chr19-9629 (+4738), chr19-11143 (+6771), chr19-6268 (+71549), chr19-6148 (+72138), chr19-13157 (+74743)
Tlx2	chr6-21960 (+158), chr6-18860 (+1371)
Tlx3	chr11-32311 (+680), chr11-38887 (+2228), chr11-26404 (+3008), chr11-32688 (+26821)
Tmc1	chr19-15568 (+30187)
Tmem106b	chr6-22582 (-236391)
Tmem108	chr9-15555 (-73674), chr9-9292 (-63238), chr9-25329 (+1968)
Tmem30a	chr9-23530 (-30268)
Tnfrsf21	chr17-18598 (+58148), chr17-15546 (+131680), chr17-11657 (+213475)
Tnik	chr3-18323 (-77830), chr3-13642 (+145740), chr3-20033 (+292148)
Tnr	chr1-23166 (-66495), chr1-20239 (-50903), chr1-14203 (+13497)
Tprn	chr2-39835 (+4198)
Trak1	chr9-15734 (-11290), chr9-21496 (+66669), chr9-15617 (+88083), chr9-23959 (+101351), chr9-21490 (+148218), chr9-21184 (+182291), chr9-17520 (+197035)
Trappc9	chr15-20534 (+39499), chr15-18055 (+45882), chr15-5261 (+434819)
Trim11	chr11-32856 (-7016), chr11-42457 (-745), chr11-22828 (+16429), chr11-25011 (+99776)
Trim32	chr4-34836 (-326173), chr4-20519 (+671346), chr4-17556 (+796269), chr4-27677 (+797933)
Trim46	chr3-19123 (+10847), chr3-19874 (+15725)
Trim67	chr8-19917 (-15714), chr8-27500 (+17864)
Triobp	chr15-19843 (+10656), chr15-21503 (+12700), chr15-20213 (+43390), chr15-18504 (+54238), chr15-21956 (+62339)
Trp73	chr4-25080 (+55), chr4-33798 (+73196), chr4-17887 (+77954)
Trpm1	chr7-12560 (-182676), chr7-20593 (-147078), chr7-14440 (-126935), chr7-34841 (-103926), chr7-34863 (-95827), chr7-34896 (+4822)
Trpv2	chr11-17238 (+31183), chr11-20758 (+55749)
Trpv4	chr5-30262 (+1477), chr5-20147 (+32631), chr5-24643 (+46168), chr5-26750 (+47277), chr5-29815 (+74261), chr5-30421 (+82133), chr5-19917 (+83696), chr5-15493 (+85051), chr5-18937 (+89205)
Tsc2	chr17-21463 (+37872), chr17-18355 (+55426), chr17-18350 (+57057)
Tsku	chr7-23505 (-41658), chr7-15125 (-19128)
Tspo	chr15-16744 (-735), chr15-15974 (+153), chr15-21898 (+994)
Ttbk1	chr17-23216 (+359), chr17-23291 (+2916), chr17-14578 (+4053), chr17-13941 (+19650), chr17-15157 (+31839), chr17-23944 (+33337), chr17-16841 (+39407), chr17-17540 (+42291)
Ttc8	chr12-15091 (+89035), chr12-10791 (+315141), chr12-12613 (+326902), chr12-14585 (+419403), chr12-17927 (+421650)
Tubb2b	chr13-14713 (+873)
Tubb3	chr8-18077 (-4668), chr8-28029 (-2205), chr8-24404 (-1108), chr8-17380 (+1409)
Tulp1	chr17-18506 (-15453), chr17-20010 (+5924)
Tulp3	chr6-11967 (+37288)
Twf2	chr9-20631 (+11267)
Twist1	chr12-15207 (+4879), chr12-16345 (+9981)
Ube2v2	chr16-8877 (+540446)
Ube3a	chr7-6715 (+447409), chr7-20933 (+523369)
Ube4b	chr4-4797 (-19382)
Ugt8a	chr3-10841 (+146)
Ulk1	chr5-31703 (+8816)
Ulk4	chr9-15734 (-9015), chr9-20835 (+17604), chr9-21282 (+168946), chr9-18385 (+247175), chr9-14163 (+294622), chr9-22018 (+311689), chr9-18575 (+340616)
Unc13a	chr8-26566 (+4721), chr8-26545 (+8756), chr8-18024 (+13512), chr8-15827 (+37208)
Unc5a	chr13-9950 (-151890), chr13-9947 (-149599), chr13-13494 (-124951), chr13-9337 (-74871), chr13-8540 (-4833), chr13-10427 (+10402), chr13-13122 (+26164), chr13-15366 (+27848), chr13-11704 (+38329), chr13-11811 (+43103), chr13-10643 (+45744), chr13-11978 (+56106), chr13-12221 (+62739)
Unc5b	chr10-22344 (-248829), chr10-24195 (-237056), chr10-22575 (-233231), chr10-14442 (-173067), chr10-19607 (-153886), chr10-19540 (-128141), chr10-17491 (-126387), chr10-14204 (-105604), chr10-13587 (-86708), chr10-23332 (-82166), chr10-18885 (-62277), chr10-18965 (-54284), chr10-7801 (-3609), chr10-17133 (+5868), chr10-12130 (+15559), chr10-20440 (+17131), chr10-18399 (+19635), chr10-13312 (+35355)…
Unc5c	chr3-9683 (-127184), chr3-19557 (-126720), chr3-20532 (+345594), chr3-18713 (+365788), chr3-10975 (+468693)
Uncx	chr5-25899 (-6243), chr5-27795 (-3432), chr5-18871 (+446), chr5-22166 (+14750), chr5-18902 (+15187), chr5-28177 (+24555), chr5-29517 (+115338), chr5-30200 (+126057), chr5-24019 (+132163), chr5-27648 (+143177), chr5-13874 (+151114)
Unk	chr11-37132 (+46263)
Ush1c	chr7-26205 (-2199), chr7-23750 (+34264)
Ush1g	chr11-19855 (+1849), chr11-25199 (+3378)
Ush2a	chr1-15953 (+314417), chr1-9601 (+685496)
Ust	chr10-24083 (-285660), chr10-16024 (-197023), chr10-14927 (-174866), chr10-22248 (+480251)
Vangl2	chr1-22914 (-26790), chr1-21312 (-21681), chr1-21944 (-18638), chr1-19294 (+25437)
Vapa	chr17-23587 (+54513)
Vax1	chr19-9417 (-37563), chr19-12910 (-23152), chr19-10609 (-617), chr19-11232 (+1876), chr19-14348 (+4521)
Vax2	chr6-19227 (-19950), chr6-18746 (-17300), chr6-20518 (-8779), chr6-20472 (+4503)
Vcam1	chr3-18291 (-92941), chr3-16452 (-81230)
Vcan	chr13-2914 (+2980), chr13-7163 (+108127)
Vcl	chr14-12027 (-89854), chr14-11386 (-55880)
Vegfa	chr17-20887 (-31140), chr17-19666 (-8807), chr17-17993 (+3149), chr17-16757 (+99626), chr17-18027 (+145411), chr17-23152 (+207310), chr17-23171 (+219950), chr17-17677 (+227762), chr17-23344 (+299674), chr17-13416 (+302735), chr17-18939 (+305823)
Vegfc	chr8-12125 (-396453), chr8-18845 (-24120), chr8-20796 (+431933)
Vhl	chr6-22997 (+9103)
Vldlr	chr19-10654 (-239031), chr19-7740 (-150380), chr19-15246 (-117191)
Vmn2r1	chr3-15799 (-38775)
Vmn2r26	chr6-14946 (-93620)
Vstm2l	chr2-7205 (-77304), chr2-31975 (-76350), chr2-30273 (-24529), chr2-37444 (-16529), chr2-23418 (+28), chr2-40547 (+8618), chr2-31815 (+15045), chr2-22809 (+26082)
Vsx2	chr12-9397 (-45075), chr12-18046 (-35723), chr12-10320 (-22878), chr12-5274 (-21145), chr12-18033 (+2043), chr12-19553 (+33408)
Vwc2	chr11-26746 (+1896)
Vwc2l	chr1-11509 (+45), chr1-14311 (+311438), chr1-20247 (+374344)
Wasf1	chr10-24217 (+86113)
Wasf3	chr5-17117 (+23495)
Wdpcp	chr11-34896 (+424786), chr11-27296 (+426147), chr11-35598 (+427326)
Wdr5	chr2-21283 (+87943), chr2-24818 (+109039)
Whrn	chr4-34812 (+29628), chr4-13514 (+51237), chr4-28203 (+80515)
Wnt1	chr15-14979 (-1735), chr15-21998 (+6963), chr15-11617 (+8411)
Wnt10a	chr1-22035 (-17218), chr1-22025 (-9314), chr1-16824 (+702), chr1-12013 (+3292), chr1-10152 (+6129), chr1-11902 (+15430)
Wnt10b	chr15-18735 (-14)
Wnt11	chr7-28074 (-94342), chr7-22796 (-53889), chr7-18422 (-37383), chr7-33021 (-3854), chr7-32817 (-2878), chr7-26528 (+215), chr7-27356 (+4976), chr7-33321 (+12594), chr7-35075 (+28612), chr7-21771 (+235321), chr7-27040 (+261390)
Wnt16	chr6-12366 (-183796), chr6-9846 (-166047), chr6-16413 (-151383), chr6-18594 (-81951), chr6-15227 (+482)
Wnt2	chr6-13945 (+245), chr6-18184 (+99233), chr6-15065 (+223804), chr6-18382 (+233097), chr6-18465 (+280185)
Wnt2b	chr3-15741 (-183)
Wnt3	chr11-32967 (-10180), chr11-34831 (-321), chr11-30548 (+33942), chr11-22360 (+66979)
Wnt4	chr4-34218 (-176683), chr4-24345 (-159148), chr4-28993 (-80781), chr4-16985 (+10630)
Wnt5a	chr14-11833 (-693736), chr14-14017 (-446740), chr14-9287 (-446311), chr14-12454 (+5563), chr14-13780 (+201697), chr14-10286 (+410409), chr14-11044 (+453803)
Wnt5b	chr6-14313 (+21713), chr6-17439 (+51714)
Wnt6	chr1-22197 (-1649), chr1-22035 (+2406), chr1-22025 (+10310)
Wnt7a	chr6-19082 (+24), chr6-17326 (+64492), chr6-19155 (+65342), chr6-22855 (+71588), chr6-17670 (+111053), chr6-11592 (+123033), chr6-22054 (+127185), chr6-20233 (+145182), chr6-12273 (+174495), chr6-19004 (+176668)
Wnt7b	chr15-19196 (-133450), chr15-19556 (-129707), chr15-13116 (-126180), chr15-17946 (-125687), chr15-14474 (-105208), chr15-22280 (-79259), chr15-7582 (+624), chr15-16548 (+4076), chr15-20337 (+5792), chr15-10840 (+6801), chr15-14433 (+8834), chr15-21174 (+16933), chr15-22580 (+25608), chr15-10027 (+33127), chr15-21100 (+41561)
Wnt8a	chr18-10543 (+5141), chr18-10729 (+19033)
Wnt8b	chr19-10598 (-5908), chr19-12311 (+25756)
Wnt9a	chr11-24999 (+2322), chr11-22721 (+28368)
Wnt9b	chr11-32967 (-14149), chr11-35438 (+20439)
Xrcc2	chr5-31606 (-32117), chr5-16350 (+51048)
Xylt1	chr7-15389 (+121037), chr7-26076 (+238115), chr7-22135 (+645477)
Ywhag	chr5-26637 (-11363)
Ywhaz	chr15-19508 (+33747), chr15-19405 (+67538)
Zbtb18	chr1-15334 (+111353), chr1-11114 (+201629), chr1-16137 (+273758), chr1-16140 (+274647)
Zcchc24	chr14-10139 (-63585), chr14-14716 (-47752), chr14-11288 (-37155), chr14-13058 (+13713), chr14-10035 (+27426), chr14-9833 (+28546), chr14-12825 (+32140), chr14-12525 (+41412), chr14-14430 (+42330), chr14-8520 (+43189), chr14-12991 (+57953)
Zeb1	chr18-10758 (-177302), chr18-8166 (+387261)
Zeb2	chr2-34794 (-58168), chr2-27850 (+2053), chr2-28124 (+10063), chr2-35567 (+40039), chr2-29879 (+133947)
Zfhx3	chr8-19103 (-889906), chr8-27289 (-710686), chr8-27287 (-686815), chr8-27278 (-233008), chr8-20567 (+73964), chr8-12349 (+106179), chr8-23879 (+108629), chr8-18589 (+115031), chr8-20614 (+170947), chr8-23352 (+196837)
Zfp335	chr2-25384 (-27116), chr2-35721 (-10611), chr2-34336 (-6577), chr2-17571 (+2035), chr2-26008 (+16932)
Zfp365	chr10-17811 (+53606)
Zfp488	chr14-4159 (+773), chr14-10348 (+5840)
Zfp521	chr18-13709 (-358917), chr18-8047 (-347669), chr18-12347 (-230790), chr18-12809 (-91121), chr18-9121 (+267595), chr18-6413 (+575177), chr18-11285 (+940499)
Zfp536	chr7-17592 (-165122), chr7-26428 (-116968), chr7-31788 (-100610), chr7-25442 (-72271), chr7-31812 (+406), chr7-16531 (+34022), chr7-25423 (+45403), chr7-18572 (+74662), chr7-17675 (+109462), chr7-14983 (+303306), chr7-31879 (+421279), chr7-22323 (+479125), chr7-34429 (+555987), chr7-20449 (+796058), chr7-14321 (+876660)
Zfp609	chr9-21514 (-7278), chr9-17593 (+102421), chr9-19881 (+148394)
Zhx2	chr15-17331 (-285957), chr15-20086 (-105088), chr15-15061 (+3299), chr15-18194 (+40939), chr15-13574 (+102047), chr15-8972 (+183688)
Zic2	chr14-13655 (+5849), chr14-15075 (+7054), chr14-14778 (+8881), chr14-11146 (+10021)
Zmynd8	chr2-24852 (-15768), chr2-29978 (-3854), chr2-39734 (-2514), chr2-36754 (+653), chr2-41887 (+4645), chr2-41905 (+17449), chr2-41801 (+25648), chr2-27256 (+26762), chr2-30797 (+102243), chr2-37640 (+103104), chr2-15288 (+105444)
Zswim4	chr8-17494 (-4705), chr8-21314 (+52776)
Zswim6	chr13-10885 (-73062), chr13-11970 (-55776), chr13-13787 (-52444), chr13-14822 (+245019), chr13-13012 (+270612), chr13-14169 (+707421), chr13-10271 (+748790), chr13-10825 (+776047), chr13-13506 (+824871)
Zswim8	chr14-12422 (+6992)

## Sheet: P2nAd DA Neurogenesis
GeneID	Peaks
Abt1	chr13-12729 (+12193)
Adamts1	chr16-11329 (-96712)
Adarb1	chr10-23171 (-16836), chr10-20660 (+553)
Adcy6	chr15-22303 (-1978)
Adora2a	chr10-24876 (+391)
Adra2c	chr5-17385 (+35849)
Agrn	chr4-23394 (-3105), chr4-14610 (-396)
Alcam	chr16-8706 (-142024)
Arntl	chr7-13269 (-427617)
Ascl1	chr10-22860 (-224), chr10-14180 (+4853)
Aspm	chr1-26522 (+274)
Barhl1	chr2-21326 (+7872)
Barhl2	chr5-16239 (-413), chr5-13938 (+181955)
Bcl11a	chr11-12740 (-342), chr11-38282 (+994)
Bmp7	chr2-31166 (+18059), chr2-32774 (+115034), chr2-19842 (+211801)
Btg2	chr1-26345 (+32913)
Cacna1a	chr8-10253 (+240466)
Camk2a	chr18-13433 (+22122)
Cbfa2t2	chr2-21883 (-15167)
Cbln1	chr8-10284 (+238608), chr8-9844 (+408179)
Cck	chr9-21184 (+15846)
Cdc20	chr4-20027 (-9071)
Cdh2	chr18-4223 (+770919)
Cdh23	chr10-12248 (+222397)
Cdk5r1	chr11-42253 (+27021)
Cdk5r2	chr1-10152 (-57289)
Cdk5rap2	chr4-25298 (+32276)
Cdkn1c	chr7-23597 (+262905)
Cdon	chr9-59 (-116193)
Celsr2	chr3-15950 (-18169)
Celsr3	chr9-8915 (+621)
Chd5	chr4-32776 (+80065)
Chd7	chr4-26797 (+231029)
Chl1	chr6-2 (+138341)
Clcf1	chr19-13524 (-5403)
Clu	chr14-9284 (+36494)
Cntn6	chr6-2 (-843705)
Cntnap2	chr6-21178 (-186)
Crabp2	chr3-15316 (-12542)
Creb1	chr1-10799 (-151315)
Crmp1	chr5-16712 (-1384)
Ctdsp1	chr1-13541 (+3313), chr1-22188 (+4468)
Ctnnb1	chr9-14571 (-66468)
Cux1	chr5-19160 (+308259)
Cux2	chr5-22144 (+101012)
Cxcr4	chr1-11572 (-93312)
Dagla	chr19-12876 (+46501)
Dbn1	chr13-8933 (+4249)
Dbx1	chr7-28956 (+332667)
Ddit4	chr10-7908 (+58581)
Ddr1	chr17-9878 (-3450)
Disc1	chr8-20062 (+182545)
Dll1	chr17-14682 (+3913)
Dlx1	chr2-33181 (+16247)
Dlx2	chr2-33181 (+2394)
Dok5	chr2-27395 (+106)
Dpysl5	chr5-11508 (+627)
Dtx1	chr5-27196 (+31482)
Eif2b2	chr12-16461 (-26811)
Emb	chr13-6958 (+91164)
Eml1	chr12-5163 (+20754), chr12-16546 (+71438)
En1	chr1-27154 (+4493)
En2	chr5-27793 (+924), chr5-31750 (+3082)
Enc1	chr13-9555 (+194147)
Eomes	chr9-17744 (+762)
Epha7	chr4-2241 (-636168)
Ephb2	chr4-23121 (+137237)
Epm2a	chr10-235 (+148752)
Erbb3	chr10-9687 (-944)
Evl	chr12-5163 (-111150), chr12-16546 (-60466)
Ezh2	chr6-3649 (-153480), chr6-7880 (-144861)
Fezf2	chr14-10805 (-43374)
Fgf8	chr19-3594 (+5564), chr19-5168 (+5899)
Fgfr2	chr7-10381 (-153)
Flrt1	chr19-12622 (-91100), chr19-8283 (-70600), chr19-12370 (-63082), chr19-6314 (-49792)
Foxd1	chr13-10288 (+150473)
Foxo3	chr10-8791 (-31621)
Foxo6	chr4-9110 (+44199)
Foxp1	chr6-12044 (+134596)
Fstl4	chr11-41264 (+303293)
Fyn	chr10-17217 (+182088)
Fzd2	chr11-38158 (+20786)
Gas1	chr13-11717 (+249444)
Gata2	chr6-7713 (-61510)
Gata3	chr2-41613 (-4813), chr2-23886 (-153)
Gfra1	chr19-11100 (+89707)
Gli3	chr13-9555 (-154)
Golga2	chr2-28238 (+29917)
Gpm6a	chr8-8471 (+160541), chr8-10327 (+166156), chr8-3482 (+168393)
Grin1	chr2-35249 (+26671)
Grip1	chr10-15181 (-365115)
Hcn1	chr13-6958 (-290691)
Hecw2	chr1-13279 (+254395)
Id1	chr2-33204 (-29955), chr2-32002 (+1721)
Id3	chr4-14319 (-73386), chr4-27250 (-38372)
Ier2	chr8-10253 (+7022)
Il1rapl1	chrX-24 (+877259)
Il6st	chr13-10112 (+103226)
Insm1	chr2-17911 (+69289)
Iqgap1	chr7-28039 (+73416)
Irx3	chr8-23401 (+286653)
Irx6	chr8-27963 (-53)
Isl2	chr9-7920 (-95)
Jag2	chr12-12929 (+6779)
Kit	chr5-20297 (-124650), chr5-5034 (+42)
Klf7	chr1-10799 (-260100)
Klhl1	chr14-11104 (+558)
Kremen1	chr11-29449 (+77132)
Lamc3	chr2-34253 (+30248)
Lemd2	chr17-20143 (-113072)
Lep	chr6-18982 (-194895)
Lhx4	chr1-3821 (-48383), chr1-23256 (-35703)
Lhx6	chr2-23084 (+13790)
Lif	chr11-29606 (+4719)
Lmx1a	chr1-3068 (+356990)
Lmx1b	chr2-22288 (+96337)
Lrp8	chr4-12924 (-71015)
Lrrc7	chr3-11643 (+512490)
Magi2	chr5-23346 (+214)
Man2a1	chr17-11430 (+563)
Map1a	chr2-26262 (+130)
Mdga1	chr17-16219 (+110403)
Meis1	chr11-39728 (-743058)
Mmp24	chr2-30777 (+40913)
Mycn	chr12-8379 (+64)
Myo3a	chr2-9436 (+295940)
Myrf	chr19-12876 (-17628)
Myt1l	chr12-11702 (-728179), chr12-15843 (-247755)
Nav1	chr1-14051 (-60685)
Nav1	chr1-14051 (+42065)
Ncam1	chr9-13501 (-354271)
Ndn	chr7-13757 (-116941)
Ndrg4	chr8-8106 (+25983)
Neurl1a	chr19-12234 (+33581), chr19-5626 (+152045), chr19-6877 (+160489)
Neurog3	chr10-23053 (+58442), chr10-7578 (+83662)
Nfix	chr8-24146 (-41716), chr8-11840 (-41213)
Ngb	chr12-11364 (-25059)
Nkx2-1	chr12-13717 (+767)
Nkx2-9	chr12-16063 (+322)
Nog	chr11-38464 (+4119)
Notch3	chr17-14776 (+901)
Nptx1	chr11-31505 (-1580)
Nr2e1	chr10-9047 (+134)
Nr2f1	chr13-9778 (-10299), chr13-12465 (+18435)
Nr2f2	chr7-19102 (-8701)
Nr2f6	chr8-28395 (+6287)
Nr4a2	chr2-23937 (+660206)
Ntm	chr9-9137 (+551600)
Nyap2	chr1-19010 (-194)
Olig2	chr16-13781 (-2536), chr16-9022 (-169)
Onecut2	chr18-8757 (-74348)
Otx2	chr14-12576 (+58614)
Pacsin1	chr17-12673 (+30930)
Pax2	chr19-5827 (-822)
Pbx1	chr1-3068 (+385349)
Pick1	chr15-19233 (-16404), chr15-2128 (+149)
Plk2	chr13-9573 (-26127), chr13-11009 (+208040)
Plxna1	chr6-11883 (+75703)
Plxna2	chr1-13279 (-920787)
Prdm1	chr10-12802 (-6214)
Prdm16	chr4-21846 (+129874)
Prex1	chr2-36819 (+494), chr2-5492 (+34685), chr2-19628 (+76678), chr2-22892 (+359962)
Prkg1	chr19-9924 (-84)
Prox1	chr1-13391 (+1540)
Prtg	chr9-13461 (+74)
Ptf1a	chr2-21887 (+388)
Ptprj	chr2-243 (+84010)
Rab11a	chr9-15474 (-36908)
Rab17	chr1-6546 (-5638)
Rap1gap2	chr11-18997 (+67035)
Rara	chr11-25230 (-11855), chr11-42079 (+26838)
Rasal1	chr5-31142 (-28127), chr5-27196 (+31623)
Rasgrf1	chr9-20908 (+62842)
Reln	chr5-27245 (+226101)
Rnf165	chr18-12646 (+1653)
Robo3	chr9-19688 (-21183)
Rock1	chr18-10184 (+129563)
Rp1	chr1-26232 (-131705)
Sall1	chr8-26851 (+18314)
Sdk1	chr5-21089 (-193538)
Sema4d	chr13-8784 (+1431)
Sema4g	chr19-13226 (+118)
Sema6b	chr17-15930 (-1716)
Sez6	chr11-30756 (+3562)
Sfrp2	chr3-14664 (+43)
Shank1	chr7-15468 (+42110)
Slc4a10	chr2-38032 (-239145)
Slit3	chr11-30944 (-1656)
Slitrk3	chr3-13760 (-605)
Smo	chr6-11801 (+12631), chr6-3501 (+12989)
Socs7	chr11-24462 (+369)
Sod1	chr16-6077 (-149289)
Sorl1	chr9-8075 (-33915)
Sox10	chr15-19233 (-48497), chr15-20643 (+8539)
Sox11	chr12-17750 (+280)
Sox21	chr14-14598 (-320)
Sox4	chr13-7761 (-793013), chr13-10776 (-656747)
Sox9	chr11-34542 (+205675)
Spint1	chr2-29400 (+377)
Srrm4	chr5-26668 (-160652), chr5-3845 (+21940)
Stk11	chr10-11938 (+14250)
Stk24	chr14-9439 (-67959)
Stk25	chr1-24810 (+192)
Stmn2	chr3-1279 (-263633)
Sun1	chr5-13938 (-98)
Sun2	chr15-17491 (+19100)
Syt2	chr1-13901 (-46)
Tbr1	chr2-38032 (+2864)
Tcf12	chr9-7182 (+135553)
Tfap2a	chr13-11484 (+5417)
Tfap2c	chr2-19842 (+178928), chr2-32774 (+275695), chr2-31166 (+372670)
Tgfb1	chr7-22267 (+1178)
Tgif1	chr17-22899 (+96284)
Tiam1	chr16-6077 (-96754)
Tle6	chr10-8611 (-2090)
Tnik	chr3-20033 (+292148)
Tprn	chr2-26677 (+672)
Trak1	chr9-21184 (+182291)
Ube3a	chr7-20933 (+523369)
Unc5a	chr13-9337 (-74871)
Vldlr	chr19-10654 (-239031)
Vstm2l	chr2-11519 (-41219)
Vsx2	chr12-18046 (-35723)
Wdr5	chr2-21283 (+87943)
Wnt10a	chr1-10152 (+6129)
Wnt16	chr6-15227 (+482)
Wnt6	chr1-14498 (+218)
Ywhag	chr5-26637 (-11363)
Zbtb18	chr1-8604 (+12308), chr1-15334 (+111353)
Zeb2	chr2-32560 (-56600)
Zfp521	chr18-13709 (-358917), chr18-12809 (-91121)
Zmynd8	chr2-21727 (-623)

## Sheet: P8nAd DA Neurogenesis
GeneID	Peaks
Abl2	chr1-4903 (-198)
Actb	chr5-4037 (-892)
Adcy6	chr15-2599 (-2266)
Akt1	chr12-3528 (+1224)
Anapc2	chr2-5227 (-4993)
Apcdd1	chr18-1849 (-140355)
Arhgap44	chr11-4517 (+438)
Arhgef10	chr8-4108 (+90754)
Ascl1	chr10-2141 (-17), chr10-4150 (+4852)
Aspm	chr1-4997 (+40)
Atl1	chr12-3615 (-158)
Bcl11a	chr11-5749 (-670), chr11-6471 (-169), chr11-6206 (+208702)
Bcl11b	chr12-3090 (-624)
Bhlhe22	chr3-3638 (+151757)
Bmp7	chr2-3371 (+211628)
Brsk1	chr7-5834 (-266)
Btg2	chr1-4386 (+32960)
Cbfa2t2	chr2-4551 (-14998)
Cck	chr9-3956 (+110354)
Cdh11	chr8-4493 (+880)
Cdk5rap2	chr4-3986 (+32274), chr4-4968 (+109085)
Cdk6	chr5-4354 (+61278)
Cdon	chr9-2320 (-85144)
Chd5	chr4-5314 (-5530)
Chd7	chr4-3756 (+220653)
Clic5	chr17-3762 (+547562)
Ctdsp1	chr1-4980 (+1853), chr1-5004 (+4175), chr1-5665 (+4974)
Ctnna2	chr6-2974 (-232)
Ctnnd2	chr15-2839 (+323)
Cxcr4	chr1-5048 (+120038)
Cyth2	chr7-4909 (+27891)
Dab2ip	chr2-5074 (-107656), chr2-4971 (+80772)
Dicer1	chr12-3125 (+352)
Disc1	chr8-4347 (+365201)
Dpysl3	chr18-1965 (-12349)
Dscaml1	chr9-3806 (-22042), chr9-3961 (+178654)
Dst	chr1-5619 (+243175), chr1-5467 (+378004)
Dvl3	chr16-7025 (+1131)
Ednrb	chr14-1542 (+124736)
Egr2	chr10-9747 (+896)
Eif2ak4	chr2-3263 (+13490)
Eif4enif1	chr11-10157 (-2734)
Epha7	chr4-3053 (-636179)
Epm2a	chr10-78 (+148751)
Erbb4	chr1-4657 (+964950)
Eya1	chr1-5614 (-196751)
Farp1	chr14-2832 (+23752)
Fes	chr7-5570 (+1504)
Fez1	chr9-3485 (+1429)
Fezf1	chr6-3053 (+3933)
Fezf2	chr14-2944 (-229427), chr14-2490 (-43521)
Fkbp1b	chr12-7628 (-2326)
Foxa1	chr12-9489 (-241483)
Foxo6	chr4-4793 (+10018), chr4-4067 (+44332)
Fshr	chr17-3403 (+246425)
Fstl4	chr11-4958 (+689)
Fzd9	chr5-4625 (+8437)
Gabrb3	chr7-5377 (+379)
Gata2	chr6-3851 (-3376), chr6-4016 (+4749)
Gata3	chr2-5280 (-256)
Gdf6	chr4-4707 (-18634)
Gfra1	chr19-2343 (-441), chr19-1643 (+92)
Gpm6a	chr8-2561 (+166286), chr8-2838 (+166785), chr8-2439 (+168372)
Hecw2	chr1-5638 (+24)
Hes1	chr16-1231 (+123948)
Hey1	chr3-3008 (-184025), chr3-3625 (-45904)
Hif1a	chr12-2410 (-76491)
Hprt	chrX-914 (+69124)
Hsp90aa1	chr12-3441 (-6729)
Ifng	chr10-3153 (-70345)
Ihh	chr1-14664 (-131)
Il1rapl1	chrX-3 (+877258)
Il6st	chr13-2819 (+103225)
Impact	chr18-2605 (-22973)
Insm1	chr2-5539 (-16)
Iqgap1	chr7-4511 (-46599)
Isl1	chr13-3403 (-394738)
Itga1	chr13-2221 (+427)
Itgb1	chr8-2427 (-30974)
Jag1	chr2-5061 (+1229)
Kif5c	chr2-2975 (+99996)
Klf7	chr1-3905 (+42363)
Klhl1	chr14-2266 (+816)
Kndc1	chr7-5655 (+35878)
Lef1	chr3-2344 (-291589)
Lmx1a	chr1-2022 (+356914)
Magi2	chr5-4715 (-342938)
Magi2	chr5-7224 (-680477), chr5-4715 (+289091)
Map1b	chr13-402 (-274413)
Mapt	chr11-6638 (+670)
Mark2	chr19-2250 (+72480)
Mef2c	chr13-3125 (+218294), chr13-1526 (+236440)
Meis1	chr11-4597 (-1150)
Mycbp2	chr14-2472 (-3071)
Mycn	chr12-8379 (+64)
Mylip	chr13-8073 (+100)
Myt1l	chr12-3535 (-391249)
Nav1	chr1-15059 (-31570)
Nefm	chr14-2624 (-230860)
Neu1	chr17-3798 (+21165)
Nfasc	chr1-3254 (-17002)
Nog	chr11-6292 (+279)
Notch1	chr2-6215 (-69813)
Notch3	chr17-2921 (+793)
Nr2f1	chr13-3273 (+20380), chr13-2032 (+36213)
Nrg1	chr8-11471 (-368519)
Nrg3	chr14-1606 (+647777)
Nrp1	chr8-2427 (+295607)
Ntn3	chr17-3923 (+267)
Ntrk2	chr13-3346 (-167372)
Numbl	chr7-5570 (+74862)
Nyap2	chr1-5437 (+239460)
Pacsin1	chr17-3854 (-12900)
Pax6	chr2-6207 (+4324)
Pbx1	chr1-2022 (+385425)
Pcdh15	chr10-3723 (-721967)
Pex2	chr3-4219 (-178803)
Pitx2	chr3-8627 (+42785)
Plxna4	chr6-3877 (-343365)
Plxnd1	chr6-3612 (-27213)
Pou3f2	chr4-4642 (-10041)
Ppp1r9a	chr6-2870 (+199639)
Prdm1	chr10-3910 (-70879)
Prkca	chr11-6392 (+361215)
Prkch	chr12-2410 (+246616)
Prmt5	chr14-1602 (-3777)
Prrx1	chr1-3887 (+1621)
Ptprd	chr4-3228 (+107767)
Ptprg	chr14-2686 (+321971), chr14-1277 (+631678)
Ptprj	chr2-421 (+84010)
Ptprs	chr17-9527 (+95424)
Ptprz1	chr6-3518 (-40710)
Rab11a	chr9-2467 (-36919)
Rarb	chr14-2902 (-79445)
Rasgrf1	chr9-2860 (-95979)
Rims2	chr15-2142 (-315), chr15-2887 (+163888)
Robo2	chr16-2657 (+689)
Satb2	chr1-3142 (-1292)
Sdc2	chr15-3133 (-323333)
Sema3a	chr5-3039 (+203)
Sema3c	chr5-13307 (-433)
Sema3d	chr5-13724 (+916)
Sema5a	chr15-3133 (+180031)
Sfrp2	chr3-3652 (+125)
Sh3gl2	chr4-3714 (-2436)
Shank3	chr15-2983 (+49420)
Six1	chr12-3119 (-65431)
Six4	chr12-3119 (+1427)
Slc12a5	chr2-5443 (+3061)
Slc1a3	chr15-2761 (-3247)
Slitrk5	chr14-2445 (+6419)
Sox11	chr12-3471 (+715)
Sox15	chr11-6373 (+238)
Sox2	chr3-2036 (-117371)
Sphk1	chr11-6819 (+7168)
Srcin1	chr11-5148 (+6330)
Srrm4	chr5-3335 (+22031)
Stau2	chr1-3816 (+78930)
Stk24	chr14-2832 (+320018)
Stmn2	chr3-310 (-264160), chr3-500 (-263355)
Stxbp1	chr2-15100 (+207)
Sufu	chr19-712 (+199)
Tal1	chr4-4868 (-1088)
Tbc1d24	chr17-3923 (-3558)
Tenm2	chr11-5194 (-292524)
Tenm3	chr8-2459 (-169076), chr8-3315 (+165251), chr8-3819 (+216123)
Tfap2c	chr2-3371 (+179101)
Tgif2	chr2-4231 (+652)
Thy1	chr9-3239 (-90022)
Trak1	chr9-3956 (+87783)
Ttc8	chr12-2639 (+163793)
Ube2v2	chr16-2626 (+541535)
Usp9x	chrX-526 (+171650)
Vldlr	chr19-1808 (-150276)
Vstm2l	chr2-3477 (+29232)
Wnt1	chr15-2943 (+8369)
Wnt9a	chr11-5010 (+109)
Xrcc4	chr13-3399 (-797287)
Zeb2	chr2-5360 (-56578), chr2-6210 (-4229)
Zic2	chr14-2336 (-1235)
Zswim6	chr13-2410 (+748748)
