# Supplementary material for: Developmental changes in the accessible chromatin, transcriptome and Ascl1-binding correlate with the loss in Müller Glial regenerative potential
Source: Sci Rep. 2020 Aug 12;10:13615. doi: 10.1038/s41598-020-70334-1 (PMC7423883; doi:10.1038/s41598-020-70334-1)
Supplement: Supplementary file 5 — Supplementary Table S4 [file 41598_2020_70334_MOESM5_ESM.xlsx]

## Sheet: Contents
Tab	Contents
C1 Red Down	Genes in RNA-seq cluster 1 (red in figure 4), decreased expression over MG development from P2 to adult
C2 Orange Down	Genes in RNA-seq cluster 2 (orange in figure 4), decreased expression over MG development from P2 to adult
C3 Lime Green Up	Genes in RNA-seq cluster 3 (lime green in figure 4), increased expression over MG development from P2 to adult
C4 Green Up	Genes in RNA-seq cluster 4 (Green in figure 4), increased expression over MG development from P2 to adult
C5 Light Blue Up	Genes in RNA-seq cluster 5 (light blue in figure 4), increased expression over MG development from P2 to adult
C6 Dark Blue Down	Genes in RNA-seq cluster 6 (dark blue in figure 4), decreased expression over MG development from P2 to adult
C7 Purple Up	Genes in RNA-seq cluster 7 (purple in figure 4), increased expression over MG development from P2 to adult
C8 Pink Up	Genes in RNA-seq cluster 8 (pink in figure 4), increased expression over MG development from P2 to adult

## Sheet: C1 Red Down
P2GFP	P8plus	P11plus	Adultplus	clusterID	GeneSymbol
0.987888	0.73361	-0.815385	-0.906113	1	Plekha6
0.97296	0.749077	-0.792006	-0.930031	1	Rtn2
0.981788	0.726287	-0.696176	-1.0119	1	Snap25
0.993624	0.707796	-0.671374	-1.03005	1	Tmem2
0.912825	0.787046	-0.623523	-1.07635	1	Nrl
0.943111	0.763887	-0.666283	-1.04071	1	Cep290
0.946843	0.756172	-0.649563	-1.05345	1	Stxbp1
0.83534	0.881991	-0.70105	-1.01628	1	Foxp4
0.858898	0.83408	-0.588113	-1.10487	1	Mast1
0.870978	0.81528	-0.564758	-1.1215	1	Ndrg1
1.03268	0.629047	-0.550493	-1.11123	1	Bmi1
1.02042	0.64856	-0.564885	-1.10409	1	Frmpd1
1.0107	0.638729	-0.500519	-1.14891	1	Rhbdl3
1.0418	0.607691	-0.520648	-1.12884	1	Doc2b
1.0417	0.61223	-0.533448	-1.12048	1	Ric3
0.986671	0.70426	-0.620882	-1.07005	1	Ap3b2
0.994187	0.683727	-0.577796	-1.10012	1	Epb4.1
1.02128	0.669641	-0.646749	-1.04417	1	Plcxd2
1.04384	0.637747	-0.628891	-1.0527	1	Ctif
1.05978	0.616296	-0.623083	-1.053	1	Fmn2
1.14548	0.49731	-0.607877	-1.03491	1	Scrt1
1.15324	0.499786	-0.662157	-0.990864	1	Stmn1
1.11608	0.550623	-0.656965	-1.00974	1	Dnajc6
1.1265	0.535444	-0.65308	-1.00886	1	Podxl
1.13651	0.488608	-0.539513	-1.0856	1	Adcy1
1.1313	0.496769	-0.541954	-1.08612	1	Arl6
1.1248	0.518102	-0.57975	-1.06315	1	Scrt2
1.13014	0.505552	-0.563428	-1.07226	1	Gtpbp4
1.12689	0.510629	-0.565131	-1.07239	1	Peli2
1.07594	0.585309	-0.585764	-1.07548	1	Hspa12a
1.09534	0.564662	-0.602428	-1.05758	1	Rab3c
1.06443	0.590371	-0.554205	-1.10059	1	Egflam
1.0915	0.556133	-0.557343	-1.09029	1	Smarca1
1.07621	0.557404	-0.503194	-1.13042	1	Shf
1.05791	0.574554	-0.485888	-1.14657	1	Lcorl
1.04767	0.594545	-0.504508	-1.13771	1	Tagln3
1.10064	0.514768	-0.476919	-1.13849	1	Zbtb10
1.06955	0.543497	-0.446161	-1.16688	1	Rnf144a
1.0901	0.520237	-0.455565	-1.15477	1	Tmeff1
1.07441	0.545077	-0.465381	-1.1541	1	Eif1a
1.08643	0.532263	-0.472989	-1.14571	1	Trim67
1.03158	0.581655	-0.421748	-1.19149	1	Dll1
1.03036	0.573241	-0.399328	-1.20428	1	Ypel1
1.07268	0.527127	-0.417944	-1.18187	1	B3gnt5
1.06348	0.535366	-0.409396	-1.18945	1	Gstm7
1.05978	0.547936	-0.426852	-1.18086	1	Fnbp1l
1.05578	0.552545	-0.425562	-1.18276	1	Rrp12
1.04488	0.567954	-0.428911	-1.18393	1	Prmt1
1.04951	0.560448	-0.425209	-1.18475	1	Stmn3
1.03811	0.590681	-0.463006	-1.16578	1	Heg1
1.03845	0.585061	-0.450204	-1.17331	1	Ddx21
1.03116	0.594953	-0.452088	-1.17403	1	Neurod1
1.00502	0.618885	-0.432225	-1.19168	1	Fscn1
0.991151	0.647438	-0.461554	-1.17703	1	Bsn
1.01147	0.625591	-0.468117	-1.16894	1	Myo5a
1.0124	0.62178	-0.461297	-1.17288	1	Rnf165
1.10108	0.531144	-0.521656	-1.11057	1	Rgs8
1.12938	0.476278	-0.479893	-1.12577	1	Nsg1
1.12687	0.483243	-0.488495	-1.12161	1	Pabpc4
1.15125	0.446241	-0.482927	-1.11457	1	Sh2d3c
1.16365	0.428231	-0.483281	-1.1086	1	C2cd3
1.16247	0.43704	-0.501073	-1.09844	1	Kcna5
1.17028	0.435489	-0.527609	-1.07816	1	Shroom2
1.15045	0.464349	-0.527157	-1.08764	1	Ilf2
1.14936	0.465614	-0.52632	-1.08865	1	Zc3h12c
1.14842	0.418399	-0.41017	-1.15665	1	Cmas
1.14273	0.423439	-0.40333	-1.16284	1	Rundc3b
1.12909	0.447065	-0.411794	-1.16436	1	Trp53i11
1.13821	0.437565	-0.419441	-1.15633	1	Tomm70a
1.13746	0.444282	-0.431798	-1.14994	1	Trp53
1.16776	0.39584	-0.423188	-1.14042	1	Nhp2
1.16321	0.402408	-0.422652	-1.14297	1	Ppa1
1.16672	0.406849	-0.44386	-1.12971	1	Actl6a
1.1657	0.404459	-0.435172	-1.13498	1	Fbxw7
1.14872	0.439346	-0.457563	-1.13051	1	Dazap1
1.15112	0.428006	-0.439613	-1.13951	1	Npm1
1.15146	0.421005	-0.425289	-1.14718	1	Whrn
1.11184	0.457735	-0.383232	-1.18635	1	Hdac2
1.11398	0.459095	-0.392213	-1.18087	1	Cdk4
1.11408	0.460723	-0.395905	-1.1789	1	Ube2e3
1.1162	0.469237	-0.420481	-1.16495	1	Hnrnpab
1.11191	0.476803	-0.424024	-1.16469	1	Rbmx
1.10546	0.479373	-0.410122	-1.17471	1	Ube2d1
1.11119	0.468774	-0.404377	-1.17558	1	Ybx1
1.12639	0.462214	-0.436698	-1.15191	1	Abce1
1.12218	0.467454	-0.435146	-1.15449	1	Armc10
1.12306	0.465685	-0.433932	-1.15481	1	Atpif1
1.12939	0.463137	-0.448467	-1.14406	1	Phtf2
1.13418	0.453248	-0.441399	-1.14603	1	Hes6
1.13354	0.453835	-0.440671	-1.1467	1	Hira
1.12391	0.474156	-0.456195	-1.14188	1	Cnot6
1.12664	0.473704	-0.464203	-1.13614	1	Zfp146
1.11516	0.483219	-0.448814	-1.14956	1	Gnb2l1
1.1051	0.494969	-0.443906	-1.15616	1	Syt9
1.05556	0.481201	-0.281855	-1.25491	1	Fez1
1.05444	0.482488	-0.281479	-1.25544	1	Spast
1.05761	0.471625	-0.26978	-1.25946	1	Insm1
1.06045	0.471742	-0.276668	-1.25553	1	Robo1
1.02938	0.506976	-0.266611	-1.26975	1	Fam110a
1.03512	0.488716	-0.247798	-1.27604	1	Fam107b
1.03517	0.483005	-0.238173	-1.28	1	Prep
1.03908	0.522416	-0.318003	-1.24349	1	Klhl23
1.03429	0.528714	-0.318244	-1.24476	1	Peg12
1.05722	0.495413	-0.311811	-1.24082	1	Odc1
1.04555	0.505909	-0.30278	-1.24868	1	Pno1
1.01293	0.537555	-0.283815	-1.26667	1	Zfhx3
1.01175	0.530573	-0.268433	-1.27389	1	Mfng
1.01637	0.52923	-0.276582	-1.26902	1	Thoc6
1.00909	0.549432	-0.296885	-1.26164	1	Spata13
0.995768	0.567092	-0.298943	-1.26392	1	Vopp1
1.0621	0.512705	-0.357821	-1.21698	1	Cyb5r4
1.05139	0.526378	-0.357117	-1.22065	1	Hn1
1.05038	0.52928	-0.360349	-1.21931	1	Sh3bp5
1.07312	0.506866	-0.375681	-1.20431	1	H2afy2
1.08495	0.489815	-0.373236	-1.20153	1	Pbrm1
1.07646	0.483243	-0.337477	-1.22222	1	Bex2
1.06782	0.490167	-0.328524	-1.22946	1	Sertad4
1.07707	0.492629	-0.35751	-1.21219	1	Nudcd2
1.06907	0.497312	-0.345592	-1.22079	1	Sap30
0.994316	0.610245	-0.382979	-1.22158	1	Dlgap3
0.998401	0.604365	-0.380961	-1.2218	1	Tuba1a
1.01809	0.575333	-0.370701	-1.22273	1	Mapk8ip2
1.01431	0.567399	-0.344574	-1.23713	1	Iglon5
1.00673	0.579416	-0.34988	-1.23627	1	Mbtd1
1.15674	0.382203	-0.362217	-1.17672	1	C1d
1.15697	0.377006	-0.353021	-1.18096	1	Myef2
1.16951	0.364292	-0.364877	-1.16893	1	Apex1
1.17347	0.361138	-0.370417	-1.16419	1	Tmem123
1.17108	0.353677	-0.349446	-1.17531	1	Plxna2
1.1635	0.366558	-0.351878	-1.17817	1	Rps27l
1.17714	0.333134	-0.329168	-1.18111	1	Xpo1
1.18293	0.321926	-0.32539	-1.17947	1	Pcdh17
1.18414	0.32152	-0.328026	-1.17764	1	Sfrp2
1.1736	0.32009	-0.297045	-1.19665	1	Faah
1.16403	0.328845	-0.286794	-1.20608	1	Pde5a
1.16209	0.355565	-0.32785	-1.1898	1	Ivns1abp
1.15889	0.352646	-0.314055	-1.19749	1	Srcin1
1.15629	0.352369	-0.306664	-1.20199	1	Tbx3
1.15249	0.322699	-0.24794	-1.22725	1	Gad2
1.14351	0.353592	-0.275958	-1.22115	1	Nudt11
1.12233	0.359751	-0.234743	-1.24734	1	Mpp6
1.09747	0.40332	-0.247057	-1.25373	1	Pdk3
1.11557	0.392724	-0.272586	-1.23571	1	Spcs3
1.13348	0.41326	-0.356095	-1.19065	1	Commd1
1.12477	0.426564	-0.357564	-1.19377	1	Snrpb2
1.09288	0.469253	-0.353696	-1.20844	1	Baz1a
1.09289	0.465795	-0.34699	-1.2117	1	Sfxn1
1.10492	0.4535	-0.355439	-1.20298	1	Zfp948
1.10541	0.44415	-0.33875	-1.21081	1	Zic2
1.1295	0.392076	-0.306405	-1.21517	1	Manf
1.12334	0.404017	-0.311747	-1.21561	1	Lrrfip1
1.11898	0.405682	-0.303518	-1.22114	1	Blmh
1.11977	0.402578	-0.300054	-1.2223	1	Mpped2
1.08568	0.451418	-0.301543	-1.23555	1	Ctnna2
1.07653	0.47221	-0.316776	-1.23197	1	Lrrn1
1.08961	0.458672	-0.324808	-1.22347	1	Taf9
1.07979	0.436315	-0.260854	-1.25525	1	Dusp4
1.09507	0.429562	-0.285838	-1.23879	1	Slit1
1.10544	0.424831	-0.303268	-1.22701	1	Utp14a
1.1501	0.135985	0.00185712	-1.28794	1	Rassf2
1.06492	0.265149	0.0099101	-1.33998	1	Ppp1r14c
1.09027	0.236141	-0.00144368	-1.32497	1	Ankrd44
1.08807	0.256537	-0.0218077	-1.3228	1	Cdh4
1.21279	0.192128	-0.199803	-1.20512	1	Pbk
1.18764	0.226676	-0.188507	-1.22581	1	Melk
1.19674	0.21628	-0.195279	-1.21774	1	Tubb6
1.18076	0.242725	-0.19515	-1.22833	1	Frmd4a
1.17966	0.254356	-0.209312	-1.2247	1	Kif18b
1.16052	0.288245	-0.214159	-1.2346	1	Dock11
1.14233	0.27877	-0.159373	-1.26173	1	St6gal2
1.12825	0.299316	-0.157687	-1.26988	1	Magoh
1.13622	0.297995	-0.173171	-1.26104	1	Tbc1d1
1.19636	0.163642	-0.124517	-1.23549	1	Lingo1
1.12678	0.26192	-0.103788	-1.28491	1	Lrrtm1
1.15412	0.229604	-0.118302	-1.26542	1	Sfrp1
1.3056	-0.276685	0.0727131	-1.10162	1	Lrrn3
1.33681	-0.179457	-0.0732065	-1.08415	1	Barhl2
1.3698	-0.134625	-0.203657	-1.03152	1	Fam111a
1.32646	0.0635881	-0.327378	-1.06267	1	Nup37
1.33158	0.0482375	-0.320693	-1.05912	1	Gnb4
1.32555	0.0540973	-0.310157	-1.06949	1	Kif2c
1.33995	0.00341919	-0.282976	-1.0604	1	Iqgap3
1.33886	0.00866225	-0.28681	-1.06071	1	Siah1b
1.31138	0.0463845	-0.256771	-1.101	1	Snrpn
1.32664	0.0383698	-0.29077	-1.07424	1	Kif18a
1.32327	0.0376998	-0.279593	-1.08137	1	Lca5
1.27891	0.0648547	-0.193698	-1.15007	1	Depdc1b
1.28531	0.0331108	-0.170459	-1.14796	1	Megf6
1.26791	0.104434	-0.217214	-1.15513	1	Cdca7l
1.24236	0.158095	-0.225401	-1.17505	1	Ncapg
1.25598	0.140441	-0.235714	-1.1607	1	Ncaph
1.28907	0.185102	-0.407369	-1.06681	1	Hmgb2
1.30016	0.167716	-0.414452	-1.05342	1	Igf2bp2
1.29689	0.172473	-0.411553	-1.05781	1	Sdc1
1.27592	0.201616	-0.392492	-1.08505	1	Depdc1a
1.26932	0.213483	-0.392191	-1.09061	1	Exosc7
1.28594	0.162686	-0.35645	-1.09217	1	Cdca4
1.29461	0.158958	-0.378713	-1.07485	1	Lsm2
1.28239	0.177731	-0.370957	-1.08916	1	Adcy2
1.28472	0.180781	-0.384221	-1.08128	1	Bud31
1.30495	0.121143	-0.348643	-1.07745	1	Cks1b
1.31236	0.110573	-0.355723	-1.06721	1	Ift74
1.29868	0.116483	-0.32125	-1.09392	1	Ccdc39
1.3042	0.0985231	-0.310505	-1.09222	1	Enc1
1.28395	0.144737	-0.320684	-1.10801	1	Fam122b
1.28327	0.145304	-0.319502	-1.10907	1	Kif14
1.27886	0.155962	-0.323179	-1.11164	1	Fam83d
1.28219	0.153899	-0.330021	-1.10607	1	Meis2
1.25294	0.193831	-0.307453	-1.13932	1	Neil3
1.26643	0.164993	-0.300727	-1.1307	1	Tmem138
1.22975	0.19822	-0.250906	-1.17706	1	Epb4.1l4a
1.23763	0.183241	-0.249309	-1.17156	1	Fndc3c1
1.24095	0.184987	-0.260664	-1.16528	1	Rasgef1b
1.21041	0.23191	-0.251588	-1.19073	1	Spef1
1.22269	0.225896	-0.274404	-1.17418	1	Dcx
1.22013	0.230706	-0.275083	-1.17575	1	Spsb4
1.2155	0.253907	-0.299678	-1.16973	1	Lsm12
1.2145	0.263974	-0.313578	-1.16489	1	Kctd20
1.21216	0.275296	-0.326226	-1.16123	1	Zdhhc2
1.25028	0.215634	-0.335566	-1.13035	1	Rbbp8
1.2372	0.244438	-0.345864	-1.13577	1	Apool
1.22737	0.251349	-0.32883	-1.14989	1	Nphp1
1.23065	0.27087	-0.373354	-1.12816	1	Prkar1b
1.23515	0.262678	-0.372312	-1.12552	1	Tdp1
1.24985	0.242964	-0.382663	-1.11015	1	Gabpb1
1.248	0.241119	-0.37334	-1.11578	1	Snrpf
1.19713	0.315955	-0.355077	-1.15801	1	Rps6ka6
1.19272	0.33347	-0.374782	-1.15141	1	Nphp4
1.19782	0.322992	-0.370234	-1.15058	1	Pgls
1.22114	0.296578	-0.392031	-1.12569	1	Nrxn2
1.213	0.295523	-0.364711	-1.14381	1	Gar1
1.21545	0.295429	-0.372027	-1.13886	1	Gng2
1.23779	0.278019	-0.41025	-1.10556	1	Eml1
1.23095	0.292142	-0.415486	-1.1076	1	Agap2
1.23296	0.285739	-0.409399	-1.1093	1	Tpm4
1.2155	0.317515	-0.415303	-1.11771	1	Clic4
1.20129	0.3373	-0.40908	-1.12951	1	Me2
1.22855	0.312132	-0.449086	-1.09159	1	Chgb
1.21298	0.337253	-0.448531	-1.10171	1	Lsm11
1.21775	0.323978	-0.43646	-1.10527	1	Tubb5
1.16726	0.381955	-0.392787	-1.15643	1	Ppip5k2
1.19067	0.351763	-0.404472	-1.13796	1	B3galnt2
1.1853	0.360643	-0.405532	-1.14041	1	Chrna3
1.1855	0.358262	-0.401312	-1.14245	1	Pcgf3
1.1813	0.372679	-0.41766	-1.13631	1	Heyl
1.18248	0.369992	-0.415855	-1.13662	1	Mak16
1.18021	0.367013	-0.402506	-1.14472	1	Taf11
1.17838	0.372651	-0.408288	-1.14274	1	Zfp704
1.17167	0.405005	-0.456525	-1.12015	1	Eef1e1
1.17449	0.403893	-0.463765	-1.11462	1	Syncrip
1.17915	0.387645	-0.442871	-1.12392	1	Nuak2
1.18284	0.376197	-0.430184	-1.12885	1	Gars
1.18971	0.370549	-0.440941	-1.11931	1	Igsf9
1.19697	0.367104	-0.458514	-1.10556	1	Pafah1b3
1.20575	0.351375	-0.454244	-1.10289	1	2810408A11Rik
1.20062	0.356694	-0.447999	-1.10931	1	Ctps
1.20292	0.352819	-0.447461	-1.10828	1	Eif1ad
1.19999	0.376083	-0.490894	-1.08518	1	Mphosph10
1.18405	0.391695	-0.469195	-1.10655	1	Dhx9
1.18903	0.38617	-0.474174	-1.10102	1	Nutf2
1.26229	0.250988	-0.441506	-1.07177	1	Ppil1
1.26118	0.257254	-0.450668	-1.06777	1	Slc7a1
1.27612	0.218181	-0.425096	-1.06921	1	H2afz
1.2731	0.239573	-0.458241	-1.05443	1	Snrnp40
1.27756	0.228334	-0.451415	-1.05448	1	Kif3a
1.27358	0.233067	-0.446157	-1.06049	1	Setd8
1.26254	0.268906	-0.481983	-1.04946	1	Adss
1.26139	0.269991	-0.479829	-1.05155	1	Zfp451
1.26532	0.256661	-0.465301	-1.05668	1	1110038B12Rik
1.27494	0.245098	-0.47789	-1.04215	1	Sephs1
1.24653	0.299015	-0.487804	-1.05774	1	G3bp1
1.24264	0.296153	-0.465929	-1.07287	1	Suv39h2
1.24495	0.286253	-0.45265	-1.07855	1	Eif2s1
1.25315	0.273944	-0.456489	-1.0706	1	Tfdp1
1.20884	0.353821	-0.471039	-1.09162	1	1500012F01Rik
1.21485	0.341403	-0.464577	-1.09167	1	Ezh2
1.2169	0.347639	-0.486959	-1.07758	1	Snrpe
1.21703	0.341013	-0.471781	-1.08626	1	Nupl1
1.21928	0.340013	-0.477933	-1.08136	1	Zfp41
1.22612	0.336235	-0.495624	-1.06673	1	0610010F05Rik
1.22737	0.338704	-0.50684	-1.05923	1	Whsc1
1.22002	0.35695	-0.523232	-1.05374	1	Zfp422
1.22112	0.358494	-0.532153	-1.04746	1	Pdp1
1.21933	0.360732	-0.5304	-1.04966	1	Prpf40a
1.20729	0.372326	-0.510299	-1.06931	1	Shisa2
1.2094	0.372408	-0.519232	-1.06257	1	C1qbp
1.2119	0.365745	-0.512182	-1.06546	1	Gngt2
1.21184	0.367329	-0.516063	-1.06311	1	Rbbp4
1.27899	0.248246	-0.50253	-1.02471	1	Lsm3
1.28849	0.234153	-0.510592	-1.01205	1	Ccnb1
1.28522	0.236961	-0.50271	-1.01948	1	Klhl29
1.31673	0.179377	-0.508395	-0.987714	1	Lmnb1
1.31267	0.191108	-0.517702	-0.986079	1	Tdp2
1.29877	0.206019	-0.489205	-1.01559	1	Fkbp3
1.30372	0.205396	-0.510217	-0.9989	1	Fam65b
1.30303	0.212756	-0.525485	-0.990305	1	Apc
1.29559	0.227339	-0.526819	-0.996108	1	Phf6
1.31246	0.215022	-0.583994	-0.943487	1	Nup107
1.30347	0.233607	-0.588154	-0.948926	1	Rrp15
1.28616	0.265601	-0.587085	-0.964672	1	Zik1
1.29859	0.239791	-0.578348	-0.960036	1	Cep76
1.29292	0.247812	-0.570363	-0.970373	1	Nop58
1.3173	0.189502	-0.5371	-0.969705	1	Maz
1.31953	0.183975	-0.53411	-0.969393	1	Mir17hg
1.3193	0.189697	-0.548431	-0.960565	1	Ephb2
1.3223	0.182092	-0.543917	-0.960476	1	G2e3
1.31552	0.203259	-0.566079	-0.952702	1	Ranbp1
1.31225	0.207871	-0.560781	-0.959336	1	Nup205
1.31152	0.211623	-0.567725	-0.955417	1	Tbp
1.30395	0.216948	-0.541254	-0.979642	1	Gng3
1.30898	0.21131	-0.552452	-0.967839	1	Fbxl18
1.30674	0.214734	-0.549946	-0.971531	1	Mdm1
1.27839	0.289275	-0.620665	-0.947001	1	Gmps
1.26888	0.30034	-0.599546	-0.969677	1	Hnrnph1
1.26675	0.308182	-0.614025	-0.960907	1	Tbc1d30
1.30168	0.258406	-0.675388	-0.884702	1	Zbtb12
1.29104	0.274168	-0.653968	-0.911244	1	Cenpj
1.28861	0.272386	-0.627288	-0.933705	1	Hook1
1.2929	0.264603	-0.627973	-0.929534	1	Mcm7
1.26148	0.283045	-0.511698	-1.03282	1	Ccng2
1.25849	0.285331	-0.504442	-1.03938	1	Dck
1.25173	0.304479	-0.523583	-1.03263	1	Myo1b
1.25907	0.291323	-0.522222	-1.02818	1	Tcp1
1.23756	0.332717	-0.535267	-1.03501	1	Epb4.1l3
1.24298	0.324151	-0.536597	-1.03053	1	Poc1b
1.24794	0.323081	-0.55723	-1.01379	1	Smarca5
1.23833	0.339047	-0.556807	-1.02057	1	Uck2
1.26739	0.282945	-0.538642	-1.01169	1	Nap1l1
1.27134	0.271153	-0.525756	-1.01674	1	Zfp81
1.27835	0.271611	-0.561818	-0.988139	1	Snrpa1
1.28642	0.25176	-0.546879	-0.991298	1	Arl5b
1.27989	0.260262	-0.537587	-1.00257	1	Casp2
1.2761	0.265905	-0.534365	-1.00764	1	Prdm1
1.25987	0.308432	-0.574619	-0.993684	1	Slit2
1.27182	0.287446	-0.574449	-0.984815	1	Haus1
1.2653	0.29743	-0.569836	-0.992894	1	Ankrd32
1.26703	0.296603	-0.576633	-0.986998	1	Ssrp1
1.25619	0.30175	-0.536726	-1.02121	1	Rpl32
1.25246	0.311783	-0.546825	-1.01741	1	Trim28
1.26048	0.30129	-0.556346	-1.00543	1	A830080D01Rik
1.26779	0.288006	-0.554814	-1.00098	1	Dnajc2
1.18732	0.424434	-0.57003	-1.04172	1	Gstcd
1.17118	0.449893	-0.573906	-1.04717	1	Smarcc1
1.20078	0.395825	-0.546434	-1.05017	1	Khdrbs1
1.22909	0.356443	-0.563303	-1.02223	1	Rangap1
1.21893	0.375943	-0.572623	-1.02225	1	Hprt
1.21595	0.376278	-0.559173	-1.03306	1	Tcerg1
1.20062	0.42754	-0.655513	-0.972643	1	Celf5
1.19319	0.430388	-0.620683	-1.0029	1	Epha8
1.18979	0.440176	-0.63859	-0.991381	1	Iqsec3
1.20018	0.42446	-0.639555	-0.98508	1	Rpgr
1.21099	0.400914	-0.614068	-0.997839	1	Rpia
1.22795	0.371273	-0.605261	-0.993961	1	Aatf
1.23029	0.368176	-0.607827	-0.990642	1	Nup210
1.23612	0.370582	-0.655175	-0.951531	1	Camta1
1.24651	0.345959	-0.62515	-0.96732	1	Cbx2
1.25278	0.333013	-0.616418	-0.969372	1	Rnaseh2c
1.12765	0.553436	-0.773129	-0.907957	1	Kif19a
1.11302	0.575932	-0.804422	-0.884531	1	Pgm2l1
1.19711	0.45083	-0.769918	-0.878018	1	Arhgap33
1.23613	0.389029	-0.818786	-0.806371	1	Dpf1

## Sheet: C2 Orange Down
P2GFP	P8plus	P11plus	Adultplus	clusterID	GeneSymbol
1.46862	-0.500553	-0.733043	-0.235027	2	Fancd2
1.48671	-0.644751	-0.519783	-0.322181	2	Calb2
1.47476	-0.62858	-0.612779	-0.2334	2	Lhx9
1.47347	-0.623567	-0.623567	-0.226332	2	Pla2g4b
1.48956	-0.512239	-0.345062	-0.63226	2	Slfn9
1.48728	-0.341502	-0.486408	-0.659373	2	Dpm1
1.48934	-0.38023	-0.449172	-0.659942	2	Gad1
1.49432	-0.384009	-0.51551	-0.594803	2	Pcdhga9
1.49532	-0.416968	-0.473061	-0.605289	2	Gins2
1.49572	-0.425877	-0.467253	-0.602593	2	Adamts15
1.49591	-0.430507	-0.464216	-0.601186	2	Tcf19
1.49873	-0.446166	-0.506334	-0.54623	2	Tmem194
1.5	-0.5	-0.5	-0.5	2	Trpc2
1.49921	-0.460624	-0.540293	-0.498289	2	Mcm10
1.49959	-0.482116	-0.532801	-0.484676	2	Rps27
1.49664	-0.490821	-0.584576	-0.421239	2	Cdc45
1.49886	-0.554341	-0.478527	-0.465989	2	Fanci
1.49924	-0.529722	-0.513863	-0.455655	2	Rph3a
1.47917	-0.357823	-0.72697	-0.394376	2	Anln
1.48777	-0.401884	-0.676058	-0.409832	2	Rpa2
1.49165	-0.399882	-0.643586	-0.448183	2	Wdr62
1.49002	-0.334399	-0.590074	-0.565544	2	Ankle1
1.49245	-0.356435	-0.57999	-0.556024	2	Atad2
1.49607	-0.397602	-0.563137	-0.535327	2	Hjurp
1.49532	-0.389197	-0.572997	-0.533124	2	Zbtb20
1.49492	-0.391737	-0.592	-0.511179	2	C130071C03Rik
1.49704	-0.422924	-0.576582	-0.497539	2	Kif4
1.43734	-0.0923413	-0.569996	-0.775004	2	Cdk5rap2
1.44199	-0.107707	-0.569932	-0.764354	2	Prc1
1.43801	-0.0872857	-0.596977	-0.753745	2	Donson
1.44084	-0.0979909	-0.591507	-0.751338	2	Ccnf
1.44204	-0.104224	-0.582889	-0.754924	2	Tipin
1.44697	-0.134854	-0.539296	-0.77282	2	Hells
1.45346	-0.165787	-0.519514	-0.76816	2	Ube2j2
1.44702	-0.128424	-0.558619	-0.759981	2	Cdca2
1.44796	-0.131079	-0.560632	-0.756251	2	Hmga1
1.44505	-0.117777	-0.571132	-0.756145	2	Incenp
1.44725	-0.126352	-0.567939	-0.75296	2	Mcm3
1.45112	-0.146463	-0.548081	-0.756576	2	Cntln
1.45314	-0.151198	-0.556084	-0.745855	2	Lbr
1.45226	-0.145854	-0.562839	-0.743564	2	Zcwpw1
1.44367	-0.102978	-0.6134	-0.727292	2	Plk1
1.44708	-0.114165	-0.618529	-0.714387	2	Haus5
1.4452	-0.106753	-0.622981	-0.715467	2	Pkmyt1
1.43721	-0.0766003	-0.641921	-0.718685	2	Shcbp1
1.43623	-0.0756272	-0.625874	-0.734724	2	Rad54b
1.43514	-0.0719337	-0.626599	-0.736603	2	Rpl14-ps1
1.45338	-0.137352	-0.620155	-0.695871	2	Mcm8
1.4563	-0.149877	-0.612206	-0.694216	2	Cdkn2c
1.45643	-0.150789	-0.609609	-0.69603	2	Kif15
1.45534	-0.150533	-0.588927	-0.715882	2	Kif20a
1.45759	-0.160697	-0.582738	-0.714157	2	Mum1
1.45276	-0.137849	-0.602676	-0.712233	2	Wdr90
1.45722	-0.156103	-0.597225	-0.703893	2	S100pbp
1.45712	-0.154783	-0.602225	-0.700115	2	Syt6
1.46118	-0.180516	-0.561844	-0.718819	2	Lin54
1.45773	-0.165792	-0.565449	-0.726493	2	Spag5
1.45455	-0.153211	-0.56683	-0.734511	2	Spc24
1.44926	-0.12652	-0.594999	-0.727743	2	Rfc5
1.44851	-0.124646	-0.591256	-0.732605	2	Cenpa
1.44788	-0.122689	-0.589997	-0.735191	2	Pold3
1.45378	-0.146748	-0.580015	-0.727021	2	Rad51
1.44989	-0.132223	-0.580628	-0.737035	2	Brip1
1.45064	-0.134069	-0.584224	-0.732352	2	Mad2l1
1.45588	-0.262155	-0.374152	-0.819572	2	Dna2
1.47158	-0.302397	-0.412083	-0.757099	2	Nhlrc3
1.46955	-0.276892	-0.434285	-0.758378	2	4930427A07Rik
1.46717	-0.260629	-0.442612	-0.763927	2	Scamp3
1.45358	-0.18686	-0.47541	-0.79131	2	Nsl1
1.45496	-0.18595	-0.487297	-0.781709	2	Tfap2a
1.45675	-0.215944	-0.445101	-0.795701	2	Brca1
1.46159	-0.216188	-0.478625	-0.766775	2	Crabp1
1.45976	-0.212526	-0.471755	-0.775482	2	Kif11
1.46342	-0.197881	-0.536699	-0.728838	2	Mis12
1.46235	-0.200812	-0.517892	-0.743643	2	Mob1a
1.466	-0.225866	-0.495834	-0.744299	2	Cenpq
1.46743	-0.236334	-0.487098	-0.743997	2	Glra2
1.47152	-0.238403	-0.523027	-0.710092	2	Syt7
1.47135	-0.245061	-0.505523	-0.72077	2	2700097O09Rik
1.46953	-0.235193	-0.509037	-0.725297	2	Pcna
1.4678	-0.205188	-0.574962	-0.687654	2	Aldh1a3
1.46499	-0.19655	-0.561003	-0.707433	2	1700020I14Rik
1.46711	-0.206344	-0.558847	-0.701921	2	Ass1
1.46902	-0.215829	-0.555347	-0.697844	2	Tk1
1.47095	-0.217671	-0.584376	-0.668903	2	Ccne2
1.47257	-0.227855	-0.572627	-0.672092	2	Foxm1
1.47391	-0.235189	-0.569088	-0.669634	2	Uhmk1
1.47653	-0.25628	-0.540634	-0.67962	2	Pola1
1.47174	-0.23263	-0.541496	-0.69761	2	Atp6v0c
1.47353	-0.239073	-0.547933	-0.686526	2	Rpl26
1.47812	-0.273459	-0.516371	-0.68829	2	Zfp367
1.48058	-0.283674	-0.523851	-0.673053	2	Mybl2
1.4786	-0.272294	-0.525634	-0.68067	2	D17H6S56E-5
1.4785	-0.269945	-0.530619	-0.677939	2	Metap1d
1.47282	-0.268127	-0.473384	-0.731309	2	Nhs
1.47449	-0.269678	-0.485439	-0.719374	2	Chkb
1.4766	-0.281485	-0.482977	-0.712141	2	Dnajb14
1.47572	-0.281314	-0.475108	-0.719297	2	Traip
1.47986	-0.316996	-0.452219	-0.710647	2	AI593442
1.48314	-0.312615	-0.49167	-0.678851	2	Cdk2
1.4805	-0.306217	-0.475633	-0.698653	2	Ung
1.36951	-0.218779	-1.03061	-0.120114	2	Pttg1
1.41114	-0.153921	-0.940621	-0.316594	2	Robo3
1.46478	-0.244809	-0.768612	-0.451358	2	Ccne1
1.45967	-0.21053	-0.774356	-0.474782	2	Rims3
1.45439	-0.186043	-0.785478	-0.482869	2	Ttll4
1.48228	-0.314543	-0.689032	-0.478701	2	Asf1b
1.4825	-0.303633	-0.676387	-0.502484	2	Prdm11
1.47398	-0.253231	-0.705621	-0.515127	2	Fbxo5
1.47579	-0.251704	-0.680881	-0.54321	2	Gm14204
1.48559	-0.305441	-0.631006	-0.549143	2	Prim1
1.4817	-0.278691	-0.641988	-0.561021	2	Ccdc60
1.48115	-0.274051	-0.639227	-0.567872	2	Gins3
1.48102	-0.270718	-0.626048	-0.584255	2	Cdc6
1.48034	-0.265475	-0.616944	-0.597918	2	Dhfr
1.48244	-0.279423	-0.58295	-0.620063	2	Fat3
1.47754	-0.249352	-0.598485	-0.629701	2	Mastl
1.47702	-0.245719	-0.615018	-0.616279	2	Ncapg2
1.47708	-0.246074	-0.61682	-0.614183	2	Psmc3ip
1.46255	-0.183844	-0.708623	-0.570084	2	Etaa1
1.46453	-0.18336	-0.660842	-0.620331	2	Hirip3
1.46862	-0.202593	-0.651944	-0.614079	2	Pmf1
1.46496	-0.187023	-0.67327	-0.604666	2	Mboat1
1.46557	-0.189648	-0.670751	-0.605171	2	Nusap1
1.46303	-0.180964	-0.69078	-0.591285	2	Pold1
1.46562	-0.192067	-0.681965	-0.591592	2	Tmpo
1.47134	-0.21543	-0.621204	-0.634707	2	Myt1l
1.47217	-0.219695	-0.63366	-0.618813	2	Kifc5b
1.47306	-0.224195	-0.6261	-0.622764	2	Tacc3
1.47183	-0.219379	-0.601075	-0.651378	2	Wdr76
1.46668	-0.193136	-0.619347	-0.654193	2	Zwilch
1.46711	-0.19654	-0.60527	-0.665296	2	Kcnab3
1.46726	-0.196566	-0.611283	-0.659415	2	Msh6
1.46284	-0.178171	-0.602427	-0.682237	2	Dek
1.46273	-0.177417	-0.604462	-0.680854	2	Mtcp1
1.46096	-0.167806	-0.620744	-0.672405	2	2810417H13Rik
1.46259	-0.174389	-0.625783	-0.662422	2	Recql4
1.45796	-0.154484	-0.629883	-0.673595	2	E330009J07Rik
1.45803	-0.154108	-0.640045	-0.66388	2	Mcm4
1.45621	-0.146377	-0.664407	-0.645429	2	Pole
1.45816	-0.154436	-0.656971	-0.646757	2	Dnajc9
1.45948	-0.160067	-0.65565	-0.643761	2	Klf7
1.45047	-0.124727	-0.633042	-0.692702	2	Dut
1.4511	-0.126393	-0.640893	-0.683811	2	Hnrnpa1
1.4533	-0.134798	-0.642948	-0.675552	2	Gtse1
1.45504	-0.142371	-0.633718	-0.678955	2	Usp1
1.35023	0.0960722	-0.476408	-0.969892	2	Cdc7
1.35179	0.0877453	-0.465982	-0.973558	2	Cdca8
1.35638	0.0821572	-0.475563	-0.962975	2	Kcnq2
1.36097	0.0749635	-0.482188	-0.953746	2	Mrpl18
1.3517	0.100317	-0.492894	-0.959119	2	Alg13
1.35498	0.0939863	-0.494873	-0.954094	2	Piga
1.34389	0.122968	-0.506484	-0.960373	2	Timm50
1.3463	0.11444	-0.498546	-0.962197	2	Trim59
1.34162	0.115117	-0.477622	-0.979119	2	Bub1
1.34017	0.116599	-0.474136	-0.982628	2	Mns1
1.33944	0.114805	-0.467042	-0.987208	2	Mki67
1.34291	0.104802	-0.461473	-0.986236	2	Cdkn2aipnl
1.34015	0.109526	-0.459124	-0.990555	2	Prdx4
1.33324	0.114722	-0.440251	-1.00771	2	Ccnd1
1.33928	0.104269	-0.444717	-0.998836	2	E2f1
1.33672	0.109106	-0.443576	-1.00225	2	Gtf2a2
1.34596	0.0894544	-0.443663	-0.991747	2	Ssna1
1.34107	0.0984237	-0.440645	-0.998844	2	Rcc1
1.33929	0.0988074	-0.434015	-1.00408	2	Top2a
1.32483	0.133777	-0.443693	-1.01492	2	Alyref
1.32671	0.140173	-0.46482	-1.00206	2	Banf1
1.32084	0.152181	-0.465108	-1.00792	2	Cenpi
1.32007	0.148918	-0.454975	-1.01402	2	Lsm6
1.31351	0.167945	-0.46767	-1.01379	2	Reln
1.30435	0.172417	-0.4396	-1.03716	2	Dscam
1.30117	0.188402	-0.460129	-1.02944	2	4930453N24Rik
1.30468	0.181493	-0.459774	-1.0264	2	Snhg5
1.32157	0.164704	-0.49633	-0.989942	2	Hn1l
1.31729	0.174016	-0.498219	-0.993092	2	Sf3a3
1.31857	0.165012	-0.483288	-1.00029	2	Zfp568
1.32678	0.149833	-0.486282	-0.990327	2	Cenpf
1.32327	0.156979	-0.48643	-0.993824	2	Ska1
1.33893	0.13865	-0.519214	-0.958364	2	Zfp618
1.3328	0.148646	-0.512471	-0.968977	2	E2f7
1.3361	0.142038	-0.512976	-0.965158	2	Utp3
1.33503	0.145164	-0.51523	-0.964966	2	Zmynd19
1.33457	0.134082	-0.486847	-0.981802	2	Scn3a
1.33424	0.139869	-0.498593	-0.975519	2	2700094K13Rik
1.33933	0.131039	-0.502752	-0.967613	2	Snrpd1
1.38669	-0.0368539	-0.387953	-0.961884	2	Ccdc34
1.38644	-0.0477845	-0.369755	-0.968904	2	Nrm
1.38791	-0.028633	-0.406642	-0.952638	2	Cdk1
1.39414	-0.0550881	-0.389506	-0.949543	2	Mms22l
1.39681	-0.0515577	-0.406704	-0.938545	2	Exo1
1.39374	-0.0418992	-0.409446	-0.94239	2	Uhrf1
1.39685	-0.0245374	-0.455287	-0.917022	2	Dlgap5
1.39802	-0.0274105	-0.455609	-0.914997	2	Fgfr1op
1.39154	-0.0219443	-0.434548	-0.935045	2	Cdca5
1.39601	-0.0319399	-0.437317	-0.926757	2	Rad18
1.38843	-0.000163681	-0.461094	-0.927173	2	E2f8
1.3849	0.0135665	-0.471183	-0.927283	2	Fignl1
1.37767	0.0212961	-0.451455	-0.947508	2	Arhgap19
1.37559	0.0332586	-0.465459	-0.943392	2	Kif22
1.322	0.12124	-0.408464	-1.03478	2	Ammecr1
1.32485	0.110536	-0.39958	-1.03581	2	Ckap2
1.322	0.113998	-0.395296	-1.0407	2	H1fx
1.32057	0.115774	-0.393239	-1.0431	2	Pif1
1.32093	0.0946753	-0.35837	-1.05724	2	Gjc1
1.32726	0.0971868	-0.384812	-1.03964	2	Fgf15
1.33322	0.0794754	-0.37594	-1.03676	2	Rpa3
1.32739	0.0873287	-0.36847	-1.04625	2	Cenpe
1.3303	0.0807537	-0.367719	-1.04334	2	Ehd2
1.36448	-0.00943072	-0.345844	-1.00921	2	Ttf2
1.34646	0.050274	-0.375041	-1.02169	2	Chaf1b
1.35182	0.0274746	-0.357536	-1.02176	2	Nedd1
1.34689	0.0352228	-0.352297	-1.02982	2	Ypel4
1.34667	0.0670735	-0.404683	-1.00906	2	Cdc25c
1.34636	0.0693706	-0.407587	-1.00815	2	Glrx3
1.34693	0.06917	-0.409465	-1.00664	2	Trip13
1.34188	0.0736486	-0.397865	-1.01766	2	Dtl
1.34656	0.0615268	-0.394517	-1.01357	2	Esco2
1.37682	1.59909e-05	-0.408659	-0.968177	2	Alg8
1.36516	0.0282017	-0.409599	-0.983759	2	Cenph
1.35805	0.0365593	-0.395744	-0.998869	2	Bub1b
1.36329	0.0240827	-0.394967	-0.992404	2	Elavl4
1.36538	0.0561364	-0.463555	-0.957964	2	Pygo1
1.3661	0.0483895	-0.451287	-0.963205	2	Cdca3
1.36103	0.0570215	-0.44548	-0.972571	2	Nudt5
1.35417	0.0650458	-0.431297	-0.987917	2	Eme1
1.35982	0.0489538	-0.424964	-0.983813	2	Nasp
1.36173	0.0456523	-0.426896	-0.980489	2	Rpl34
1.39992	0.00594414	-0.541749	-0.864116	2	Dbf4
1.39535	0.0156862	-0.536362	-0.874677	2	Troap
1.38698	0.0421748	-0.551376	-0.877778	2	Ccnb2
1.39388	0.023346	-0.546927	-0.8703	2	Scrn1
1.39174	0.0317403	-0.555339	-0.868137	2	Chaf1a
1.39137	0.0311141	-0.550931	-0.871551	2	Pms2
1.38969	0.0479295	-0.590178	-0.847441	2	Blm
1.39043	0.0416165	-0.575302	-0.856742	2	Orc6
1.39175	0.0359147	-0.567838	-0.859827	2	Rnaseh2b
1.38136	0.0638162	-0.575118	-0.870061	2	4930503L19Rik
1.37525	0.0789888	-0.577066	-0.877175	2	Zfp652
1.38022	0.0564784	-0.545504	-0.891194	2	Appbp2
1.38301	0.0497936	-0.545577	-0.887222	2	Kif20b
1.37923	0.0633056	-0.558108	-0.884432	2	Casp8ap2
1.38253	0.0560601	-0.560093	-0.878499	2	Col6a1
1.38465	0.0502973	-0.558299	-0.876649	2	Skp2
1.38241	0.0587385	-0.567182	-0.873962	2	Mrpl47
1.38525	0.0514615	-0.566073	-0.870635	2	Zic5
1.37323	0.0570258	-0.505184	-0.925076	2	Cdca7
1.36799	0.0694067	-0.505702	-0.931694	2	Tmem194b
1.36811	0.0717557	-0.511942	-0.927924	2	Vps36
1.37742	0.0336864	-0.475374	-0.935733	2	Exosc8
1.37982	0.0309748	-0.481816	-0.928976	2	Hyls1
1.3717	0.0496718	-0.480669	-0.940704	2	Aurkb
1.37333	0.0468453	-0.482805	-0.937372	2	Nfatc2ip
1.37655	0.0410977	-0.486815	-0.930829	2	Lin9
1.37731	0.0440069	-0.497364	-0.923957	2	Mis18bp1
1.38689	0.0280817	-0.514248	-0.900722	2	Gins1
1.38626	0.0306682	-0.51677	-0.90016	2	Raver1
1.38324	0.042957	-0.528994	-0.897202	2	Ect2
1.37977	0.0449023	-0.513141	-0.911535	2	Eri2
1.39568	-0.00878473	-0.480985	-0.905906	2	Pbx3
1.39742	-0.0150115	-0.477378	-0.905036	2	Wdhd1
1.39318	0.0117583	-0.512728	-0.892206	2	Bcl7c
1.39138	0.00737735	-0.492337	-0.906423	2	Dnmt3b
1.3372	0.153479	-0.548765	-0.941913	2	Cntrob
1.33719	0.15862	-0.563434	-0.932372	2	Rnaseh2a
1.32498	0.185303	-0.568565	-0.941717	2	Ina
1.3327	0.174201	-0.582886	-0.924016	2	Mcm2
1.33363	0.167856	-0.569068	-0.932421	2	Ddx39
1.33225	0.172726	-0.575274	-0.9297	2	Suv39h1
1.35251	0.113679	-0.529454	-0.936735	2	Sass6
1.36805	0.0873206	-0.551955	-0.903415	2	Kif23
1.36391	0.0927927	-0.541084	-0.915621	2	Cdc20
1.36577	0.085065	-0.531781	-0.919051	2	Cks2
1.35507	0.128086	-0.587437	-0.895715	2	Nfyb
1.35678	0.126276	-0.594083	-0.888972	2	Timeless
1.36197	0.111297	-0.582726	-0.890545	2	Cdc25a
1.3605	0.11229	-0.575365	-0.897428	2	Nup62
1.34329	0.148747	-0.572282	-0.919753	2	Zfp101
1.34641	0.14628	-0.585518	-0.90717	2	Suz12
1.34688	0.143066	-0.578401	-0.911541	2	Dusp26
1.34782	0.141165	-0.57881	-0.910179	2	Smc6
1.35555	0.119511	-0.563906	-0.911157	2	Dnajc21
1.35036	0.133978	-0.573448	-0.910894	2	Dctpp1
1.35343	0.128464	-0.577034	-0.904857	2	5430416N02Rik
1.35336	0.129504	-0.579863	-0.902999	2	Lmnb2
1.34302	0.172484	-0.662401	-0.8531	2	Ccdc163
1.33908	0.181559	-0.666184	-0.854457	2	Zranb1
1.32824	0.201226	-0.651497	-0.87797	2	Cep57
1.33242	0.19312	-0.653889	-0.871654	2	Lyar
1.31308	0.228352	-0.63716	-0.904271	2	Cenpv
1.3234	0.204461	-0.623144	-0.904713	2	Ado
1.31644	0.218632	-0.624395	-0.910673	2	Srpk1
1.32682	0.193367	-0.607351	-0.912838	2	Myh10
1.3376	0.172297	-0.611353	-0.898545	2	Pcgf6
1.33997	0.171312	-0.62694	-0.884346	2	Psip1
1.36707	0.124147	-0.70189	-0.789331	2	Nmral1
1.36725	0.116314	-0.650651	-0.832915	2	Ppat
1.3545	0.150469	-0.680928	-0.824036	2	Fam64a
1.35573	0.147478	-0.67932	-0.823883	2	Trim37
1.35304	0.142437	-0.623683	-0.871792	2	Calm2
1.3583	0.127986	-0.612536	-0.87375	2	Rqcd1
1.37873	0.0842169	-0.626853	-0.836097	2	Msh2
1.37897	0.0768729	-0.599894	-0.855951	2	Eri1
1.37308	0.093772	-0.610924	-0.855932	2	Kcnc2
1.36615	0.109815	-0.610805	-0.865157	2	Pa2g4
1.43394	-0.107901	-0.500256	-0.825783	2	Plk4
1.4369	-0.126228	-0.481494	-0.829181	2	Tfap2b
1.44412	-0.138878	-0.505277	-0.799961	2	Cenpl
1.44656	-0.151108	-0.496872	-0.798584	2	Kif24
1.43843	-0.112858	-0.522022	-0.803546	2	Tyms
1.44048	-0.124952	-0.509276	-0.806252	2	Birc5
1.43965	-0.121413	-0.511148	-0.807089	2	Ccna2
1.42519	-0.0627766	-0.545534	-0.816878	2	Tagap1
1.42606	-0.070585	-0.531565	-0.823906	2	Ddi2
1.4244	-0.0673276	-0.527308	-0.829762	2	Meaf6
1.42382	-0.0679983	-0.521427	-0.834397	2	Topbp1
1.43168	-0.089456	-0.527071	-0.815156	2	Kntc1
1.43436	-0.10205	-0.516734	-0.81558	2	Nxt1
1.43243	-0.0962438	-0.516124	-0.820062	2	Smc4
1.43237	-0.0803931	-0.557788	-0.794187	2	Aurka
1.43513	-0.0949062	-0.541065	-0.799157	2	Mcm6
1.40915	-0.0485575	-0.472517	-0.888073	2	Pola2
1.40844	-0.0517295	-0.462389	-0.894323	2	AU022252
1.40878	-0.0549607	-0.457942	-0.89588	2	Hat1
1.40983	-0.0433694	-0.487153	-0.879308	2	C330027C09Rik
1.40416	-0.0335611	-0.475594	-0.895001	2	Ndc80
1.42559	-0.0972164	-0.469316	-0.859059	2	Slc9a5
1.42147	-0.0881466	-0.463214	-0.870109	2	Rbl1
1.42357	-0.0991365	-0.454204	-0.870233	2	Rnf8
1.41333	-0.0745234	-0.444971	-0.893836	2	Cdt1
1.41684	-0.0765764	-0.459714	-0.880548	2	Pask
1.4008	-0.00492245	-0.519784	-0.876098	2	Rrm2
1.40473	-0.0219017	-0.504154	-0.878677	2	Socs4
1.41422	-0.0354517	-0.534132	-0.84464	2	Anp32b
1.40986	-0.0304247	-0.516588	-0.862847	2	Dtymk
1.40927	-0.024789	-0.526472	-0.858007	2	H2afv
1.4234	-0.0794989	-0.492255	-0.851645	2	Fanca
1.42484	-0.0800684	-0.500333	-0.844441	2	Mxd3
1.42248	-0.0707169	-0.505679	-0.84608	2	Cep135
1.41985	-0.0671114	-0.496675	-0.856062	2	Mcm5
1.41324	-0.0448426	-0.504632	-0.863765	2	Ptpru
1.41576	-0.0571406	-0.493013	-0.865611	2	Rfc3
1.41444	-0.0512676	-0.497749	-0.865428	2	Rfc4
1.41637	-0.0519214	-0.508546	-0.855905	2	Cep55
1.41803	-0.0571564	-0.507346	-0.85353	2	Eif1ax
1.41896	-0.0565867	-0.514905	-0.847473	2	BC055324
1.41939	-0.0548067	-0.522127	-0.842452	2	Slc36a4
1.39604	-0.0814592	-0.356994	-0.957591	2	C1ql2
1.40307	-0.108353	-0.346085	-0.948627	2	Gas2l3
1.38645	-0.0816012	-0.32092	-0.983927	2	L1cam
1.39565	-0.114099	-0.310644	-0.970903	2	Dsn1
1.39779	-0.11291	-0.319955	-0.964921	2	Tdg
1.41735	-0.160896	-0.331675	-0.92478	2	Gen1
1.43582	-0.208079	-0.347908	-0.879828	2	Gmnn
1.43967	-0.153076	-0.448027	-0.838566	2	Shmt1
1.43782	-0.151853	-0.439574	-0.846395	2	Oaz1
1.43974	-0.158225	-0.439556	-0.841961	2	Pole3
1.44321	-0.158189	-0.460168	-0.82485	2	Elavl3
1.44365	-0.168463	-0.44467	-0.830518	2	Rpl30
1.44525	-0.172749	-0.446814	-0.825688	2	Sacs
1.44692	-0.175987	-0.451331	-0.819602	2	Rad51ap1
1.44728	-0.183405	-0.440822	-0.823054	2	Tuba1c
1.41256	-0.0852815	-0.422227	-0.905053	2	Ptprk
1.41186	-0.0821353	-0.424225	-0.905502	2	Smc2
1.41457	-0.101167	-0.405473	-0.907932	2	Aff3
1.40814	-0.0943469	-0.387443	-0.926351	2	Arhgap11a
1.42912	-0.141083	-0.411446	-0.876594	2	Stmn2
1.42331	-0.129589	-0.401367	-0.892355	2	Espl1
1.42591	-0.137125	-0.402001	-0.886782	2	4933404O12Rik
1.42525	-0.139103	-0.395853	-0.890292	2	Naa38
1.43081	-0.121281	-0.453965	-0.855564	2	Prim2
1.42611	-0.115828	-0.437936	-0.87235	2	Cdh24
1.4281	-0.126444	-0.430186	-0.871475	2	Clk2
1.42788	-0.12828	-0.425922	-0.873674	2	Ttk
1.41815	-0.0145966	-0.659116	-0.744441	2	Lig1
1.4188	-0.0175676	-0.650696	-0.750533	2	Prdm13
1.41885	-0.0227498	-0.621189	-0.774908	2	Gpsm2
1.41669	-0.0177136	-0.615551	-0.78343	2	Nsmce4a
1.42005	-0.0231815	-0.638025	-0.758844	2	Aspm
1.42667	-0.0446002	-0.629471	-0.752595	2	Rrm1
1.42285	-0.0333056	-0.627722	-0.761818	2	Ube2c
1.42396	-0.0381386	-0.620045	-0.76578	2	Zfp503
1.43108	-0.0609404	-0.615577	-0.754562	2	Ercc6l
1.43193	-0.0654505	-0.606955	-0.75953	2	Siva1
1.43094	-0.0643297	-0.598241	-0.768367	2	Nup85
1.43259	-0.0721495	-0.58782	-0.772622	2	H2afx
1.43169	-0.0691047	-0.588677	-0.773911	2	Haus6
1.42813	-0.0638714	-0.568585	-0.795669	2	Chek1
1.42867	-0.0627179	-0.578014	-0.787943	2	Cenpn
1.42656	-0.0542098	-0.585365	-0.786983	2	Mthfd1l
1.42569	-0.0475746	-0.600952	-0.777167	2	Slbp
1.42035	-0.0326224	-0.597355	-0.790377	2	Clspn
1.42192	-0.0401867	-0.586181	-0.795556	2	Cep192
1.42285	-0.043739	-0.58322	-0.795891	2	Nsg2
1.40764	-0.0081292	-0.559778	-0.839729	2	E2f2
1.40822	-0.0134223	-0.549044	-0.845751	2	Scube3
1.40634	-0.00840728	-0.548937	-0.848998	2	Tdrd9
1.41828	-0.043307	-0.543713	-0.831258	2	Snhg1
1.41727	-0.0364038	-0.555094	-0.82577	2	Brca2
1.41755	-0.0384278	-0.551581	-0.827543	2	Cbx1
1.41586	-0.0271408	-0.571213	-0.817506	2	Tsga10
1.41175	-0.0158965	-0.570441	-0.825412	2	Ckap2l
1.41261	-0.019634	-0.566184	-0.826791	2	Nuf2
1.38652	0.0680814	-0.640742	-0.813862	2	Bard1
1.38954	0.0613004	-0.644976	-0.805866	2	Tonsl
1.39227	0.0501743	-0.624409	-0.818035	2	Dnmt1
1.39395	0.0451788	-0.621279	-0.817849	2	Stil
1.38998	0.054123	-0.616439	-0.827664	2	Rtkn2
1.39523	0.0400953	-0.613615	-0.821709	2	Nek2
1.39257	0.0453061	-0.607252	-0.830625	2	Nop56
1.40479	0.00632711	-0.581245	-0.82987	2	Hmmr
1.40636	0.00467039	-0.590135	-0.820896	2	Mre11a
1.40361	0.0131754	-0.594247	-0.82254	2	Sclt1
1.40483	0.00913681	-0.591379	-0.822586	2	Umps
1.40427	0.0106029	-0.59129	-0.823583	2	Vrk1
1.4071	0.0060391	-0.602727	-0.810409	2	1600020E01Rik
1.40808	0.00565432	-0.612159	-0.801579	2	Polq
1.40606	0.0115615	-0.61386	-0.803763	2	Ccnt1
1.40554	0.0132548	-0.615062	-0.803732	2	Smc1a
1.40158	0.0306283	-0.648906	-0.783301	2	Ccdc64
1.40949	0.00654148	-0.634754	-0.781275	2	Bex1
1.40426	0.0205318	-0.632996	-0.791798	2	Mib1
1.40437	0.0183504	-0.623829	-0.798896	2	Atad5
1.40432	0.0187889	-0.625256	-0.797857	2	Gli1
1.37869	0.0975673	-0.741401	-0.734858	2	Tmem97
1.40986	0.0126187	-0.725739	-0.696738	2	Nhlh2
1.40596	0.0229107	-0.745504	-0.683363	2	Plxna1
1.3982	0.0442946	-0.684623	-0.757871	2	Psrc1
1.40909	0.0146188	-0.692102	-0.731606	2	Tfap2c
1.41976	-0.0171644	-0.687993	-0.714602	2	Casc5
1.41681	-0.00813289	-0.690279	-0.718399	2	Polh
1.44231	-0.0927042	-0.660392	-0.689217	2	Pold2
1.43655	-0.0723279	-0.665687	-0.698535	2	Rad54l
1.43197	-0.0563203	-0.680617	-0.695028	2	Prr11
1.43085	-0.0527128	-0.677986	-0.700154	2	Tpx2
1.43031	-0.0518975	-0.661848	-0.716568	2	Csrp2
1.42642	-0.0395413	-0.661313	-0.725562	2	Chtf18
1.42623	-0.0381111	-0.672061	-0.716061	2	Ncapd2
1.42257	-0.0257715	-0.706335	-0.690459	2	Sgol1
1.42788	-0.0433631	-0.712882	-0.671631	2	Stard4
1.43074	-0.0552293	-0.732052	-0.643458	2	Fgd6
1.44131	-0.0895912	-0.698743	-0.652971	2	Racgap1
1.39827	-0.0112084	-0.896949	-0.490109	2	Fbln1
1.42942	-0.0678895	-0.793189	-0.568338	2	Kifc1
1.41917	-0.0403062	-0.819247	-0.559615	2	Mn1
1.37384	0.096409	-0.841083	-0.629165	2	Cdc25b
1.30975	0.242766	-0.877396	-0.675122	2	Grik3

## Sheet: C3 Lime Green Up
P2GFP	P8plus	P11plus	Adultplus	clusterID	GeneSymbol
-1.20409	0.15868	-0.176777	1.22219	3	Osbpl5
-1.19098	0.106999	-0.158948	1.24293	3	Zfp874a
-1.23444	0.201805	-0.155342	1.18798	3	Crispld2
-1.26282	0.246843	-0.135531	1.15151	3	Plcd3
-1.10905	0.241171	-0.383134	1.25102	3	Ddit4
-1.14467	0.25927	-0.3417	1.22709	3	Panx2
-1.06733	0.0519574	-0.311646	1.32702	3	Abhd14b
-1.11532	0.0684749	-0.252284	1.29913	3	Abi3bp
-0.347085	0.134947	-1.08532	1.29746	3	Enho
-0.695418	0.138268	-0.803569	1.36072	3	Slc4a5
-0.789681	0.740824	-0.931184	0.980041	3	Slc1a2
-1.14903	0.582339	-0.484785	1.05147	3	Adck3
-1.11256	0.590896	-0.538228	1.05989	3	Tle2
-0.619135	-0.921447	0.231352	1.30923	3	Atf5
-0.620578	-0.888225	0.168016	1.34079	3	Fam159b
-0.873522	-0.743713	0.374956	1.24228	3	Scara3
-0.804496	-0.777768	0.293093	1.28917	3	Slco1c1
-0.825195	-0.860664	0.562529	1.12333	3	Thy1
-0.975958	-0.697111	0.551964	1.12111	3	Cachd1
-0.979608	-0.660375	0.459783	1.1802	3	Lama2
-0.959397	-0.607027	0.291159	1.27527	3	Fam117a
-0.933913	-0.597082	0.218081	1.31291	3	Rgs20
-1.00463	-0.504791	0.208487	1.30094	3	Papss2
-1.02691	-0.531418	0.305424	1.2529	3	Tnxb
-0.973894	-0.461162	0.0814587	1.3536	3	B4galt6
-0.997394	-0.412675	0.0566686	1.3534	3	Aox1
-0.998511	-0.41469	0.0614502	1.35175	3	Glis3
-1.01441	-0.436676	0.122436	1.32865	3	A230050P20Rik
-1.00904	-0.453359	0.13665	1.32575	3	Adora2b
-1.04804	-0.401253	0.13712	1.31217	3	Hif3a
-1.05589	-0.409184	0.164899	1.30018	3	Slmap
-1.18022	-0.319939	0.314481	1.18568	3	Sdsl
-1.19812	-0.291207	0.314151	1.17517	3	Syt3
-1.19927	-0.324809	0.378086	1.14599	3	Greb1
-1.15247	-0.374806	0.336406	1.19087	3	Fam129b
-1.17689	-0.349981	0.359223	1.16765	3	Col22a1
-1.17078	-0.355995	0.352874	1.1739	3	Hlf
-1.12958	-0.375755	0.278422	1.22692	3	Cys1
-1.1534	-0.345407	0.287272	1.21154	3	Dock5
-1.10693	-0.422504	0.302871	1.22656	3	Il15
-1.101	-0.402647	0.254232	1.24942	3	Parp16
-1.08557	-0.436163	0.274319	1.24742	3	Pla2g7
-1.08952	-0.430435	0.27389	1.24606	3	Baiap2l1
-1.09129	-0.430423	0.278146	1.24357	3	Cpeb1
-1.11113	-0.364869	0.216954	1.25904	3	Dqx1
-1.07525	-0.417201	0.218938	1.27352	3	Usp2
-1.1477	-0.478713	0.557288	1.06913	3	Glul
-1.20531	-0.365949	0.486569	1.08469	3	Efemp1
-1.18583	-0.393347	0.479612	1.09957	3	Slc17a8
-1.18017	-0.382863	0.435773	1.12726	3	Myrip
-1.15122	-0.421053	0.424614	1.14766	3	Prex2
-1.10317	-0.452837	0.349419	1.20659	3	Plscr1
-1.12332	-0.435629	0.371283	1.18766	3	Galm
-1.11526	-0.444513	0.366275	1.1935	3	Itpr3
-1.07739	-0.494037	0.361186	1.21025	3	Ahr
-1.05959	-0.537555	0.403063	1.19408	3	Map3k5
-1.11402	-0.485214	0.449783	1.14945	3	Crispld1
-1.0524	-0.576301	0.472289	1.15641	3	Dcdc2a
-1.19878	-0.18435	0.156574	1.22655	3	Kcnf1
-1.19038	-0.212262	0.174895	1.22774	3	Xkr8
-1.17454	-0.195259	0.117379	1.25242	3	E530011L22Rik
-1.16075	-0.23874	0.144603	1.25489	3	Susd2
-1.12538	-0.297215	0.148584	1.27401	3	Pxmp2
-1.16248	-0.296611	0.23145	1.22764	3	Adamtsl5
-1.19417	-0.237424	0.219373	1.21222	3	Il17rc
-1.1768	-0.250656	0.197244	1.23021	3	Pink1
-1.08136	-0.305052	0.0700991	1.31632	3	Acss3
-1.05482	-0.324222	0.0447953	1.33425	3	Fam107a
-1.13986	-0.160491	0.00615657	1.29419	3	Papln
-1.12732	-0.185169	0.0106558	1.30183	3	Sema3b
-1.0598	-0.215852	-0.0751236	1.35077	3	Cables1
-1.04923	-0.264878	-0.0377497	1.35186	3	Fam174b
-1.10493	-0.117471	-0.102318	1.32472	3	Cdk17
-1.15945	-0.0361168	-0.0876661	1.28323	3	Stat1
-1.20037	-0.12976	0.0916425	1.23849	3	Wdsub1
-1.20878	-0.120498	0.0985903	1.23069	3	Klf15
-1.21186	-0.12422	0.109728	1.22635	3	Neat1
-1.21778	-0.00839799	-0.00544505	1.23163	3	Khk
-1.2041	-0.0708862	0.0323889	1.2426	3	Plin3
-1.31018	-0.0540792	0.263866	1.1004	3	Cpt1a
-1.32902	-0.00387204	0.25088	1.08201	3	Pdk2
-1.33785	-0.00715869	0.281621	1.06339	3	Tef
-1.341	-0.0343757	0.330831	1.04455	3	Abca6
-1.35005	-0.0175151	0.335965	1.0316	3	Arhgef16
-1.32087	-0.0899278	0.35042	1.06038	3	A930017M01Rik
-1.32673	-0.0792352	0.352876	1.05309	3	Acot11
-1.31667	-0.072848	0.310246	1.07927	3	Ahcyl2
-1.3194	-0.0812641	0.331802	1.06887	3	Lmbrd1
-1.30784	-0.139376	0.389756	1.05746	3	Pygb
-1.29539	-0.169996	0.401505	1.06388	3	Crlf3
-1.30049	-0.156639	0.394966	1.06216	3	Igtp
-1.31813	-0.131778	0.413461	1.03645	3	Ddx60
-1.33272	-0.093681	0.398725	1.02767	3	Uba7
-1.30411	-0.116313	0.338071	1.08235	3	Dbp
-1.29843	-0.122656	0.33022	1.09087	3	Degs1
-1.28462	-0.161856	0.35081	1.09567	3	Rapgef3
-1.2946	-0.138651	0.344	1.08925	3	Cxcl16
-1.29289	-0.143621	0.34674	1.08977	3	Bcl6
-1.29363	-0.143202	0.34842	1.08841	3	Rhpn2
-1.28547	-0.117431	0.283295	1.11961	3	Zfp467
-1.26893	-0.161622	0.302683	1.12787	3	1700066M21Rik
-1.27464	-0.155161	0.309288	1.12052	3	Tspan4
-1.22875	-0.231743	0.300153	1.16034	3	Prdx6
-1.22359	-0.226779	0.278196	1.17218	3	Zmynd15
-1.25952	-0.215038	0.362968	1.11159	3	Abhd6
-1.26948	-0.181112	0.33573	1.11486	3	Cyp2d22
-1.26082	-0.192829	0.328968	1.12469	3	Gnat1
-1.30113	0.120447	0.044648	1.13603	3	Parp10
-1.25914	-0.00794178	0.0804793	1.1866	3	Bmp2k
-1.27311	0.00818797	0.0943491	1.17057	3	Ntn3
-1.27861	0.00873121	0.106375	1.16351	3	Bst2
-1.28475	0.0146283	0.114185	1.15593	3	Cyp2j9
-1.30046	0.0358555	0.128363	1.13624	3	Il11ra1
-1.29074	-0.0257304	0.175121	1.14135	3	Gbp2
-1.30627	0.0187435	0.161864	1.12566	3	Anxa5
-1.30191	-0.00177026	0.174735	1.12894	3	Slc41a1
-1.24495	-0.0944372	0.14805	1.19133	3	Gbp3
-1.26785	-0.0774768	0.181938	1.16338	3	Klf9
-1.26589	-0.0689967	0.166542	1.16834	3	C4b
-1.27093	-0.0604581	0.168298	1.16309	3	Reep5
-1.22449	-0.184741	0.218029	1.1912	3	Per2
-1.26572	-0.11308	0.223221	1.15557	3	Acbd4
-1.24911	-0.165218	0.253153	1.16118	3	Gpr146
-1.26254	-0.138913	0.250902	1.15055	3	Tshz2

## Sheet: C4 Green Up
P2GFP	P8plus	P11plus	Adultplus	clusterID	GeneSymbol
-1.3947	0.852714	0.571675	-0.029691	4	Egr2
-1.41006	0.849947	0.537413	0.0226976	4	Hopx
-1.40481	0.865494	0.526561	0.0127554	4	Bmpr2
-1.40264	0.861955	0.538171	0.00251367	4	Slc39a7
-1.3562	0.961876	0.478022	-0.0836971	4	Actg1
-1.36106	0.956586	0.476691	-0.0722127	4	Tomm6
-1.40921	0.909944	0.425	0.0742617	4	Lysmd1
-1.42013	0.87424	0.459939	0.0859519	4	Rab4b
-1.38982	0.944794	0.418386	0.0266435	4	Zfp626
-1.40266	0.901177	0.468334	0.033146	4	Ncoa4
-1.39281	0.914626	0.472756	0.00543224	4	Styx
-1.38324	0.976603	0.361762	0.0448782	4	Mon1b
-1.39788	0.958068	0.345053	0.0947575	4	Pus3
-1.36268	1.01575	0.333424	0.0135097	4	Rpl23a
-1.33645	1.06649	0.276546	-0.00658661	4	Apcdd1
-1.35071	1.05178	0.260498	0.0384397	4	Zfp932
-1.38644	0.99895	0.242793	0.144697	4	1700113A16Rik
-1.37625	1.01965	0.214873	0.141731	4	4632415L05Rik
-1.40888	0.954081	0.253578	0.20122	4	Rs1
-1.40935	0.948004	0.296241	0.165106	4	Stat3
-1.43942	0.875533	0.317382	0.24651	4	Gm5148
-1.42891	0.905363	0.288906	0.234645	4	H2-Ke6
-1.42765	0.896791	0.356739	0.17412	4	Gm6682
-1.42336	0.896724	0.388315	0.138325	4	Rpl17
-1.21144	1.21461	-0.170586	0.167422	4	Gm7120
-1.27202	1.15821	-0.0735292	0.187343	4	Ptgds
-1.34359	1.05461	0.00164436	0.28734	4	Grk1
-1.33303	1.08978	0.0676586	0.175595	4	Kcnb1
-1.2563	1.16703	0.211641	-0.122367	4	Hr
-1.23917	1.19456	0.157379	-0.112776	4	Prickle2
-1.28731	1.15034	0.139761	-0.00279293	4	Syt14
-1.30982	1.10601	0.243923	-0.0401086	4	Gpr179
-1.31803	1.09917	0.233294	-0.014433	4	Rcvrn
-1.22107	1.16501	0.302031	-0.245969	4	Amph
-1.20674	1.15738	0.343297	-0.293933	4	Gm16386
-1.29066	1.03019	0.47591	-0.215434	4	Fzd3
-1.2828	1.02605	0.494906	-0.23816	4	Gm17066
-1.32322	1.02193	0.432921	-0.131627	4	Scg2
-1.28317	1.07638	0.397935	-0.19115	4	Sumo2
-1.21302	0.776985	0.862149	-0.426113	4	Unc93b1
-1.24955	0.804464	0.810937	-0.365853	4	Igfbp5
-1.24081	0.769819	0.850658	-0.379666	4	Nckap1l
-1.2565	0.744754	0.862344	-0.350603	4	Hexb
-1.25806	0.762185	0.845188	-0.349313	4	Tmprss5
-1.17321	0.976979	0.668131	-0.471898	4	Spon2
-1.27749	0.849189	0.741014	-0.31271	4	Slc9a9
-1.25973	0.942973	0.645063	-0.32831	4	Abca1
-1.30988	0.872132	0.681362	-0.243616	4	Kdelr3
-1.30691	0.903046	0.646307	-0.242441	4	P2rx4
-1.34999	0.810473	0.702844	-0.163328	4	Ptchd1
-1.381	0.779265	0.691092	-0.0893608	4	Irf1
-1.36798	0.788221	0.701754	-0.121996	4	Fam134b
-1.36852	0.789896	0.699074	-0.120448	4	S1pr3
-1.37031	0.870581	0.595902	-0.0961759	4	Raph1
-1.39219	0.817435	0.625343	-0.0505908	4	Csf1
-1.39614	0.777689	0.666124	-0.0476727	4	Npas3
-1.35802	0.619127	0.869191	-0.130301	4	Rab3il1
-1.34937	0.620271	0.878688	-0.149591	4	Vegfa
-1.38686	0.560367	0.872085	-0.0455929	4	Abca9
-1.36175	0.541984	0.917761	-0.0979929	4	Pcsk5
-1.37835	0.65615	0.813225	-0.0910257	4	4632428N05Rik
-1.36535	0.662053	0.826088	-0.122789	4	Pid1
-1.36788	0.719503	0.77198	-0.123607	4	Efna1
-1.39003	0.689306	0.766994	-0.0662685	4	Itgam
-1.38258	0.678259	0.788285	-0.0839664	4	St3gal1
-1.37996	0.698491	0.774107	-0.0926383	4	Tcirg1
-1.40967	0.715327	0.707787	-0.0134466	4	Plod1
-1.39984	0.693577	0.746832	-0.0405717	4	Clrn1
-1.40447	0.692862	0.739356	-0.0277514	4	Cntnap2
-1.39357	0.712711	0.739309	-0.0584467	4	Lair1
-1.39859	0.710848	0.732545	-0.0447978	4	Maff
-1.40286	0.640932	0.787737	-0.0258106	4	Arsb
-1.39757	0.649888	0.789126	-0.0414415	4	Ndp
-1.42548	0.6234	0.760006	0.042075	4	Gcnt4
-1.41936	0.656075	0.744744	0.0185401	4	Mansc1
-1.39799	0.421254	0.930606	0.0461342	4	Klf4
-1.41533	0.435311	0.89444	0.0855788	4	S100a10
-1.4246	0.423781	0.881268	0.11955	4	Tspan7
-1.45011	0.521253	0.775947	0.152911	4	Ctsc
-1.44556	0.555901	0.765444	0.124214	4	Unc5c
-1.44305	0.590788	0.746589	0.105678	4	Mfge8
-1.44018	0.574418	0.765403	0.100364	4	Vcam1
-1.41694	0.500509	0.859372	0.0570569	4	C1qtnf6
-1.43598	0.547332	0.793288	0.0953565	4	Slc1a3
-1.42942	0.517867	0.825301	0.086256	4	Fmnl1
-1.43454	0.526456	0.80945	0.0986345	4	Tmc7
-1.47161	0.651592	0.601796	0.218226	4	Cd151
-1.46782	0.644882	0.624779	0.198165	4	1810011O10Rik
-1.46977	0.631384	0.63096	0.207424	4	Htra3
-1.47186	0.628034	0.625854	0.217972	4	Prss56
-1.46336	0.63573	0.650395	0.177235	4	Gucy1a3
-1.45552	0.639362	0.672307	0.143847	4	Laptm5
-1.45952	0.639584	0.65956	0.160375	4	Cntn1
-1.45845	0.638978	0.663564	0.155909	4	P2ry12
-1.462	0.573771	0.707623	0.180604	4	Nr4a1
-1.47007	0.600783	0.658402	0.210881	4	Nkd1
-1.46519	0.593067	0.68221	0.189917	4	Slitrk2
-1.46363	0.600281	0.681438	0.181911	4	Adamts18
-1.4625	0.607279	0.679211	0.17601	4	Metrn
-1.44317	0.702145	0.644103	0.0969193	4	Jdp2
-1.43103	0.704802	0.672726	0.0534977	4	Egr3
-1.43005	0.717109	0.661894	0.0510476	4	Fosl2
-1.44091	0.662903	0.690414	0.0875915	4	C1qa
-1.44377	0.655987	0.689623	0.0981575	4	Csf1r
-1.44123	0.685527	0.667129	0.0885753	4	Sertad1
-1.44381	0.674186	0.67179	0.0978377	4	C1qc
-1.44323	0.668771	0.678737	0.0957183	4	Cebpa
-1.44164	0.673355	0.678367	0.0899173	4	Fam114a1
-1.42693	0.685998	0.701202	0.0397348	4	C1qb
-1.43676	0.663966	0.699654	0.0731422	4	Adam23
-1.43505	0.679963	0.688342	0.0667486	4	Pyroxd2
-1.44892	0.607693	0.718542	0.12268	4	Pld1
-1.44957	0.602696	0.72085	0.126023	4	Tgfbr2
-1.45676	0.5896	0.711285	0.155874	4	Car2
-1.45344	0.597321	0.714638	0.141479	4	Leng9
-1.44358	0.617995	0.723734	0.101849	4	Psmb10
-1.43932	0.630037	0.72398	0.0852989	4	Sepp1
-1.44789	0.653111	0.681318	0.11346	4	Nlrx1
-1.45145	0.645498	0.67851	0.127445	4	Ptprj
-1.45109	0.624298	0.698709	0.128079	4	Lipg
-1.44714	0.635822	0.699243	0.11208	4	Ctss
-1.44446	0.631262	0.710254	0.10294	4	Cx3cr1
-1.47521	0.664899	0.568524	0.241783	4	Fam49a
-1.47915	0.651467	0.564144	0.263537	4	Gm13375
-1.48029	0.641858	0.569675	0.268758	4	Glrb
-1.4808	0.640923	0.567873	0.272	4	Kcnmb4
-1.47785	0.681369	0.529578	0.266905	4	Prkg1
-1.47868	0.671391	0.539445	0.267843	4	Sbsn
-1.48177	0.663242	0.530688	0.287836	4	Pgpep1
-1.484	0.652416	0.530539	0.301044	4	Vps25
-1.48368	0.605269	0.591761	0.286649	4	Cyba
-1.48499	0.601683	0.587724	0.295582	4	Tmem104
-1.48859	0.596117	0.56968	0.322797	4	Ikbip
-1.48762	0.597105	0.575563	0.314947	4	Pm20d2
-1.48796	0.584946	0.585863	0.317149	4	Adamts1
-1.48633	0.587844	0.593534	0.304948	4	Rtn4
-1.49054	0.596704	0.55363	0.340203	4	Bmper
-1.49023	0.628771	0.510735	0.350726	4	D030047H15Rik
-1.49101	0.613641	0.526514	0.350859	4	Fkbp14
-1.46903	0.737964	0.488308	0.242754	4	Gm14295
-1.47109	0.711825	0.522738	0.236526	4	St6galnac3
-1.47598	0.706425	0.499506	0.270054	4	Sardh
-1.47713	0.704697	0.493848	0.278583	4	Ube2v1
-1.47576	0.71212	0.490062	0.273581	4	Zfp131
-1.47803	0.694533	0.506061	0.277431	4	Galnt2
-1.47916	0.696273	0.493544	0.289338	4	Nfkb2
-1.47538	0.721756	0.472597	0.281026	4	Rftn2
-1.47436	0.727919	0.467609	0.278829	4	Sox6
-1.48019	0.698896	0.478286	0.303011	4	Abhd4
-1.47801	0.708519	0.478071	0.291423	4	Ilk
-1.47469	0.745247	0.408563	0.320883	4	Lime1
-1.47527	0.745767	0.390573	0.338927	4	Ccdc22
-1.47787	0.732348	0.401606	0.343917	4	Gemin4
-1.47623	0.730417	0.440365	0.305452	4	Lpp
-1.48188	0.70134	0.451662	0.328876	4	Scp2
-1.48798	0.661432	0.471668	0.354883	4	Cpeb4
-1.48543	0.678141	0.465977	0.34131	4	Pdf
-1.48424	0.69176	0.443625	0.348854	4	Tsnax
-1.48595	0.679454	0.453681	0.352812	4	Rbm42
-1.48733	0.672836	0.448683	0.365814	4	Zbtb9
-1.4909	0.652433	0.416248	0.422224	4	Gca
-1.48529	0.691191	0.418142	0.375952	4	Gm12070
-1.46764	0.769214	0.42142	0.27701	4	Zfp937
-1.45349	0.824101	0.385966	0.243422	4	Cnksr1
-1.45791	0.808313	0.395978	0.253621	4	Gfap
-1.45797	0.808538	0.394414	0.255016	4	Zfpm2
-1.43342	0.83252	0.489753	0.11115	4	Fam89b
-1.44118	0.8207	0.478987	0.141495	4	Trak1
-1.45763	0.781549	0.472102	0.203982	4	Arap1
-1.44315	0.833316	0.440829	0.169008	4	6820431F20Rik
-1.44672	0.821676	0.447649	0.177392	4	Lgi4
-1.4185	0.765062	0.63417	0.0192674	4	Mafk
-1.4207	0.780977	0.608887	0.0308344	4	Sec24d
-1.42957	0.795837	0.564017	0.0697153	4	Ccdc149
-1.43759	0.758711	0.591697	0.0871777	4	Ston2
-1.4379	0.741914	0.612388	0.0835982	4	Kcna2
-1.43191	0.753091	0.615182	0.0636338	4	Palld
-1.45502	0.688575	0.623076	0.14337	4	Ddah1
-1.46038	0.678388	0.616069	0.165926	4	Ttyh1
-1.45446	0.712908	0.595882	0.145674	4	Adamts16
-1.44891	0.73004	0.593208	0.125666	4	Bcan
-1.44995	0.722509	0.599335	0.128111	4	Pafah2
-1.44461	0.763893	0.561599	0.119114	4	Gng10
-1.44736	0.777079	0.530918	0.139364	4	Zfp593
-1.46803	0.698409	0.559401	0.210217	4	Hey2
-1.46967	0.690085	0.562943	0.216646	4	Sostdc1
-1.4624	0.722753	0.550742	0.188908	4	Selenbp1
-1.45912	0.715256	0.575277	0.168592	4	Mpp2
-1.45884	0.722321	0.566768	0.169751	4	Rhbdf1
-1.45783	0.730086	0.559939	0.167809	4	Slc26a6

## Sheet: C5 Light Blue Up
P2GFP	P8plus	P11plus	Adultplus	clusterID	GeneSymbol
-1.36784	0.0178746	1.00474	0.345225	5	Emid1
-1.39306	0.0476399	0.94844	0.396976	5	Slc16a1
-1.38119	-0.0350846	0.918112	0.498159	5	Mapk10
-1.32901	-0.103747	1.02988	0.402877	5	Arc
-1.35346	-0.0705138	0.98523	0.438743	5	Cpne2
-1.15955	-0.452711	1.08073	0.531528	5	Daam2
-1.19674	-0.214534	1.21844	0.192829	5	Pcdh20
-1.4227	0.0670018	0.839815	0.515885	5	Lhfpl2
-1.44418	0.169895	0.828928	0.445361	5	Tob1
-1.45361	0.178411	0.782726	0.492472	5	Itih5
-1.44042	0.131686	0.814792	0.493938	5	Krt1
-1.44575	0.13836	0.787944	0.519442	5	Sgsh
-1.47051	0.281701	0.755055	0.433753	5	Pld2
-1.45508	0.212897	0.802639	0.439541	5	Dsc2
-1.46297	0.237433	0.774595	0.450941	5	Fzd8
-1.46833	0.216164	0.707733	0.54443	5	Efhd1
-1.46076	0.184774	0.732786	0.543199	5	Sphk1
-1.46458	0.219529	0.748493	0.496558	5	Msrb3
-1.46267	0.211606	0.75447	0.496591	5	St8sia2
-1.47203	0.254596	0.725416	0.492018	5	Plekha4
-1.46752	0.243243	0.74959	0.474688	5	Ston1
-1.39748	0.224382	0.979376	0.193722	5	Frem2
-1.3515	0.174373	1.06302	0.11411	5	Spry1
-1.43557	0.333607	0.88315	0.218817	5	Apln
-1.45616	0.326703	0.824563	0.304894	5	Prelp
-1.44569	0.246106	0.854668	0.344913	5	Ablim3
-1.44743	0.274576	0.852657	0.320199	5	Col9a1
-1.49919	0.492251	0.543221	0.463716	5	Gramd3
-1.49893	0.498186	0.546629	0.454114	5	Rhbdl1
-1.4987	0.470497	0.558387	0.469818	5	Mgll
-1.49899	0.468729	0.551182	0.47908	5	Tmem150c
-1.49934	0.476195	0.541491	0.481658	5	Cryab
-1.49944	0.489318	0.537346	0.472774	5	Abat
-1.49947	0.48336	0.537379	0.478729	5	Pbxip1
-1.49985	0.481198	0.504129	0.514528	5	Anxa4
-1.49954	0.467565	0.528074	0.503897	5	Lrp10
-1.49876	0.442929	0.536341	0.51949	5	Aldoc
-1.49797	0.438402	0.565367	0.494205	5	Atxn1
-1.49795	0.429889	0.555909	0.512154	5	Slc14a1
-1.49669	0.44218	0.592135	0.462371	5	Vwa5a
-1.4978	0.460256	0.575762	0.461786	5	Mmd2
-1.49748	0.455995	0.581032	0.460455	5	Aqp9
-1.49725	0.456256	0.584698	0.456295	5	S100a16
-1.49465	0.462203	0.614711	0.41774	5	Chst12
-1.49461	0.452654	0.616874	0.425086	5	Slc31a2
-1.49617	0.485524	0.592	0.41865	5	Gm7694
-1.49691	0.469389	0.588049	0.439472	5	Gsta4
-1.49622	0.420173	0.592131	0.483912	5	Chadl
-1.49698	0.42969	0.583041	0.484244	5	Shisa5
-1.49482	0.405031	0.60678	0.483005	5	Dnaja4
-1.49573	0.409272	0.593672	0.492787	5	Gbe1
-1.49365	0.403773	0.622553	0.467328	5	Lgi3
-1.4926	0.398418	0.633098	0.461084	5	Fos
-1.49299	0.397747	0.628236	0.467007	5	Itpripl2
-1.49156	0.382161	0.637788	0.471614	5	Bmp3
-1.49186	0.392039	0.638955	0.460865	5	Stat6
-1.49314	0.420386	0.632359	0.44039	5	Agt
-1.49528	0.431664	0.60977	0.453848	5	Dgkb
-1.4952	0.42815	0.610167	0.456888	5	Zfp36l1
-1.47729	0.382681	0.737135	0.357477	5	Slc12a4
-1.47995	0.362102	0.723016	0.394828	5	Paqr8
-1.47378	0.332989	0.752569	0.388226	5	Chrdl1
-1.47531	0.348452	0.746641	0.380218	5	Itgav
-1.48458	0.381338	0.696618	0.406619	5	Ddit3
-1.48543	0.374922	0.690041	0.420462	5	Col23a1
-1.48676	0.379111	0.681072	0.426575	5	Vcl
-1.48832	0.409777	0.672222	0.406323	5	Cd9
-1.49004	0.403648	0.65882	0.427569	5	Snta1
-1.48406	0.3473	0.692531	0.444231	5	Acsl3
-1.48047	0.334594	0.713918	0.431955	5	Itga7
-1.4878	0.355268	0.663521	0.469012	5	Cyr61
-1.48715	0.343793	0.662688	0.480667	5	Vasn
-1.48914	0.377295	0.660828	0.451017	5	Ccnd3
-1.48673	0.357461	0.674722	0.454546	5	Fosb
-1.48727	0.3687	0.674335	0.44424	5	Megf10
-1.48359	0.31246	0.673766	0.497364	5	Ctgf
-1.48401	0.320732	0.67714	0.486137	5	Tmem63a
-1.47656	0.266075	0.695617	0.514868	5	Lnx2
-1.48124	0.294503	0.679984	0.506757	5	Gm2115
-1.48054	0.288186	0.680091	0.512267	5	Sdr42e1
-1.48157	0.274507	0.627115	0.579944	5	Ctsh
-1.48145	0.278467	0.647182	0.555802	5	Qrfpr
-1.48279	0.28597	0.639379	0.557443	5	Hdac7
-1.48242	0.284874	0.644666	0.552882	5	Slc7a2
-1.47654	0.252868	0.671788	0.551886	5	Adamts3
-1.47722	0.257866	0.672558	0.546797	5	Ppp1r15a
-1.48027	0.276415	0.664254	0.5396	5	Gpr37
-1.48225	0.289152	0.658163	0.534933	5	Magi3
-1.48524	0.297289	0.600337	0.58761	5	Orai1
-1.48615	0.304246	0.604405	0.577495	5	Irak2
-1.48546	0.300137	0.613175	0.572145	5	Creb3l2
-1.48474	0.294521	0.611086	0.579129	5	Fbxo2
-1.48688	0.310565	0.609003	0.567314	5	Timp3
-1.48795	0.318266	0.602651	0.567032	5	Ccdc141
-1.48787	0.317837	0.604337	0.565693	5	Vat1l
-1.48648	0.309018	0.617605	0.55986	5	Fam19a4
-1.48563	0.302697	0.619793	0.563142	5	Hfe
-1.48477	0.296495	0.621895	0.566382	5	Nr1h4
-1.49592	0.398794	0.574476	0.52265	5	Apoe
-1.49135	0.353413	0.611053	0.52688	5	Crot
-1.49184	0.357711	0.607965	0.526161	5	Gpr153
-1.4937	0.380752	0.604154	0.508797	5	Irf2bp2
-1.49352	0.37397	0.597602	0.521945	5	Notch2
-1.49001	0.355231	0.637497	0.49728	5	Sh3tc2
-1.48927	0.352104	0.644496	0.49267	5	Timp2
-1.48991	0.34565	0.627113	0.517142	5	1810010H24Rik
-1.48971	0.345321	0.630046	0.514346	5	Caskin1
-1.48875	0.338366	0.636222	0.514159	5	Myl9
-1.48797	0.332408	0.640135	0.51543	5	Slc35e4
-1.48504	0.309218	0.650269	0.525549	5	Alpl
-1.48559	0.311159	0.644495	0.529936	5	Inhba
-1.48766	0.321703	0.625714	0.540242	5	Bves
-1.48849	0.32509	0.613034	0.550366	5	Arhgef33
-1.48954	0.335177	0.61358	0.540783	5	Tap1
-1.48996	0.496283	0.63831	0.355366	5	Dpf3
-1.48863	0.48735	0.650957	0.350323	5	Grid2
-1.49148	0.492443	0.629799	0.36924	5	Myof
-1.48986	0.473731	0.648866	0.367259	5	Nfic
-1.49074	0.479378	0.640729	0.37063	5	Slc46a1
-1.49352	0.511952	0.603841	0.377727	5	Gadd45b
-1.4929	0.511717	0.608996	0.372186	5	Fkbp10
-1.49252	0.507913	0.614116	0.370493	5	Pdlim5
-1.49499	0.503988	0.595366	0.39564	5	C630043F03Rik
-1.49403	0.488764	0.61151	0.393755	5	Pdlim3
-1.49432	0.49519	0.605993	0.39314	5	Tppp3
-1.4791	0.435745	0.719262	0.324098	5	Col9a2
-1.47857	0.418589	0.725991	0.33399	5	Anxa6
-1.47934	0.420472	0.721994	0.336872	5	Galnt10
-1.48868	0.442984	0.665756	0.379944	5	Axl
-1.48889	0.424497	0.667353	0.397042	5	F11r
-1.48875	0.432842	0.667225	0.388685	5	Itga9
-1.48647	0.461836	0.673847	0.350785	5	Pigz
-1.48832	0.466538	0.661289	0.360489	5	Sparc
-1.48558	0.428253	0.687853	0.369474	5	Lcat
-1.48453	0.449993	0.688378	0.346156	5	Sspn
-1.4851	0.447756	0.685912	0.351436	5	Tcf7l1
-1.46335	0.434588	0.779487	0.249276	5	Arl5c
-1.4763	0.478478	0.715455	0.282364	5	AW011738
-1.47794	0.512599	0.691238	0.274101	5	Chl1
-1.46196	0.500876	0.754357	0.206729	5	Ctsl
-1.46979	0.508622	0.724607	0.236562	5	Gdpd2
-1.47853	0.596371	0.627092	0.255063	5	Kctd12
-1.4778	0.602244	0.625004	0.250552	5	Myd88
-1.47543	0.555768	0.673537	0.246124	5	Omg
-1.48223	0.546934	0.649968	0.285324	5	Cbr3
-1.48113	0.559625	0.645809	0.275695	5	Atf3
-1.48202	0.557126	0.643417	0.28148	5	Csrnp1
-1.48749	0.557623	0.613459	0.316403	5	Cfh
-1.48798	0.552151	0.614794	0.321038	5	Cgnl1
-1.48298	0.57154	0.627124	0.284314	5	Cdh23
-1.48566	0.568755	0.61491	0.302	5	E130218I03Rik
-1.48518	0.537725	0.641463	0.305988	5	Selplg
-1.48607	0.513788	0.651925	0.320353	5	Spon1
-1.48998	0.512731	0.629285	0.347961	5	Pdpn
-1.49208	0.530348	0.603287	0.358442	5	Plekhh2
-1.49069	0.53551	0.609683	0.345495	5	St3gal4
-1.49865	0.55939	0.465345	0.473913	5	Gm17644
-1.49753	0.580147	0.462988	0.454395	5	Trex1
-1.49938	0.518886	0.459266	0.521231	5	Itpkb
-1.49946	0.536413	0.47293	0.490118	5	Mrgpra6
-1.49912	0.542332	0.458569	0.498221	5	Gm10845
-1.49866	0.550838	0.447355	0.500468	5	Sorbs3
-1.48884	0.600401	0.325426	0.56301	5	Comtd1
-1.49457	0.558582	0.377923	0.558062	5	Eps8l1
-1.49304	0.587881	0.364313	0.540844	5	Gm14325
-1.49195	0.607624	0.358889	0.525435	5	Atf7
-1.49327	0.59951	0.371672	0.522092	5	Dnajb2
-1.49132	0.631671	0.368781	0.490869	5	Pisd-ps1
-1.49723	0.578002	0.430239	0.488989	5	Olfr613
-1.49657	0.585303	0.420231	0.491033	5	9530082P21Rik
-1.49601	0.591051	0.412807	0.492149	5	Psen2
-1.49326	0.62609	0.400509	0.466663	5	Gm14326
-1.49603	0.59856	0.42742	0.470047	5	Gm14436
-1.49488	0.606772	0.406603	0.481502	5	Hmgcs1
-1.49474	0.612886	0.415365	0.466484	5	Trip6
-1.4923	0.628795	0.480994	0.382507	5	Slc27a1
-1.49429	0.616829	0.467525	0.409933	5	C230091D08Rik
-1.49442	0.613525	0.474361	0.406536	5	Ccpg1
-1.49446	0.608701	0.486406	0.399353	5	2900097C17Rik
-1.49512	0.602125	0.487412	0.405582	5	Nme3
-1.49961	0.513295	0.518528	0.467787	5	Nanp
-1.49971	0.514937	0.512569	0.472205	5	Trpm1
-1.49795	0.53541	0.537204	0.425332	5	Ppil6
-1.49843	0.545042	0.516412	0.436978	5	Tom1
-1.49872	0.540213	0.515689	0.442814	5	Zbtb7b
-1.49635	0.563255	0.531113	0.401985	5	Plce1
-1.49577	0.573187	0.526652	0.395933	5	Tmem181c-ps
-1.4945	0.535903	0.578822	0.379778	5	Sntb1
-1.49745	0.523753	0.554974	0.418724	5	Nat6
-1.49717	0.515263	0.564795	0.417114	5	Egr1
-1.49693	0.511707	0.57017	0.415052	5	Pdgfrl
-1.41133	0.886895	0.0572229	0.467213	5	Igf2
-1.43852	0.828063	0.134019	0.476443	5	Mxra8
-1.45635	0.810034	0.239393	0.406921	5	Etohi1
-1.4819	0.699114	0.324861	0.45792	5	Avpi1
-1.46843	0.746675	0.247441	0.474311	5	Malat1
-1.47194	0.756723	0.307552	0.407661	5	Aph1a
-1.47079	0.752987	0.280916	0.436887	5	Pdcd4
-1.35193	0.698503	-0.158519	0.811944	5	Pygm
-1.41384	0.727967	-0.000500211	0.686376	5	Cbs
-1.39156	0.793085	-0.0581764	0.656651	5	Npr2
-1.46849	0.633572	0.201167	0.633755	5	Zfp825
-1.47326	0.652182	0.227375	0.593699	5	Prnp
-1.47773	0.653502	0.254651	0.569573	5	Rho
-1.44977	0.490934	0.165196	0.793639	5	Ldlrap1
-1.44639	0.495716	0.151058	0.79962	5	Lrp1
-1.45618	0.497429	0.185673	0.773073	5	Tob2
-1.45964	0.51518	0.191137	0.753326	5	Utp14b
-1.4475	0.621622	0.115187	0.710687	5	Unkl
-1.46943	0.586761	0.210099	0.672569	5	Gm14420
-1.46434	0.554657	0.195705	0.713978	5	Gm14322
-1.46182	0.568413	0.181295	0.712115	5	Gnao1
-1.48402	0.298218	0.539576	0.646226	5	Abcb9
-1.48285	0.292455	0.535526	0.654865	5	Osmr
-1.48495	0.300871	0.550883	0.633195	5	9330188P03Rik
-1.48352	0.292524	0.548688	0.642303	5	Mettl7a1
-1.48312	0.287885	0.557633	0.637599	5	Gsn
-1.48388	0.293193	0.55496	0.635729	5	Itfg3
-1.47482	0.242247	0.558821	0.673752	5	Slc7a8
-1.47683	0.248913	0.574486	0.653434	5	Tmem56
-1.4751	0.25136	0.53397	0.689768	5	Slc13a5
-1.47611	0.256969	0.532398	0.686743	5	Slc24a3
-1.47644	0.254932	0.543342	0.678168	5	Rin2
-1.4783	0.267272	0.535147	0.67588	5	Tns1
-1.48032	0.280659	0.52803	0.671625	5	Sp7
-1.47865	0.264827	0.548712	0.665112	5	Fgfr1
-1.47969	0.270891	0.547207	0.661591	5	Fkbp11
-1.46467	0.215655	0.505724	0.743291	5	A930005H10Rik
-1.46041	0.195534	0.512019	0.752859	5	Nacc2
-1.45986	0.196715	0.504374	0.758767	5	Tapbp
-1.46104	0.199906	0.507756	0.753379	5	Pla2g5
-1.46174	0.204054	0.504732	0.75295	5	Rgs6
-1.46199	0.196918	0.523925	0.74115	5	Gm973
-1.4607	0.189799	0.5288	0.742099	5	Btg2
-1.46195	0.1939	0.531231	0.736818	5	Nudt7
-1.46711	0.214091	0.535119	0.717905	5	Rab33b
-1.46274	0.19065	0.549672	0.722422	5	Begain
-1.46514	0.202516	0.544011	0.718613	5	Cyp4v3
-1.46304	0.224136	0.474828	0.764077	5	F3
-1.46756	0.242671	0.476054	0.748834	5	Flt1
-1.46596	0.234052	0.479201	0.752702	5	Aldh1l1
-1.46617	0.236742	0.475881	0.753547	5	Crb1
-1.47415	0.269102	0.483334	0.721711	5	Ablim2
-1.47495	0.2674	0.49435	0.713196	5	Tap2
-1.47044	0.232055	0.526511	0.711869	5	Rab27b
-1.47072	0.239612	0.511219	0.719886	5	S100a1
-1.47319	0.247905	0.518851	0.706434	5	Ssh3
-1.46293	0.181925	0.584678	0.696331	5	Zfp36
-1.45953	0.164659	0.601048	0.693825	5	Bmp5
-1.46256	0.176986	0.602637	0.682942	5	Anxa1
-1.46207	0.174433	0.605656	0.681983	5	Slc16a9
-1.4695	0.215717	0.563433	0.690349	5	Nat8l
-1.46603	0.200309	0.563481	0.702236	5	Zfp651
-1.46674	0.19577	0.599065	0.671908	5	Shisa9
-1.46893	0.208509	0.583083	0.677337	5	Adamtsl1
-1.46747	0.202346	0.581084	0.684045	5	Pcdhb8
-1.45244	0.136457	0.603714	0.712269	5	Slc6a11
-1.44998	0.124448	0.62054	0.704988	5	Ctbs
-1.45125	0.127554	0.634202	0.689491	5	Pygl
-1.45632	0.160953	0.563285	0.73208	5	Tsc22d4
-1.45806	0.163503	0.578802	0.715758	5	Ttc12
-1.45522	0.151494	0.582778	0.720946	5	Car5b
-1.45539	0.154354	0.574131	0.726904	5	Olfm2
-1.44926	0.133837	0.566719	0.748706	5	Grin3a
-1.45476	0.16271	0.539977	0.752075	5	Lrrc66
-1.45705	0.151997	0.686485	0.618571	5	Dio2
-1.45688	0.150957	0.684669	0.621251	5	Sema3e
-1.46195	0.173513	0.680139	0.608294	5	Adra1d
-1.46027	0.166111	0.683128	0.611029	5	Synpr
-1.44638	0.107464	0.675363	0.663557	5	Antxr1
-1.46206	0.171562	0.633852	0.656645	5	Trim12c
-1.45737	0.151058	0.657882	0.648426	5	Unc5b
-1.47591	0.2405	0.636962	0.598445	5	Ccdc102a
-1.47295	0.227297	0.661222	0.584427	5	Oat
-1.46991	0.212176	0.670074	0.587661	5	Myo5b
-1.47009	0.212544	0.667222	0.590322	5	Rrh
-1.4753	0.237564	0.59564	0.642091	5	Adamtsl4
-1.46834	0.200697	0.622628	0.645013	5	Tifa
-1.46994	0.210188	0.601468	0.658283	5	Crim1
-1.47188	0.219443	0.602476	0.649958	5	Syt15
-1.47156	0.217311	0.608156	0.646092	5	Erap1
-1.47212	0.219943	0.610305	0.641876	5	Ggt1
-1.47602	0.240266	0.610646	0.625105	5	Cav1
-1.47838	0.253761	0.603859	0.620762	5	Tnfrsf21
-1.47904	0.257472	0.606329	0.615238	5	Cd44
-1.47895	0.256946	0.606681	0.615323	5	Sorl1
-1.48091	0.270886	0.577987	0.632033	5	Oaf
-1.48251	0.278941	0.596556	0.607016	5	Apobec3
-1.48076	0.268287	0.593223	0.619247	5	Mfap3l
-1.45339	0.255431	0.370001	0.827957	5	Jund
-1.45432	0.246276	0.386507	0.821535	5	Gucy2f
-1.45532	0.255401	0.379821	0.820096	5	Rras
-1.44946	0.216616	0.401705	0.831136	5	Idua
-1.44999	0.220721	0.398684	0.830583	5	Ppara
-1.45482	0.237135	0.401587	0.816093	5	Slc24a1
-1.45245	0.233478	0.39394	0.825035	5	Stard8
-1.44497	0.236183	0.35372	0.855072	5	Cdc42bpg
-1.44619	0.24505	0.348457	0.852682	5	Ubc
-1.45391	0.28752	0.334949	0.83144	5	Bhlhe41
-1.45314	0.277531	0.342497	0.833108	5	Per1
-1.45294	0.199441	0.448494	0.805007	5	Abca8b
-1.45354	0.199805	0.451706	0.802031	5	Ier2
-1.45602	0.216569	0.439476	0.799976	5	Dusp22
-1.45462	0.217926	0.428754	0.807938	5	Htra1
-1.45827	0.235203	0.424188	0.798876	5	Thrsp
-1.45391	0.225289	0.413523	0.815099	5	Trpm3
-1.46271	0.249966	0.429396	0.783343	5	Gaa
-1.4644	0.268338	0.413307	0.782754	5	Sgcb
-1.47108	0.267152	0.460806	0.743118	5	Mvp
-1.46837	0.270766	0.4353	0.7623	5	Lama5
-1.46869	0.274554	0.43183	0.762302	5	Stard10
-1.48538	0.346233	0.457888	0.681258	5	Padi2
-1.4865	0.340848	0.47825	0.667401	5	Col18a1
-1.48564	0.340929	0.468779	0.675933	5	Vstm2a
-1.48086	0.302127	0.486707	0.692024	5	Card10
-1.4817	0.315794	0.470792	0.695116	5	Aqp5
-1.48341	0.322159	0.4771	0.684156	5	Rassf10
-1.47519	0.296517	0.445681	0.732988	5	Col27a1
-1.47904	0.304838	0.464384	0.709823	5	Rbm20
-1.47994	0.33351	0.429338	0.717092	5	Adam15
-1.4802	0.334358	0.430201	0.715641	5	Anxa11
-1.48285	0.347209	0.434091	0.701549	5	Aph1c
-1.48416	0.355023	0.434696	0.694446	5	Ndrg2
-1.47526	0.329548	0.401575	0.744138	5	Cry2
-1.47547	0.315818	0.420386	0.739268	5	Dapp1
-1.47341	0.313145	0.410016	0.750253	5	Phyhd1
-1.46863	0.293924	0.404664	0.770046	5	H2-K1
-1.47214	0.31916	0.394448	0.758527	5	Rgs11
-1.47093	0.309884	0.398446	0.762604	5	Trf
-1.48011	0.359654	0.398633	0.72182	5	Prkd1
-1.47902	0.355941	0.395497	0.727585	5	Prrt2
-1.47594	0.362883	0.368825	0.744232	5	A730036I17Rik
-1.47428	0.348094	0.374435	0.751751	5	Csf2ra
-1.46128	0.328104	0.326843	0.806335	5	Tns3
-1.46378	0.306153	0.362494	0.795129	5	Gstk1
-1.46769	0.323682	0.363727	0.780276	5	Shroom1
-1.46123	0.380104	0.279863	0.801259	5	Fzd9
-1.47131	0.37944	0.327775	0.764093	5	Bmpr1b
-1.47077	0.376758	0.327386	0.766624	5	S100a13
-1.48967	0.330961	0.583684	0.575027	5	Atp1a2
-1.4882	0.319292	0.576133	0.592776	5	Frzb
-1.49219	0.353444	0.563074	0.57567	5	Elmod1
-1.48992	0.333746	0.564286	0.591888	5	Tmc6
-1.49148	0.348703	0.549748	0.593026	5	Car14
-1.49053	0.339834	0.555484	0.595211	5	Nipal3
-1.49	0.340746	0.533424	0.615832	5	2610507I01Rik
-1.49081	0.34949	0.525847	0.615478	5	Mlc1
-1.4919	0.354634	0.538937	0.598334	5	Mr1
-1.49	0.337514	0.545606	0.606878	5	Abca8a
-1.49044	0.342426	0.539648	0.608367	5	Mertk
-1.48599	0.315454	0.525029	0.645505	5	Bag3
-1.48688	0.318908	0.532006	0.635967	5	Popdc3
-1.48833	0.322488	0.557484	0.608355	5	Stk10
-1.4877	0.32257	0.538241	0.62689	5	Psmb8
-1.48814	0.324152	0.543847	0.620145	5	Rnf135
-1.49761	0.422435	0.518818	0.556358	5	Trim9
-1.4965	0.402488	0.553057	0.540952	5	Tgfa
-1.4957	0.391738	0.545858	0.558099	5	Aldh3b1
-1.49644	0.401898	0.539101	0.55544	5	Rlbp1
-1.49142	0.364547	0.500707	0.626161	5	Cmtm5
-1.49039	0.353222	0.507721	0.629443	5	Boc
-1.49124	0.359442	0.508876	0.622927	5	Myo6
-1.48913	0.352741	0.489579	0.646814	5	Epas1
-1.48915	0.346704	0.501738	0.640703	5	Fcgrt
-1.48839	0.338578	0.507663	0.642144	5	Mt3
-1.49342	0.386108	0.492288	0.615027	5	Copz2
-1.49215	0.37856	0.485621	0.627971	5	9030617O03Rik
-1.49231	0.382677	0.480943	0.628693	5	Echdc2
-1.49498	0.40002	0.494857	0.600106	5	Lhpp
-1.49432	0.383812	0.516078	0.594433	5	Pcdhb14
-1.49434	0.506543	0.38782	0.599974	5	Plcb3
-1.49483	0.497508	0.397019	0.600298	5	Grk4
-1.49409	0.494173	0.391408	0.60851	5	Tom1l2
-1.49164	0.486002	0.374057	0.631581	5	Nbeal2
-1.48877	0.48979	0.349981	0.648995	5	Pcdhb13
-1.49868	0.480256	0.46064	0.557784	5	Tmem51
-1.49824	0.479065	0.452904	0.566268	5	Gm3893
-1.4978	0.474039	0.449357	0.574409	5	Zfp950
-1.49814	0.521348	0.430484	0.546309	5	Luzp2
-1.49794	0.523348	0.426656	0.547939	5	Selm
-1.49782	0.505379	0.430456	0.561986	5	Cmtm4
-1.49661	0.50105	0.415547	0.580016	5	Phlpp1
-1.49722	0.500647	0.423829	0.572749	5	Col20a1
-1.49733	0.5017	0.424852	0.570781	5	Cp
-1.48222	0.462879	0.323589	0.695749	5	Pde6a
-1.47432	0.459883	0.283246	0.731195	5	Gmpr
-1.47775	0.443793	0.311106	0.722852	5	Phyh
-1.49439	0.417513	0.458848	0.618024	5	Lrp2
-1.49236	0.415783	0.437129	0.639451	5	Sulf1
-1.49289	0.402853	0.458769	0.631273	5	Cobl
-1.49246	0.406974	0.448387	0.637096	5	BC051142
-1.49229	0.405743	0.448021	0.638528	5	Cdc42ep1
-1.49275	0.461482	0.399464	0.6318	5	Gng7
-1.49253	0.459518	0.398924	0.634085	5	Lrrk2
-1.49473	0.447448	0.431012	0.616273	5	Creg2
-1.49445	0.435269	0.4395	0.61968	5	Eif2ak2
-1.48607	0.438921	0.364383	0.682767	5	Ephb1
-1.4859	0.431849	0.368769	0.685284	5	Pcdhb11
-1.48965	0.432846	0.395782	0.66102	5	Cnksr3
-1.48794	0.439927	0.376797	0.671214	5	Gm13152
-1.48798	0.42964	0.385481	0.672857	5	Parp4
-1.48753	0.378385	0.434198	0.674947	5	Cited4
-1.48729	0.381184	0.428652	0.677449	5	Pcdhb12
-1.48771	0.408354	0.402856	0.676505	5	Crtc3
-1.48572	0.400233	0.395581	0.689905	5	Dhrs7
-1.48577	0.396324	0.399868	0.689579	5	Zbtb4

## Sheet: C6 Dark Blue Down
P2GFP	P8plus	P11plus	Adultplus	clusterID	GeneSymbol
0.252383	0.726756	0.492462	-1.4716	6	9630028B13Rik
0.308523	0.781261	0.377233	-1.46702	6	Nxph4
0.427924	0.950301	0.00517151	-1.3834	6	1810041L15Rik
0.364672	0.975144	0.0437291	-1.38354	6	Celf3
0.388045	1.0398	-0.102019	-1.32583	6	3110035E14Rik
0.291902	1.06706	-0.0264999	-1.33247	6	Crybg3
0.262619	0.975748	0.159331	-1.3977	6	St18
0.365391	0.877022	0.192896	-1.43531	6	Fn1
0.418813	0.826691	0.203546	-1.44905	6	Tmsb4x
0.640021	0.786706	-0.022823	-1.4039	6	Dbn1
0.646795	0.797349	-0.0500911	-1.39405	6	Neurod4
0.633645	0.818388	-0.0647532	-1.38728	6	Myt1
0.630164	0.812675	-0.0500166	-1.39282	6	Tubb2b
0.655931	0.733418	0.0356359	-1.42499	6	Vash1
0.68173	0.750288	-0.0279042	-1.40411	6	Dusp5
0.704197	0.748313	-0.059455	-1.39305	6	Otx2
0.487805	0.891661	0.0228404	-1.40231	6	Tubb4a
0.502103	0.859765	0.0543732	-1.41624	6	Sox4
0.521852	0.828609	0.0761693	-1.42663	6	Arntl
0.52667	0.839116	0.0539305	-1.41972	6	Srrm4
0.547421	0.900379	-0.0752146	-1.37259	6	Igsf21
0.586819	0.852588	-0.0515761	-1.38783	6	Ptpro
0.569165	0.837622	-0.00164121	-1.40515	6	Scg3
0.56907	0.580721	0.34105	-1.49084	6	Igfbp2
0.645911	0.621016	0.201577	-1.4685	6	Etv4
0.697213	0.627467	0.125947	-1.45063	6	Adam12
0.658991	0.666694	0.125361	-1.45105	6	Nuak1
0.64052	0.66611	0.150547	-1.45718	6	Gria2
0.635806	0.663975	0.159484	-1.45926	6	Nfil3
0.583049	0.733313	0.134252	-1.45061	6	Col4a1
0.589911	0.718277	0.146032	-1.45422	6	Ndufa4l2
0.582041	0.691149	0.191969	-1.46516	6	Btbd17
0.593981	0.662842	0.213617	-1.47044	6	H19
0.769117	0.651452	-0.0120507	-1.40852	6	Panx1
0.741826	0.659387	0.0181434	-1.41936	6	Miat
0.758078	0.639946	0.0215958	-1.41962	6	Mycn
0.741567	0.694722	-0.0340482	-1.40224	6	Marcksl1
0.71218	0.6895	0.0185476	-1.42023	6	Nnat
0.722589	0.676761	0.0217022	-1.42105	6	Rnasel
0.857913	0.550858	-0.00860394	-1.40017	6	Mcam
0.849979	0.54168	0.0168277	-1.40849	6	Rnd3
0.789346	0.603473	0.0256634	-1.41848	6	Dpysl3
0.797442	0.557503	0.0759653	-1.43091	6	Olig2
1.04859	0.0993449	0.210795	-1.35873	6	Pcdh19
0.881709	0.288225	0.26801	-1.43794	6	Cxcr4
0.958688	0.220532	0.22801	-1.40723	6	Lpl
0.830487	0.412814	0.205083	-1.44838	6	Itga6
0.765026	0.490585	0.204596	-1.46021	6	Pdzrn3
0.892295	0.439045	0.0842698	-1.41561	6	Ssh2
0.896769	0.468806	0.0395794	-1.40515	6	Ascl1
0.893017	0.465896	0.0492897	-1.4082	6	Dtx4
0.933003	0.36634	0.108997	-1.40834	6	Serpine2
0.909284	0.347028	0.166707	-1.42302	6	Tnc
0.980372	0.471186	-0.107984	-1.34357	6	Grik2
0.974512	0.494892	-0.132277	-1.33713	6	Limd2
0.973619	0.485987	-0.117162	-1.34244	6	Mdk
0.986747	0.422346	-0.0506412	-1.35845	6	Elmo1
0.968595	0.452651	-0.0598692	-1.36138	6	Myb
0.914081	0.510484	-0.0455096	-1.37905	6	B3gat1
0.942574	0.478772	-0.0502875	-1.37106	6	Nkain4
0.918992	0.525126	-0.0751607	-1.36896	6	Cmtm7
0.905916	0.548708	-0.0868943	-1.36773	6	Dll3
0.911769	0.565306	-0.122813	-1.35426	6	Ctxn1
0.92538	0.55187	-0.127079	-1.35017	6	Dynll1
0.924715	0.546013	-0.116796	-1.35393	6	Fabp5
0.944056	0.530961	-0.129643	-1.34537	6	Hs3st4
0.931372	0.531183	-0.106435	-1.35612	6	Sdc3
0.856174	0.621189	-0.110276	-1.36709	6	Zfp57
0.877598	0.608173	-0.127992	-1.35778	6	Tmtc4
0.888124	0.584785	-0.110143	-1.36277	6	Vash2
0.859363	0.595259	-0.0756979	-1.37892	6	Mex3b
0.882303	0.555527	-0.055871	-1.38196	6	Nkain1
1.02566	0.406527	-0.100801	-1.33139	6	Marcks
1.03227	0.409976	-0.118508	-1.32374	6	Tagln2
1.09225	0.329583	-0.124597	-1.29724	6	Foxn4
1.0757	0.360676	-0.134582	-1.30179	6	Itprip
1.10247	0.349577	-0.174608	-1.27744	6	Dpp6
1.08125	0.399232	-0.203773	-1.27671	6	Ndst3
0.988859	0.540212	-0.234772	-1.2943	6	Chst11
0.966282	0.52499	-0.16308	-1.32819	6	Skil
0.943356	0.570131	-0.191187	-1.3223	6	Pard6g
0.966847	0.554221	-0.212254	-1.30881	6	Hmgb3
0.963342	0.550853	-0.199362	-1.31483	6	Dll4
0.954961	0.557776	-0.193898	-1.31884	6	Tmsb10
1.00559	0.500991	-0.204237	-1.30234	6	Fzd2
1.02217	0.480839	-0.206333	-1.29668	6	Slc7a6
1.01355	0.486014	-0.196537	-1.30303	6	Bcl11a
1.01781	0.48051	-0.196578	-1.30174	6	Epha3
1.03923	0.441522	-0.179683	-1.30107	6	Adamts4
1.04597	0.433546	-0.18142	-1.2981	6	Igf2bp1
1.02755	0.440984	-0.154879	-1.31365	6	Asxl3
1.01916	0.462345	-0.17062	-1.31089	6	Fam171a1
0.662657	0.94635	-0.37389	-1.23512	6	Esrrg
0.585475	1.00684	-0.362707	-1.22961	6	Nova2
0.400782	1.09438	-0.235755	-1.25941	6	Gnb3
0.509713	1.05702	-0.338635	-1.2281	6	Atp1a3
0.501721	1.04293	-0.288806	-1.25585	6	Snap91
0.499583	1.01977	-0.232302	-1.28706	6	Fstl5
0.564266	0.969333	-0.234806	-1.29879	6	Kcnd3
0.548357	1.00395	-0.282909	-1.26939	6	Spock2
0.652915	0.87107	-0.190295	-1.33369	6	Lrp12
0.645471	0.877623	-0.190041	-1.33305	6	Nacad
0.594233	0.907514	-0.161093	-1.34065	6	Bhlhe22
0.613761	0.889391	-0.158892	-1.34426	6	Podxl2
0.763824	0.793224	-0.242255	-1.31479	6	Ankrd33b
0.76292	0.801139	-0.2562	-1.30786	6	Cadm3
0.762765	0.772474	-0.200612	-1.33463	6	Sema4c
0.753422	0.796966	-0.229598	-1.32079	6	Apba2
0.752267	0.789385	-0.212875	-1.32878	6	Cadm4
0.713919	0.831957	-0.223712	-1.32216	6	Bach1
0.6776	0.875218	-0.242918	-1.3099	6	Ppp1r14b
0.739438	0.835477	-0.279998	-1.29492	6	Atcay
0.770329	0.807575	-0.284212	-1.29369	6	Celsr3
0.690208	0.892952	-0.305241	-1.27792	6	Lrp11
0.713323	0.873504	-0.309084	-1.27774	6	Crx
0.723286	0.860608	-0.301105	-1.28279	6	Olfm1
0.726705	0.852934	-0.291436	-1.2882	6	Traf4
0.855022	0.680504	-0.207884	-1.32764	6	Mex3a
0.850739	0.686845	-0.210936	-1.32665	6	Satb1
0.866427	0.655516	-0.185885	-1.33606	6	D930015E06Rik
0.861013	0.666284	-0.194262	-1.33304	6	Slc16a3
0.873449	0.631743	-0.1588	-1.34639	6	Fabp7
0.857762	0.648612	-0.157802	-1.34857	6	Neurog2
0.853115	0.653621	-0.157613	-1.34912	6	Reep1
0.897	0.6146	-0.174769	-1.33683	6	C530008M17Rik
0.899498	0.630416	-0.206764	-1.32315	6	Zfp184
0.761606	0.703009	-0.0791657	-1.38545	6	Tro
0.787585	0.67897	-0.0839251	-1.38263	6	9330182L06Rik
0.779311	0.681731	-0.0745502	-1.38649	6	Vldlr
0.798033	0.714817	-0.16152	-1.35133	6	6330403K07Rik
0.802318	0.695886	-0.136842	-1.36136	6	Zfp711
0.724352	0.765747	-0.121052	-1.36905	6	Akna
0.754643	0.743208	-0.133956	-1.3639	6	Tmem35
0.973681	0.596093	-0.302952	-1.26682	6	Rbm15b
0.948452	0.637417	-0.325683	-1.26019	6	Slc25a13
0.950724	0.623032	-0.302317	-1.27144	6	Uchl1
0.89778	0.652595	-0.243079	-1.3073	6	Arnt2
0.906514	0.652458	-0.261155	-1.29782	6	Sox11
0.96309	0.571992	-0.235074	-1.30001	6	Lhfpl4
0.943752	0.589616	-0.225355	-1.30801	6	Serf1
0.938277	0.600996	-0.234024	-1.30525	6	Tubb3
0.949575	0.613202	-0.280812	-1.28197	6	Elovl2
0.940137	0.622132	-0.276778	-1.28549	6	Gprin1
0.967147	0.584365	-0.266075	-1.28544	6	Cacna1g
0.956859	0.593124	-0.259529	-1.29045	6	Gdpd1
0.810111	0.761807	-0.272194	-1.29972	6	Gabrb3
0.81719	0.742481	-0.248501	-1.31117	6	Crmp1
0.829575	0.725739	-0.241183	-1.31413	6	Gfra1
0.812793	0.731301	-0.218669	-1.32542	6	Chrna4
0.831773	0.710787	-0.217571	-1.32499	6	Ptprt
0.851517	0.745442	-0.327259	-1.2697	6	Nhsl1
0.858465	0.732231	-0.31487	-1.27583	6	Tmem145
0.885683	0.688097	-0.285044	-1.28874	6	D630045J12Rik
0.861745	0.707885	-0.272747	-1.29688	6	Onecut2
0.872034	0.690946	-0.26154	-1.30144	6	Slco5a1
0.843604	0.725349	-0.269018	-1.29993	6	9330159F19Rik
0.858587	0.724763	-0.299714	-1.28364	6	Mybl1
0.860937	0.717043	-0.289175	-1.2888	6	Aplp1
0.857115	0.720065	-0.287036	-1.29014	6	Gdap1
0.729121	0.924751	-0.476529	-1.17734	6	Rpgrip1
0.79444	0.873919	-0.507516	-1.16084	6	Zfhx4
0.845002	0.770122	-0.366784	-1.24834	6	Mbp
0.844925	0.776743	-0.381957	-1.23971	6	Msra
0.818334	0.78156	-0.331084	-1.26881	6	Brsk2
0.794069	0.798879	-0.315586	-1.27736	6	Nr2e3
0.83437	0.815119	-0.451247	-1.19824	6	Gabrg2
0.828641	0.805793	-0.412024	-1.22241	6	Ppfia3
0.822301	0.812254	-0.412197	-1.22236	6	Tub
0.750335	0.864039	-0.367112	-1.24726	6	Map3k9
0.787608	0.843119	-0.403545	-1.22718	6	Chga
0.779995	0.840032	-0.377745	-1.24228	6	Sez6l2
0.864682	0.777778	-0.434869	-1.20759	6	Mgat5b
0.889577	0.760544	-0.458473	-1.19165	6	Runx1t1
0.866506	0.795287	-0.48745	-1.17434	6	B4galnt4
0.878708	0.794757	-0.523692	-1.14977	6	Parp6
0.930925	0.751502	-0.564316	-1.11811	6	Prdm8
0.933974	0.747583	-0.562396	-1.11916	6	Sez6
0.936632	0.730793	-0.518664	-1.14876	6	Unc13a
0.91217	0.745785	-0.484488	-1.17347	6	Chrnb2
0.936233	0.718433	-0.482108	-1.17256	6	Impg2
0.925096	0.666459	-0.33021	-1.26135	6	Rcor2
0.921058	0.676848	-0.342401	-1.2555	6	Mfap4
0.925568	0.674369	-0.347945	-1.25199	6	Mllt11
0.899098	0.710678	-0.362806	-1.24697	6	Unc79
0.930393	0.678734	-0.369222	-1.23991	6	Dlc1
0.917461	0.69107	-0.364379	-1.24415	6	Smarce1
0.912007	0.72809	-0.437186	-1.20291	6	Prom1
0.927942	0.699923	-0.411404	-1.21646	6	Cacna1h
0.94965	0.68706	-0.439737	-1.19697	6	Csrnp3
0.977322	0.653697	-0.436424	-1.19459	6	Cxxc4
0.974598	0.654021	-0.429462	-1.19916	6	Kdm1a
0.962449	0.658174	-0.405782	-1.21484	6	Bzw2
0.968134	0.643091	-0.386609	-1.22462	6	Cep170

## Sheet: C7 Purple Up
P2GFP	P8plus	P11plus	Adultplus	clusterID	GeneSymbol
-1.36143	-0.139314	0.728424	0.772325	7	Raver2
-1.36708	-0.126238	0.755121	0.7382	7	Aldh1a7
-1.35872	-0.146268	0.75197	0.753015	7	Dusp1
-1.39822	-0.0440783	0.682965	0.759335	7	Scarf2
-1.38263	-0.0874061	0.725069	0.744965	7	Cebpb
-1.38677	-0.0761222	0.708745	0.754151	7	S100a6
-1.40831	-0.0174329	0.714507	0.711232	7	Calcrl
-1.41062	-0.010621	0.705172	0.716073	7	Unc13c
-1.41593	0.00657101	0.735876	0.673484	7	Bsg
-1.42335	0.0281991	0.702941	0.69221	7	Nhsl2
-1.42678	0.040141	0.718723	0.667919	7	Ramp1
-1.39885	-0.0360379	0.796444	0.638441	7	Pla2g4a
-1.39947	-0.0356539	0.789713	0.645413	7	Plk2
-1.42242	0.0387573	0.786619	0.597041	7	Cpxm1
-1.41651	0.0128447	0.765867	0.637797	7	Pdyn
-1.40415	-0.0083927	0.582502	0.830044	7	Folh1
-1.40649	-0.00616228	0.596848	0.8158	7	Micall2
-1.39274	-0.0489378	0.624266	0.817414	7	Pon2
-1.39709	-0.0342604	0.609408	0.821942	7	Cd82
-1.40015	-0.0281268	0.617189	0.811088	7	Lgals4
-1.39157	-0.0462026	0.600953	0.836817	7	Aqp4
-1.39108	-0.0449928	0.592087	0.843985	7	Slc2a12
-1.38302	-0.0692006	0.607806	0.844416	7	Gstt1
-1.38535	-0.0614613	0.600122	0.846689	7	Carns1
-1.38707	-0.0561003	0.596026	0.847142	7	Ephx2
-1.39801	-0.0233043	0.578453	0.842861	7	Sfxn5
-1.39243	-0.0341591	0.567679	0.858907	7	Fam198a
-1.38899	-0.04511	0.574988	0.859109	7	Esrp1
-1.38915	-0.0458423	0.578677	0.856319	7	Igsf9b
-1.36058	-0.106812	0.559318	0.908069	7	Kcnj10
-1.36006	-0.102049	0.542719	0.91939	7	Tnfrsf1a
-1.38263	-0.0585792	0.56832	0.872885	7	Acadl
-1.37909	-0.0630605	0.55642	0.885733	7	Enpp2
-1.37916	-0.058684	0.544597	0.893247	7	Plekho2
-1.37633	-0.0903058	0.628278	0.838354	7	Chst2
-1.37669	-0.0930368	0.64533	0.824394	7	Ngef
-1.37042	-0.0899504	0.576068	0.884305	7	Il33
-1.36861	-0.100993	0.599118	0.87049	7	Tph2
-1.3769	-0.0809272	0.59669	0.861137	7	Stk35
-1.37756	-0.0797275	0.598028	0.859262	7	Syt10
-1.31277	-0.24628	0.797762	0.761287	7	Kank1
-1.2725	-0.323909	0.770353	0.826059	7	Flrt2
-1.28371	-0.302655	0.760028	0.82634	7	Rai2
-1.32787	-0.208686	0.688604	0.847955	7	Npsr1
-1.31397	-0.2421	0.732222	0.823848	7	Adra1a
-1.33619	-0.195813	0.729083	0.802923	7	Arsi
-1.30864	-0.243007	0.664936	0.886714	7	Arhgap6
-1.31685	-0.225179	0.656383	0.885645	7	Ppp1r3c
-1.33119	-0.190472	0.630564	0.891095	7	Adamts5
-1.35026	-0.154424	0.650069	0.854614	7	Mamdc2
-1.05306	-0.650483	0.759846	0.943698	7	Zbtb8b
-1.14771	-0.515309	0.700396	0.962628	7	Bambi
-1.146	-0.512619	0.673722	0.984893	7	Thrb
-1.225	-0.399247	0.709914	0.914332	7	Ntn4
-1.19521	-0.438932	0.669428	0.964715	7	Aldh3a2
-1.19484	-0.427485	0.619251	1.00307	7	Hepacam
-1.1843	-0.442381	0.614994	1.01169	7	Slco3a1
-1.24065	-0.275223	0.414341	1.10153	7	Pcolce2
-1.24211	-0.284322	0.438143	1.08828	7	Dkk3
-1.24098	-0.293549	0.453897	1.08063	7	Deptor
-1.23635	-0.298957	0.448679	1.08663	7	Folr1
-1.30018	-0.194522	0.46929	1.02541	7	Inpp5j
-1.27419	-0.230155	0.442388	1.06196	7	Hpcal1
-1.26598	-0.227926	0.408236	1.08567	7	Jakmip1
-1.26596	-0.228694	0.409663	1.08499	7	Pla2g16
-1.33414	-0.159027	0.546574	0.946593	7	Fads3
-1.33316	-0.166231	0.561333	0.938059	7	Trim12a
-1.3151	-0.205375	0.569961	0.950514	7	Ddr2
-1.31833	-0.201003	0.576045	0.943284	7	Gpld1
-1.32783	-0.187609	0.594309	0.921127	7	Pdgfrb
-1.31386	-0.217082	0.60001	0.930932	7	Slc46a3
-1.28524	-0.252833	0.543863	0.994209	7	Cyp4f14
-1.2804	-0.2598	0.538853	1.00135	7	Slc9a3r1
-1.24199	-0.311403	0.499231	1.05416	7	Olfm4
-1.23873	-0.342101	0.567911	1.01292	7	Scara5
-1.24766	-0.320271	0.5478	1.02013	7	Rhod
-1.2532	-0.316259	0.563533	1.00593	7	Trhde
-1.23008	-0.365442	0.597141	0.998384	7	Rab13
-1.24412	-0.34852	0.619634	0.973009	7	Socs3
-1.27901	-0.285891	0.612212	0.952685	7	Hes1
-1.27353	-0.313084	0.689772	0.896839	7	Il20ra
-1.36474	-0.0807217	0.515015	0.930446	7	Gbp7
-1.34998	-0.109393	0.505274	0.954095	7	Bhlhe40
-1.35727	-0.0900005	0.497313	0.949953	7	Iqsec2
-1.37065	-0.0512136	0.478733	0.943134	7	Aass
-1.36902	-0.0511866	0.470678	0.949533	7	Cml1
-1.35569	-0.0846724	0.477666	0.962693	7	Pappa
-1.35291	-0.0814109	0.457975	0.976349	7	Rarg
-1.36827	0.0350584	0.321743	1.01147	7	Lgals3bp
-1.37637	0.0164527	0.379425	0.980494	7	Pdlim4
-1.36888	0.00761703	0.364738	0.996528	7	Il6st
-1.37024	0.0180327	0.35371	0.998499	7	Parp14
-1.38171	0.00490606	0.420957	0.955848	7	Col4a5
-1.37904	0.00592483	0.407729	0.965386	7	Col5a3
-1.37614	-0.00283047	0.410713	0.968263	7	Nod1
-1.38588	-0.00503827	0.458846	0.932075	7	Parp3
-1.37236	-0.0329379	0.449561	0.955738	7	Tmem71
-1.37843	-0.014548	0.44201	0.950969	7	Ifi35
-1.37572	-0.0215846	0.443018	0.954287	7	Myo1d
-1.35582	-0.0643038	0.436876	0.983243	7	Paqr6
-1.3576	-0.0562073	0.429106	0.9847	7	Serpinb9
-1.36353	-0.0373133	0.419157	0.981685	7	Trpc1
-1.36825	-0.0315373	0.428592	0.971192	7	Xaf1
-1.35065	-0.0362276	0.367325	1.01956	7	Mchr1
-1.35318	-0.0444767	0.390453	1.00721	7	Tmem180
-1.36307	-0.0114867	0.373286	1.00128	7	Gstt3
-1.36452	-0.0251911	0.40177	0.987942	7	Il10rb
-1.36505	-0.0195429	0.394222	0.990373	7	Per3
-1.43942	0.118086	0.517236	0.804102	7	Rgma
-1.44171	0.126055	0.516203	0.79945	7	Vamp5
-1.44619	0.132494	0.538313	0.775378	7	Dpy19l3
-1.44281	0.121061	0.53815	0.783601	7	Egfr
-1.43933	0.104735	0.551545	0.783047	7	Tlr3
-1.4391	0.107087	0.542721	0.789291	7	Ctso
-1.437	0.102198	0.537529	0.797274	7	Junb
-1.45175	0.164477	0.507948	0.779327	7	Paqr7
-1.44564	0.136373	0.523407	0.785859	7	Slc38a3
-1.44806	0.150729	0.509249	0.788081	7	Atp1a1
-1.44757	0.145902	0.516521	0.785148	7	Nfkbiz
-1.45441	0.187104	0.480905	0.786398	7	Inf2
-1.452	0.178016	0.481263	0.792718	7	Gcnt2
-1.45201	0.180011	0.477427	0.794568	7	Hyal1
-1.43983	0.13536	0.482296	0.822171	7	Ankrd35
-1.44698	0.156526	0.488514	0.801939	7	Ddx58
-1.44692	0.160162	0.48074	0.806016	7	Tfeb
-1.4175	0.0156499	0.638257	0.763593	7	Fam169a
-1.41534	0.0112269	0.628101	0.776008	7	Rps6ka4
-1.40786	-0.0128534	0.644945	0.775767	7	Lgals12
-1.41286	0.000725935	0.647903	0.764231	7	Mob3b
-1.41954	0.0382765	0.569186	0.812078	7	S1pr1
-1.42549	0.0604451	0.55473	0.810313	7	Adra2c
-1.42958	0.0717898	0.557743	0.800046	7	Nbl1
-1.43397	0.0688623	0.622404	0.742702	7	Ppap2b
-1.42379	0.0404474	0.606919	0.776424	7	Mfhas1
-1.43367	0.0752622	0.58895	0.769457	7	Hnmt
-1.42803	0.058023	0.587758	0.782247	7	Dtna
-1.42892	0.0643412	0.57506	0.789522	7	Slc41a3
-1.41522	0.102892	0.405717	0.906614	7	Col16a1
-1.41778	0.115357	0.397782	0.904638	7	Mt1
-1.42002	0.0953427	0.44205	0.88263	7	Itm2b
-1.41296	0.0861562	0.422643	0.904158	7	Tmem132b
-1.41634	0.0936227	0.4264	0.89632	7	Trpv4
-1.40133	0.037531	0.452884	0.910914	7	Bco2
-1.39908	0.0466495	0.425356	0.927075	7	Ahnak
-1.39636	0.036005	0.43156	0.928791	7	Kif1c
-1.42322	0.0772356	0.496027	0.849959	7	Ptrf
-1.41124	0.0661618	0.449619	0.895463	7	Tapbpl
-1.41829	0.0806398	0.459892	0.877756	7	Cebpd
-1.41518	0.0738982	0.455811	0.885467	7	Nqo1
-1.41442	0.068833	0.461381	0.884203	7	Rhobtb2
-1.4118	0.0270338	0.53863	0.846141	7	Jun
-1.40445	0.00917481	0.533234	0.862037	7	Itpr2
-1.40517	0.00773149	0.542149	0.855288	7	Cav2
-1.40313	0.000563344	0.546997	0.855574	7	Scn7a
-1.38979	-0.0128433	0.495615	0.907019	7	Arhgef6
-1.38279	-0.026169	0.486972	0.921988	7	Gatsl3
-1.39696	0.00799363	0.48973	0.899232	7	Crlf2
-1.40289	0.0277517	0.48066	0.894479	7	Kirrel3
-1.40556	0.0265462	0.498653	0.880362	7	Plxdc1
-1.40929	0.0295824	0.514878	0.864829	7	Clu
-1.4122	0.0439016	0.500268	0.868035	7	Il18
-1.38964	0.083014	0.330527	0.976098	7	Fxyd1
-1.40101	0.0916801	0.361764	0.947568	7	Foxo1
-1.40076	0.0855926	0.369737	0.945431	7	Hist1h2bc
-1.4033	0.105321	0.351263	0.946715	7	Fxyd7
-1.40654	0.103446	0.367016	0.936078	7	Oplah
-1.41853	0.186918	0.30405	0.927565	7	Ier3
-1.41244	0.130771	0.352252	0.92942	7	Adssl1
-1.41246	0.131042	0.351937	0.929479	7	Pacsin3
-1.41634	0.143136	0.351127	0.922072	7	Acaa2
-1.41707	0.152516	0.34148	0.923069	7	Fzd10
-1.43113	0.116039	0.46562	0.849471	7	Prkag3
-1.43331	0.117424	0.476227	0.839663	7	Pcdhb9
-1.43392	0.117701	0.479482	0.836735	7	Psd4
-1.43605	0.134283	0.460601	0.841169	7	Elmo3
-1.43051	0.12164	0.451625	0.857247	7	Fmod
-1.43162	0.125215	0.451411	0.854994	7	Plekhb1
-1.44801	0.197284	0.422634	0.82809	7	Ust
-1.4414	0.1714	0.426979	0.843019	7	Immp2l
-1.44031	0.17405	0.416901	0.849358	7	Irgm2
-1.43087	0.175473	0.369054	0.886346	7	Ltbp3
-1.43737	0.185725	0.384809	0.866834	7	Oasl2
-1.43574	0.168765	0.401597	0.86538	7	Cyp2j13
-1.4353	0.164368	0.406055	0.864879	7	Tor3a
-1.42914	0.147915	0.400932	0.880297	7	Reep6
-1.43177	0.152662	0.406451	0.872656	7	Asap3
-1.43256	0.151868	0.411651	0.869045	7	Irgm1
-1.3595	0.0474072	0.27609	1.036	7	Gbp6
-1.35465	0.0291047	0.284934	1.04061	7	Atp2b4
-1.34949	0.029628	0.268149	1.05171	7	Ifit1
-1.37325	0.0768521	0.282172	1.01423	7	Paqr9
-1.35672	0.0634898	0.247195	1.04603	7	Adora1
-1.35404	0.0585891	0.245196	1.05025	7	Mt2
-1.3629	0.0652346	0.263936	1.03373	7	Ifih1
-1.36016	0.0673222	0.25291	1.03993	7	Slc35f3
-1.35437	0.116656	0.179469	1.05824	7	Chdh
-1.36795	0.136222	0.196586	1.03514	7	Nwd1
-1.33905	0.0602246	0.20032	1.07851	7	Tmbim1
-1.35099	0.0951254	0.193677	1.06219	7	Slc48a1
-1.34235	0.0820564	0.184506	1.07579	7	Ttc39b
-1.42111	0.28248	0.214061	0.924569	7	Evpl
-1.42743	0.257285	0.259785	0.910361	7	Colec12
-1.42697	0.254557	0.260882	0.911533	7	Rgr
-1.39762	0.205071	0.213179	0.979369	7	Arhgef19
-1.39747	0.199391	0.2185	0.979579	7	Sspo
-1.39104	0.17322	0.225854	0.991965	7	Loxl1
-1.39314	0.187732	0.217092	0.98832	7	Kctd14
-1.39606	0.188321	0.225562	0.982177	7	Nr1d1
-1.39076	0.126807	0.277763	0.986187	7	Anxa7
-1.39818	0.138278	0.289156	0.970749	7	Sft2d2
-1.38941	0.155629	0.239914	0.993864	7	Aldh2
-1.38509	0.135159	0.249418	1.00052	7	Atp1b2
-1.38317	0.128012	0.25159	1.00357	7	Irf7
-1.36521	0.306172	0.0387709	1.02027	7	Pik3ip1
-1.36724	0.280884	0.0627189	1.02364	7	Ccdc159
-1.37585	0.30509	0.0659629	1.00479	7	Col7a1
-1.34474	0.310256	-0.0120753	1.04656	7	Col5a1
-1.33537	0.261527	0.00222307	1.07162	7	Pkp2
-1.41504	0.43175	0.0867906	0.896502	7	Setd7
-1.40861	0.322048	0.142159	0.944403	7	4831440E17Rik
-1.43037	0.376419	0.16855	0.885403	7	Adhfe1
-1.42354	0.359209	0.159284	0.905051	7	Mcc
-1.28612	0.431368	-0.202905	1.05766	7	Adam1a
-1.24403	0.377686	-0.250367	1.11671	7	Cpeb3
-1.35148	0.502655	-0.105022	0.953844	7	Ccdc85b
-1.3823	0.560408	-0.0567306	0.878622	7	2310047M10Rik
-1.40476	0.508351	0.0201622	0.87625	7	Tpcn1

## Sheet: C8 Pink Up
P2GFP	P8plus	P11plus	Adultplus	clusterID	GeneSymbol
-0.724898	-0.356133	-0.398467	1.4795	8	A330023F24Rik
-0.744548	-0.358313	-0.372991	1.47585	8	Wbscr27
-0.774794	-0.276474	-0.415289	1.46656	8	Crebl2
-0.760229	-0.226844	-0.476885	1.46396	8	Rorc
-0.913758	-0.256637	-0.255716	1.42611	8	Ell2
-0.927077	-0.188066	-0.303645	1.41879	8	H2-Q4
-0.903236	-0.39144	-0.124946	1.41962	8	Plcd4
-0.938002	-0.30902	-0.16615	1.41317	8	Col11a2
-0.917167	-0.30445	-0.201577	1.42319	8	Nfatc4
-0.905328	-0.327102	-0.194322	1.42675	8	Vamp1
-0.711076	-0.594464	-0.149964	1.4555	8	Cox6b2
-0.660166	-0.609896	-0.197339	1.4674	8	Arhgef5
-0.639175	-0.598738	-0.237418	1.47533	8	Mamstr
-0.818345	-0.515841	-0.0991291	1.43332	8	Stard13
-0.777654	-0.52172	-0.149962	1.44934	8	Arl4d
-0.801515	-0.495271	-0.148933	1.44572	8	Car11
-0.822331	-0.37995	-0.252285	1.45457	8	Cntfr
-0.710543	-0.479583	-0.287243	1.47737	8	Syt12
-0.776195	-0.475111	-0.207686	1.45899	8	Lrig3
-0.764525	-0.458522	-0.242097	1.46514	8	Plin4
-0.883487	-0.525644	0.0152449	1.39389	8	Guca1b
-0.857519	-0.549745	0.00640757	1.40086	8	Prodh
-0.800416	-0.576746	-0.0457263	1.42289	8	Gna14
-0.813433	-0.588485	-0.00943718	1.41136	8	Ifit3
-0.831645	-0.565624	-0.0127909	1.41006	8	Cmpk2
-0.837678	-0.567336	-0.000840418	1.40585	8	Pcsk4
-0.698192	-0.680503	-0.0519505	1.43065	8	Cyp27a1
-0.705403	-0.761191	0.0823186	1.38428	8	Ogfrl1
-0.774679	-0.688754	0.0780066	1.38543	8	4930481A15Rik
-0.825001	-0.656667	0.112147	1.36952	8	Lrig1
-0.105677	-0.946733	-0.350934	1.40334	8	Clcf1
-0.138352	-1.03708	-0.191547	1.36698	8	Zfp185
-0.388488	-0.817782	-0.249146	1.45542	8	Ppp1r1b
-0.363189	-0.863715	-0.214028	1.44093	8	Scn9a
-0.242247	-0.842822	-0.363634	1.4487	8	Amy1
-0.282731	-0.876979	-0.279943	1.43965	8	Prr5
-0.0606283	-0.711648	-0.660684	1.43296	8	Hist1h4i
-0.115041	-0.699821	-0.633005	1.44787	8	Wfikkn2
-0.0773706	-0.815582	-0.535908	1.42886	8	Adrbk2
-0.0902419	-0.881479	-0.447609	1.41933	8	Slc7a11
-0.40696	-0.696415	-0.381231	1.48461	8	Rhou
-0.352655	-0.70064	-0.429915	1.48321	8	4930402H24Rik
-0.34403	-0.682053	-0.459075	1.48516	8	Tbc1d10a
-0.50515	-0.471754	-0.52276	1.49966	8	Por
-0.244904	-0.49759	-0.72802	1.47051	8	Nupr1
-0.239847	-0.632581	-0.603438	1.47587	8	Pim3
-0.315478	-0.631051	-0.540217	1.48675	8	Arrdc2
-0.362783	-0.582059	-0.548175	1.49302	8	Plscr4
0.204397	-1.15151	-0.295772	1.24289	8	Gfra2
0.424639	-1.2494	-0.265318	1.09008	8	Steap3
-0.159908	-1.32189	0.486748	0.995047	8	Slc47a2
-0.380405	-1.14521	0.326891	1.19872	8	Arap2
-0.298679	-1.12525	0.150353	1.27358	8	Emp2
