# Supplementary material for: Developmental changes in the accessible chromatin, transcriptome and Ascl1-binding correlate with the loss in Müller Glial regenerative potential
Source: Sci Rep. 2020 Aug 12;10:13615. doi: 10.1038/s41598-020-70334-1 (PMC7423883; doi:10.1038/s41598-020-70334-1)
Supplement: Supplementary file 6 — Supplementary Table S5 [file 41598_2020_70334_MOESM6_ESM.xlsx]

## Sheet: Sheet1
Tab	Contents
C1 Red Down	Gene ontology of genes in RNA-seq cluster 1 (red in figure 4), decreased expression over MG development from P2 to adult
C2 Orange Down	Gene ontology of genes in RNA-seq cluster 2 (orange in figure 4), decreased expression over MG development from P2 to adult
C3 Lime Green Up	Gene ontology of genes in RNA-seq cluster 3 (lime green in figure 4), increased expression over MG development from P2 to adult
C4 Green Up	Gene ontology of genes in RNA-seq cluster 4 (Green in figure 4), increased expression over MG development from P2 to adult
C5 Light Blue Up	Gene ontology of genes in RNA-seq cluster 5 (light blue in figure 4), increased expression over MG development from P2 to adult
C6 Dark Blue Down	Gene ontology of genes in RNA-seq cluster 6 (dark blue in figure 4), decreased expression over MG development from P2 to adult
C7 Purple Up	Gene ontology of genes in RNA-seq cluster 7 (purple in figure 4), increased expression over MG development from P2 to adult
C8 Pink Up	Gene ontology of genes in RNA-seq cluster 8 (pink in figure 4), increased expression over MG development from P2 to adult

## Sheet: C1 Red Down
GOBPID	Pvalue	OddsRatio	ExpCount	Count	Size	Term
GO:0009987	3.94579e-24	4.61862	234.778	314	16132	cellular process
GO:0071840	8.27895e-20	2.74294	89.6207	168	6158	cellular component organization or biogenesis
GO:0006807	1.71809e-19	2.67918	135.435	218	9306	nitrogen compound metabolic process
GO:0034641	3.49153e-19	2.70569	87.4668	164	6010	cellular nitrogen compound metabolic process
GO:0006139	4.89521e-19	2.752	76.2896	150	5242	nucleobase-containing compound metabolic process
GO:0006725	2.51491e-18	2.68202	79.2149	152	5443	cellular aromatic compound metabolic process
GO:0044238	3.96466e-18	2.58672	143.483	223	9859	primary metabolic process
GO:0046483	5.44853e-18	2.66257	78.2253	150	5375	heterocycle metabolic process
GO:0044237	7.10862e-18	2.56406	142.115	221	9765	cellular metabolic process
GO:1901360	5.55972e-17	2.56875	81.82	152	5622	organic cyclic compound metabolic process
GO:0071704	2.12921e-16	2.46399	150.731	226	10357	organic substance metabolic process
GO:0043170	2.25822e-16	2.43417	128.362	203	8820	macromolecule metabolic process
GO:0016043	4.69896e-16	2.47718	87.0593	156	5982	cellular component organization
GO:0016070	6.56467e-16	2.62511	61.576	124	4231	RNA metabolic process
GO:0010467	1.37466e-15	2.49698	75.6202	141	5196	gene expression
GO:0090304	1.56551e-15	2.53846	68.5181	132	4708	nucleic acid metabolic process
GO:0008152	1.61503e-15	2.40985	158.081	231	10862	metabolic process
GO:0044260	9.04502e-14	2.2524	108.948	175	7486	cellular macromolecule metabolic process
GO:0065007	1.99774e-13	2.29667	179.576	246	12339	biological regulation
GO:0051171	1.55535e-12	2.23837	80.6412	139	5541	regulation of nitrogen compound metabolic process

## Sheet: C2 Orange Down
GOBPID	Pvalue	OddsRatio	ExpCount	Count	Size	Term
GO:0007049	6.47634e-103	11.6409	30.0533	188	1694	cell cycle
GO:0022402	5.76054e-87	12.4258	19.1249	144	1078	cell cycle process
GO:1903047	1.59937e-81	15.9954	11.3898	114	642	mitotic cell cycle process
GO:0000278	2.34487e-76	12.8155	14.7428	121	831	mitotic cell cycle
GO:0006259	2.16506e-73	11.9623	15.6121	121	880	DNA metabolic process
GO:0006260	3.34171e-61	23.7052	4.61267	69	260	DNA replication
GO:0051301	7.46032e-60	12.7933	10.4672	92	590	cell division
GO:0006261	3.23734e-56	40.3856	2.35956	52	133	DNA-dependent DNA replication
GO:0007059	4.67848e-56	18.6041	5.62391	70	317	chromosome segregation
GO:0006281	7.59085e-54	14.215	7.77058	77	438	DNA repair
GO:0006974	4.68647e-53	10.3933	12.4542	92	702	cellular response to DNA damage stimulus
GO:0051726	3.26825e-51	8.46404	17.0492	103	961	regulation of cell cycle
GO:0000280	6.12478e-51	14.0327	7.38028	73	416	nuclear division
GO:0010564	1.36006e-47	10.8828	9.98821	79	563	regulation of cell cycle process
GO:0048285	2.48018e-47	12.2208	8.26733	73	466	organelle fission
GO:0051276	1.54333e-46	7.25864	19.9409	105	1124	chromosome organization
GO:0098813	1.82617e-42	17.1633	4.47075	54	252	nuclear chromosome segregation
GO:0044770	5.99885e-41	12.3198	6.81257	62	384	cell cycle phase transition
GO:0090304	4.20793e-39	3.83664	83.5249	202	4708	nucleic acid metabolic process
GO:0140014	9.54107e-39	15.199	4.71912	52	266	mitotic nuclear division

## Sheet: C3 Lime Green Up
GOBPID	Pvalue	OddsRatio	ExpCount	Count	Size	Term
GO:0035456	1.55337e-07	29.3591	0.243258	6	50	response to interferon-beta
GO:0048518	5.77666e-07	2.59492	28.5196	53	5862	positive regulation of biological process
GO:0048522	2.2271e-06	2.51065	25.5664	48	5255	positive regulation of cellular process
GO:1901700	3.99281e-06	3.45085	7.43883	22	1529	response to oxygen-containing compound
GO:0032879	4.0786e-06	2.85575	13.2235	31	2718	regulation of localization
GO:0065007	4.23333e-06	2.45728	60.0312	84	12339	biological regulation
GO:0042221	6.12196e-06	2.50815	20.8569	41	4287	response to chemical
GO:1901701	7.84972e-06	3.76739	5.45384	18	1121	cellular response to oxygen-containing compound
GO:0009891	2.74021e-05	2.94701	9.0492	23	1860	positive regulation of biosynthetic process
GO:0050789	3.00653e-05	2.20706	57.1462	79	11746	regulation of biological process
GO:0009987	3.01924e-05	2.61221	78.4848	98	16132	cellular process
GO:0045935	3.62382e-05	2.95925	8.56755	22	1761	positive regulation of nucleobase-containing compound metabolic process
GO:0035458	3.83555e-05	24.1755	0.189741	4	39	cellular response to interferon-beta
GO:0050896	4.32969e-05	2.11853	45.606	67	9374	response to stimulus
GO:0034341	4.43759e-05	10.2991	0.637336	6	131	response to interferon-gamma
GO:0009605	4.56519e-05	2.67841	11.365	26	2336	response to external stimulus
GO:0070887	5.00975e-05	2.50427	14.2598	30	2931	cellular response to chemical stimulus
GO:0048511	5.2542e-05	6.65986	1.30873	8	269	rhythmic process
GO:0006082	6.11758e-05	3.60421	4.64136	15	954	organic acid metabolic process
GO:0031328	6.13456e-05	2.8476	8.87405	22	1824	positive regulation of cellular biosynthetic process

## Sheet: C4 Green Up
GOBPID	Pvalue	OddsRatio	ExpCount	Count	Size	Term
GO:0009653	3.08412e-15	4.10133	19.2279	58	2650	anatomical structure morphogenesis
GO:0032502	2.32921e-13	3.12239	44.1588	89	6086	developmental process
GO:0048518	2.38225e-13	3.13473	42.5335	87	5862	positive regulation of biological process
GO:0048856	9.89169e-13	3.05837	41.1114	84	5666	anatomical structure development
GO:0051179	3.53586e-12	2.96865	42.0401	84	5794	localization
GO:0048731	1.2782e-11	3.00134	33.4855	72	4615	system development
GO:0051239	2.52052e-11	3.29161	21.7021	55	2991	regulation of multicellular organismal process
GO:0016477	3.42858e-11	4.32902	9.75905	35	1345	cell migration
GO:0048522	1.03891e-10	2.79741	38.1292	76	5255	positive regulation of cellular process
GO:0048870	1.1878e-10	4.03567	10.7603	36	1483	cell motility
GO:0051674	1.1878e-10	4.03567	10.7603	36	1483	localization of cell
GO:0065007	1.99311e-10	2.83803	89.5293	130	12339	biological regulation
GO:0007275	2.00915e-10	2.75897	37.839	75	5215	multicellular organism development
GO:0048869	9.66899e-10	2.75881	31.229	65	4304	cellular developmental process
GO:0007399	1.08629e-09	3.2696	16.5432	44	2280	nervous system development
GO:0040011	1.30463e-09	3.60024	12.3349	37	1700	locomotion
GO:0022008	1.41355e-09	3.58863	12.3711	37	1705	neurogenesis
GO:0006928	1.51078e-09	3.46319	13.5974	39	1874	movement of cell or subcellular component
GO:0048513	2.10377e-09	2.87004	24.394	55	3362	animal organ development
GO:0030334	6.00247e-09	4.65284	5.92073	24	816	regulation of cell migration

## Sheet: C5 Light Blue Up
GOBPID	Pvalue	OddsRatio	ExpCount	Count	Size	Term
GO:0048731	1.44707e-19	2.76627	72.1971	147	4615	system development
GO:0032502	6.16145e-19	2.59679	95.2094	174	6086	developmental process
GO:0048583	4.38671e-18	2.8018	57.3509	124	3666	regulation of response to stimulus
GO:0048856	3.04359e-17	2.50614	88.6389	162	5666	anatomical structure development
GO:0023014	3.91585e-17	4.75483	12.3588	50	790	signal transduction by protein phosphorylation
GO:0000165	9.15995e-17	4.73112	12.1397	49	776	MAPK cascade
GO:0009966	1.66607e-16	2.91283	42.0667	99	2689	regulation of signal transduction
GO:0007275	2.79793e-16	2.47223	81.5835	151	5215	multicellular organism development
GO:0023051	7.24796e-16	2.7211	50.0765	109	3201	regulation of signaling
GO:0023052	9.54966e-16	2.35018	104.69	177	6692	signaling
GO:0050896	1.6612e-15	2.30008	146.647	222	9374	response to stimulus
GO:0007154	2.54447e-15	2.31853	105.691	177	6756	cell communication
GO:0051239	3.0098e-15	2.71872	46.7912	103	2991	regulation of multicellular organismal process
GO:0010646	3.26178e-15	2.67197	49.7166	107	3178	regulation of cell communication
GO:0048869	2.95431e-14	2.41382	67.3318	128	4304	cellular developmental process
GO:0048585	3.16149e-14	3.23226	24.3421	67	1556	negative regulation of response to stimulus
GO:0043408	4.44312e-14	4.42061	11.1855	43	715	regulation of MAPK cascade
GO:0007165	8.0974e-14	2.24173	95.4284	161	6100	signal transduction
GO:0048513	1.41286e-13	2.49819	52.5951	107	3362	animal organ development
GO:0035556	1.52669e-13	2.69113	39.6888	89	2537	intracellular signal transduction

## Sheet: C6 Dark Blue Down
GOBPID	Pvalue	OddsRatio	ExpCount	Count	Size	Term
GO:0007399	2.84005e-23	5.5976	17.4995	67	2280	nervous system development
GO:0022008	4.02287e-19	5.43129	13.0862	53	1705	neurogenesis
GO:0048699	8.30497e-19	5.50749	12.2957	51	1602	generation of neurons
GO:0030182	1.984e-18	5.67487	11.0753	48	1443	neuron differentiation
GO:0048666	2.43291e-16	5.69848	9.0721	41	1182	neuron development
GO:0032502	1.77677e-14	3.18386	46.7113	95	6086	developmental process
GO:0048731	3.93428e-14	3.27549	35.4211	80	4615	system development
GO:0007275	1.2639e-13	3.13293	40.0262	85	5215	multicellular organism development
GO:0048856	5.75765e-13	3.0028	43.4877	88	5666	anatomical structure development
GO:0061564	6.79588e-13	7.46381	3.78388	24	493	axon development
GO:0031175	8.38625e-13	5.10145	8.03594	34	1047	neuron projection development
GO:0048869	1.05697e-12	3.11844	33.0341	74	4304	cellular developmental process
GO:0007417	1.85606e-12	5.55977	6.41647	30	836	central nervous system development
GO:0030154	6.5422e-12	3.04194	31.2611	70	4073	cell differentiation
GO:0048468	9.00849e-12	3.58492	17.1848	49	2239	cell development
GO:0007409	9.79145e-12	7.22792	3.53827	22	461	axonogenesis
GO:0030030	2.0801e-11	4.04717	11.6893	39	1523	cell projection organization
GO:0120036	3.60233e-11	4.04088	11.3516	38	1479	plasma membrane bounded cell projection organization
GO:0048812	4.43882e-11	5.77469	5.03494	25	656	neuron projection morphogenesis
GO:0120039	6.93674e-11	5.64591	5.14239	25	670	plasma membrane bounded cell projection morphogenesis

## Sheet: C7 Purple Up
GOBPID	Pvalue	OddsRatio	ExpCount	Count	Size	Term
GO:0070887	2.18146e-10	2.8463	26.5527	61	2931	cellular response to chemical stimulus
GO:0050896	3.99682e-10	2.35198	84.9215	130	9374	response to stimulus
GO:0010033	8.57003e-10	2.73511	27.4767	61	3033	response to organic substance
GO:0035556	1.51706e-09	2.8385	22.9833	54	2537	intracellular signal transduction
GO:0071310	2.09723e-09	2.85998	21.8328	52	2410	cellular response to organic substance
GO:0009719	2.40012e-09	3.44883	12.4384	37	1373	response to endogenous stimulus
GO:0042221	2.76452e-09	2.45183	38.8371	75	4287	response to chemical
GO:0009987	7.8055e-09	2.66963	146.144	183	16132	cellular process
GO:0051239	1.00446e-08	2.59002	27.0963	58	2991	regulation of multicellular organismal process
GO:0032879	1.69714e-08	2.623	24.6231	54	2718	regulation of localization
GO:0009605	1.73088e-08	2.73784	21.1624	49	2336	response to external stimulus
GO:0009966	3.14035e-08	2.58926	24.3604	53	2689	regulation of signal transduction
GO:0048583	3.18007e-08	2.39391	33.2113	65	3666	regulation of response to stimulus
GO:0006950	3.28245e-08	2.40434	32.4775	64	3585	response to stress
GO:0065008	3.51538e-08	2.37426	34.0628	66	3760	regulation of biological quality
GO:0031347	4.41739e-08	4.62176	5.06413	21	559	regulation of defense response
GO:0006952	4.64512e-08	3.00333	14.5492	38	1606	defense response
GO:0010646	8.75774e-08	2.41278	28.7903	58	3178	regulation of cell communication
GO:0048878	9.97167e-08	3.34774	10.1101	30	1116	chemical homeostasis
GO:0023051	1.12563e-07	2.39244	28.9987	58	3201	regulation of signaling

## Sheet: C8 Pink Up
GOBPID	Pvalue	OddsRatio	ExpCount	Count	Size	Term
GO:0032474	1.13953e-05	1057.56	0.00591369	2	3	otolith morphogenesis
GO:0048840	5.67618e-05	264.356	0.0118274	2	6	otolith development
