# Supplementary material for: Developmental changes in the accessible chromatin, transcriptome and Ascl1-binding correlate with the loss in Müller Glial regenerative potential
Source: Sci Rep. 2020 Aug 12;10:13615. doi: 10.1038/s41598-020-70334-1 (PMC7423883; doi:10.1038/s41598-020-70334-1)
Supplement: Supplementary file 7 — Supplementary Table S6 [file 41598_2020_70334_MOESM7_ESM.xlsx]

## Sheet: Contents
Tab	Contents
LOE LOA	Genes that decrease in expression (LOE) over MG development and are associated with progenitor-specific accessible domains as compared to adult MG (LOA)
GOE GOA	Genes that increase in expression over MG development (GOE) and are associated with Adult MG-specific accesible domains as compared to progenitors (GOA)
LOE SA	Genes that decrease in expression over MG development (LOE) and are associated with progenitor and adult MG shared accessible domains (SA)

## Sheet: LOE LOA
GeneID	Peaks
1810041L15Rik	chr15-15603 (-78487), chr15-20022 (-71639), chr15-17407 (-62025), chr15-10816 (-34670), chr15-10780 (-31940), chr15-17216 (-3781), chr15-16601 (-165), chr15-14141 (+3482), chr15-17854 (+13051), chr15-21877 (+15869), chr15-20082 (+16563), chr15-17576 (+24249), chr15-15734 (+24906), chr15-14126 (+33191), chr15-19895 (+34556), chr15-21669 (+36839), chr15-19779 (+40256), chr15-14121 (+41201)
2810408A11Rik	chr11-27299 (-2966)
2810417H13Rik	chr9-21514 (-55395)
3110035E14Rik	chr1-12517 (+758)
4930503L19Rik	chr18-10519 (-6529), chr18-5364 (-5609)
9330182L06Rik	chr5-15533 (+73126), chr5-27097 (+356982)
AI593442	chr9-15348 (+355), chr9-4531 (+455457)
Aatf	chr11-38492 (-2401)
Adam12	chr7-22881 (+209923)
Adamts15	chr9-17572 (+169), chr9-24343 (+2784), chr9-10800 (+87361)
Adamts4	chr1-8604 (+513)
Adcy1	chr11-34156 (+34684), chr11-34271 (+38344), chr11-39309 (+49703), chr11-14067 (+50445), chr11-34420 (+98206)
Adcy2	chr13-13718 (-531205), chr13-13068 (-488664), chr13-15032 (-417452)
Ado	chr10-16886 (+8690)
Aff3	chr1-19191 (-245542), chr1-19406 (-227350), chr1-24957 (-88809), chr1-9062 (-26462), chr1-21780 (+137882), chr1-14657 (+140439), chr1-20192 (+145233), chr1-11582 (+146009)
Agap2	chr10-15013 (+3407), chr10-18520 (+4417), chr10-13402 (+12327), chr10-13806 (+13664), chr10-24533 (+38716)
Akna	chr4-34812 (-62969), chr4-13514 (-41360), chr4-28203 (-12082), chr4-25890 (-1409), chr4-23225 (+31805)
Aldh1a3	chr7-24808 (-232813), chr7-21356 (-22905), chr7-34342 (+73), chr7-29856 (+8393)
Ankle1	chr8-1030 (+27119)
Ankrd32	chr13-10458 (+88902)
Ankrd33b	chr15-21429 (-82166), chr15-21615 (-35044), chr15-20611 (-970), chr15-8855 (+70058), chr15-20650 (+109271), chr15-16397 (+120545), chr15-22014 (+121683), chr15-17663 (+141023)
Ap3b2	chr7-26660 (+16980)
Apba2	chr7-20703 (-44916), chr7-22216 (+2012), chr7-17029 (+8543), chr7-23467 (+20271), chr7-34036 (+49292), chr7-34063 (+126380)
Apc	chr18-11170 (-117811), chr18-7660 (-104050), chr18-4605 (-57890), chr18-8416 (-53264)
Aplp1	chr7-30257 (+305), chr7-20596 (+2970), chr7-30260 (+5060)
Apool	chrX-257 (+59654)
Arhgap33	chr7-24755 (+14858), chr7-23692 (+16282)
Arnt2	chr7-33937 (+160347)
Arntl	chr7-18817 (-487048), chr7-34629 (-463661), chr7-13269 (-427617), chr7-25761 (-383684), chr7-18841 (-366876), chr7-30673 (-355814), chr7-34106 (-352868), chr7-11070 (-323452), chr7-17984 (-63702), chr7-34295 (+38211), chr7-30714 (+45121), chr7-20199 (+48825)
Ascl1	chr10-21167 (-10496), chr10-14180 (+4853), chr10-10831 (+7535)
Ass1	chr2-37437 (-90067), chr2-41407 (-88350), chr2-20868 (-51390), chr2-37385 (-49297), chr2-30206 (-36930), chr2-26444 (-16297), chr2-22635 (-11289), chr2-31395 (+4527), chr2-28591 (+14820), chr2-30064 (+24572), chr2-27724 (+29213), chr2-29991 (+67228)
Atad5	chr11-16082 (-2286)
Atcay	chr10-25387 (+129)
Atp1a3	chr7-26034 (-65244), chr7-19975 (-4389), chr7-26069 (-7), chr7-23677 (+2112)
Atp6v0c	chr17-19164 (-10878), chr17-7863 (-4182)
Atpif1	chr4-14057 (-2030)
Aurkb	chr11-15210 (+174)
B3galnt2	chr13-10332 (-167459), chr13-7787 (-86578)
B3gat1	chr9-14239 (+26502), chr9-8328 (+42537)
B4galnt4	chr7-34369 (-9434), chr7-22186 (+9254)
Bach1	chr16-11187 (-1396), chr16-10208 (+1281)
Bard1	chr1-25521 (-188986), chr1-20247 (+3087), chr1-14311 (+65993)
Barhl2	chr5-16509 (-102915), chr5-22327 (-12210), chr5-15260 (-10808), chr5-23627 (-8774), chr5-27165 (-7983), chr5-22201 (-5510), chr5-13587 (-3676), chr5-30957 (-1803), chr5-16239 (-413), chr5-24678 (+1117), chr5-18972 (+4130), chr5-16504 (+6370), chr5-24759 (+10175), chr5-27113 (+11673), chr5-30846 (+41083), chr5-13938 (+181955), chr5-13934 (+286047)
Bcl11a	chr11-38342 (-3715), chr11-38282 (+994), chr11-22558 (+189965), chr11-31755 (+208749), chr11-11335 (+227095), chr11-42142 (+227685), chr11-32852 (+229655)
Bhlhe22	chr3-18547 (-3691), chr3-17869 (-1636), chr3-10377 (+151731)
Birc5	chr11-22735 (-16782)
Blm	chr7-27788 (-81244), chr7-22529 (-49962), chr7-30373 (+92449)
Bmi1	chr2-28125 (+12240), chr2-30802 (+13330)
Brca1	chr11-40530 (+74092)
Brip1	chr11-25989 (+149616), chr11-20150 (+162444)
Brsk2	chr7-21487 (-24949), chr7-28689 (-15202), chr7-25534 (-5627), chr7-16109 (-3940), chr7-25504 (+5551), chr7-28796 (+11120), chr7-20044 (+38694)
Bsn	chr9-23548 (+61423), chr9-18197 (+77167), chr9-22379 (+78118), chr9-25101 (+79257), chr9-16066 (+83879), chr9-17239 (+85365)
Btbd17	chr11-20407 (+2058), chr11-34557 (+9317), chr11-32409 (+14769), chr11-36641 (+19021), chr11-30908 (+25755)
Bub1b	chr2-36260 (+40051)
Bud31	chr5-13523 (-23300)
C1d	chr11-28299 (+207458), chr11-32649 (+470271)
C1ql2	chr1-23623 (-16076), chr1-23878 (+1823), chr1-27178 (+17377)
C530008M17Rik	chr5-27669 (-86749), chr5-27673 (-60560), chr5-27677 (-44260)
Cacna1g	chr11-33644 (+30681), chr11-41171 (+31691), chr11-20780 (+33325), chr11-23409 (+44913), chr11-23557 (+45537), chr11-36632 (+54169), chr11-35258 (+57969), chr11-31784 (+59515), chr11-21295 (+60886), chr11-41250 (+62630), chr11-31262 (+66042), chr11-22331 (+69383)
Cacna1h	chr17-15634 (+2255), chr17-19114 (+5460), chr17-13575 (+9110), chr17-19396 (+14231), chr17-22651 (+17013), chr17-15020 (+26819), chr17-22861 (+27654), chr17-23973 (+35019), chr17-22273 (+37730), chr17-12562 (+41214), chr17-8744 (+57741)
Cadm3	chr1-14905 (-22402)
Cadm4	chr7-30062 (+4873), chr7-21483 (+18072)
Calb2	chr8-13309 (-33809), chr8-11029 (+22469)
Calm2	chr17-19716 (-124201), chr17-19718 (-119903), chr17-13152 (-65325), chr17-14214 (-56612), chr17-17182 (-27064)
Camta1	chr4-33028 (+128891), chr4-21746 (+148977), chr4-21685 (+189023), chr4-21058 (+190855), chr4-11766 (+275544), chr4-16338 (+523916), chr4-21503 (+526321), chr4-34978 (+539685), chr4-20194 (+559437), chr4-11693 (+578379), chr4-32331 (+598312), chr4-33683 (+635093), chr4-21555 (+667297), chr4-29424 (+730983)
Casc5	chr2-41273 (+4355)
Cbx1	chr11-13635 (+36112)
Cbx2	chr11-32201 (-27355), chr11-38942 (+14356)
Ccdc34	chr2-34164 (-88382), chr2-39306 (-64274), chr2-39289 (-57866), chr2-36569 (+156345), chr2-25944 (+187365)
Ccdc39	chr3-6481 (-74692)
Ccdc60	chr5-9383 (-88), chr5-23537 (+3123), chr5-31194 (+10462), chr5-15272 (+17323), chr5-31257 (+28423), chr5-26282 (+56327), chr5-14323 (+57002), chr5-15880 (+112053)
Ccdc64	chr5-28484 (-59001), chr5-22997 (+26917)
Ccnb2	chr9-19591 (+69455), chr9-20856 (+172327)
Ccnd1	chr7-22239 (-340679), chr7-24928 (-309520), chr7-23883 (-301367), chr7-35038 (-282569), chr7-26145 (-281852), chr7-16759 (-273266), chr7-34789 (-255547), chr7-27793 (-237189), chr7-30014 (-235039), chr7-31117 (-233801), chr7-33382 (-187574), chr7-17956 (-171763), chr7-24846 (-116754), chr7-29993 (-104745), chr7-30254 (-95187), chr7-26493 (-71037), chr7-26372 (-69290), chr7-29889 (-37342), chr7-34…
Ccne1	chr7-34849 (-67115), chr7-16155 (-34471), chr7-27781 (-24026), chr7-28028 (+33505)
Ccnt1	chr15-17234 (+2079)
Cdc20	chr4-20027 (-9071)
Cdc25b	chr2-30208 (+3888)
Cdc6	chr11-40972 (+14376), chr11-28631 (+23824)
Cdc7	chr5-15876 (+183967)
Cdca2	chr14-7553 (+370201), chr14-13166 (+386203)
Cdca4	chr12-9572 (-14663), chr12-15848 (+16026)
Cdca7	chr2-36995 (+53507), chr2-28686 (+265089)
Cdca7l	chr12-15971 (-309412), chr12-19189 (-158735), chr12-20425 (-153438), chr12-17324 (-54625), chr12-12745 (-35709), chr12-11494 (+343791)
Cdca8	chr4-22507 (-6335), chr4-19222 (+54941)
Cdh24	chr14-14470 (-1464), chr14-12646 (+1333), chr14-10185 (+3953), chr14-13601 (+10458)
Cdh4	chr2-40790 (-857160), chr2-37747 (-819612), chr2-14279 (-812466), chr2-15677 (-799798), chr2-35654 (-466097), chr2-35174 (-449943), chr2-20242 (-348265), chr2-23271 (+25863), chr2-24636 (+48206), chr2-39650 (+76029), chr2-40619 (+129130), chr2-21927 (+239207), chr2-32264 (+247946), chr2-33481 (+250431), chr2-34235 (+279344), chr2-35457 (+280602), chr2-40592 (+282485), chr2-31644 (+292634), chr2-3…
Cdk1	chr10-22054 (-119116), chr10-15987 (-47019), chr10-19570 (+78509)
Cdk5rap2	chr4-25298 (+32276)
Cdt1	chr8-28581 (-11380), chr8-28572 (+1185)
Celf3	chr3-11992 (-318), chr3-16057 (+9463)
Celf5	chr10-23032 (-11121), chr10-21140 (-5019), chr10-21643 (-3921), chr10-15919 (+1167), chr10-21519 (+9359), chr10-23393 (+13251), chr10-20721 (+14942), chr10-23132 (+20513), chr10-19676 (+30378)
Celsr3	chr9-21992 (-13952), chr9-22296 (-8573)
Cenpf	chr1-13677 (-13138)
Cenpi	chrX-5045 (-11267)
Cenpn	chr8-26662 (+6315)
Cenpv	chr11-25290 (+5233)
Cep76	chr18-10618 (+28952)
Chaf1a	chr17-21505 (+28637)
Chaf1b	chr16-6973 (+34414)
Chga	chr12-15095 (+38701), chr12-11321 (+62093), chr12-19675 (+76738), chr12-14792 (+85919), chr12-16602 (+93158), chr12-16533 (+96891), chr12-13601 (+99085), chr12-20267 (+125257), chr12-11882 (+129606), chr12-11357 (+130450), chr12-11341 (+136469)
Chgb	chr2-20770 (-56930)
Chrna3	chr9-16040 (-17746), chr9-25266 (-15259), chr9-19289 (-5099), chr9-22199 (-3913), chr9-10885 (+76), chr9-14168 (+2468)
Chrna4	chr2-36265 (-20311), chr2-29630 (-5199), chr2-25236 (-2807), chr2-31241 (+187), chr2-32197 (+6588), chr2-38202 (+42586)
Chst11	chr10-14724 (+34111), chr10-20749 (+77162), chr10-20737 (+86675), chr10-20735 (+93557), chr10-18668 (+108911), chr10-22068 (+145502), chr10-16455 (+260443)
Chtf18	chr17-18244 (-3470)
Cks2	chr13-8394 (-71152)
Clic4	chr4-15054 (-45380), chr4-22328 (-36451), chr4-24466 (-14201), chr4-22650 (+93651), chr4-17716 (+97268), chr4-32942 (+103826), chr4-21511 (+105983), chr4-26148 (+119833), chr4-26153 (+120916), chr4-12682 (+122187), chr4-26161 (+130999), chr4-28664 (+141490)
Clspn	chr4-22371 (+45498)
Cmas	chr6-23229 (+36034)
Cmtm7	chr9-20074 (-17151), chr9-12874 (+21793)
Cnot6	chr11-41741 (-50944)
Cntln	chr4-29016 (+301969)
Cntrob	chr11-32538 (+56139)
Col4a1	chr8-23738 (-141623), chr8-21054 (-137983), chr8-26268 (-99172), chr8-26288 (-87211), chr8-23980 (-65128), chr8-27610 (-63656), chr8-24052 (-50683), chr8-13015 (-27801)
Col6a1	chr10-19120 (-109518), chr10-17793 (-96757), chr10-5804 (-83982), chr10-13535 (-83376), chr10-17821 (-65514), chr10-22021 (-7348), chr10-25018 (-4026), chr10-17593 (+555), chr10-20195 (+3161)
Crabp1	chr9-11694 (-11948), chr9-20596 (-4918), chr9-18904 (+28), chr9-16426 (+1085)
Crmp1	chr5-16712 (-1384), chr5-19820 (+2206)
Crx	chr7-20295 (-4)
Csrnp3	chr2-41256 (+86157), chr2-14016 (+108445), chr2-29850 (+149439), chr2-39883 (+189386), chr2-38388 (+198116)
Csrp2	chr10-24422 (-157820), chr10-21481 (+9758), chr10-7288 (+54608)
Ctif	chr18-6724 (-82185), chr18-12605 (+7520), chr18-11948 (+98337), chr18-11722 (+130927), chr18-9723 (+142648), chr18-11413 (+191825), chr18-12951 (+194832), chr18-8540 (+198799), chr18-12426 (+202641), chr18-3985 (+204508), chr18-12403 (+240845), chr18-10765 (+250945), chr18-12104 (+274096), chr18-9345 (+291875), chr18-12858 (+311373), chr18-10059 (+313908), chr18-8590 (+317228), chr18-12040 (+3181…
Ctps	chr4-25579 (+33280), chr4-33718 (+34748)
Ctxn1	chr8-19304 (-8537)
Cxcr4	chr1-24589 (-267809), chr1-24240 (-264767), chr1-22287 (-236605), chr1-24591 (-211556), chr1-14234 (-95437), chr1-11572 (-93312), chr1-23712 (-3168)
Cxxc4	chr3-18663 (+69796), chr3-15347 (+94400), chr3-11047 (+94903), chr3-5322 (+368826)
D630045J12Rik	chr6-22550 (+13178), chr6-19560 (+105174), chr6-17233 (+106228)
D930015E06Rik	chr3-18462 (-112932), chr3-19839 (-95430), chr3-14317 (+124260), chr3-18631 (+134752)
Dazap1	chr10-23025 (+6642), chr10-20665 (+16939)
Dbn1	chr13-10979 (-23109), chr13-9559 (-20077), chr13-8933 (+4249), chr13-14272 (+18624)
Dhx9	chr1-24171 (-44813)
Dlc1	chr8-12324 (+205726), chr8-16893 (+326688), chr8-21062 (+390171), chr8-14376 (+415625)
Dlgap3	chr4-29077 (+7177), chr4-25073 (+51983), chr4-12190 (+59971)
Dll1	chr17-20422 (-5076), chr17-10550 (-3073), chr17-14682 (+3913), chr17-15082 (+81552), chr17-22985 (+90468), chr17-19000 (+177529), chr17-12614 (+180539), chr17-16186 (+190561), chr17-17302 (+191907), chr17-14150 (+267226), chr17-23209 (+287209), chr17-23247 (+310117)
Dll4	chr2-21689 (-20793), chr2-16461 (-13514), chr2-28471 (-10648), chr2-32201 (+2331)
Dnajc21	chr15-17498 (+48849)
Dnajc6	chr4-25718 (-42849), chr4-14981 (-41316), chr4-20453 (+34604)
Dnmt3b	chr2-27712 (+2613), chr2-20117 (+19481), chr2-38722 (+46784), chr2-15829 (+61646)
Doc2b	chr11-26643 (-130690), chr11-30207 (-108646), chr11-42657 (-105243), chr11-29152 (-82927), chr11-41231 (-47368), chr11-35588 (-36511), chr11-41442 (-10753)
Dpf1	chr7-32398 (-10700), chr7-22424 (+5508), chr7-32411 (+13108), chr7-32412 (+13828), chr7-14617 (+15441), chr7-33441 (+89506), chr7-28755 (+106717), chr7-10291 (+117831), chr7-34556 (+162744), chr7-28464 (+180168)
Dpp6	chr5-31268 (-143171), chr5-13699 (-855), chr5-25095 (+502)
Dpysl3	chr18-13222 (-12148)
Dscam	chr16-12473 (-933), chr16-12336 (+348), chr16-9374 (+318170), chr16-12208 (+326666), chr16-10210 (+449164), chr16-10346 (+636731)
Dsn1	chr2-29610 (-64669), chr2-36642 (-62611), chr2-26808 (-42983)
Dtx4	chr19-8893 (+8098), chr19-10911 (+13622), chr19-9965 (+14835)
Dusp26	chr8-17305 (-173487), chr8-12879 (-55944), chr8-26387 (+1116)
Dusp5	chr19-10649 (-28311), chr19-9652 (+2798), chr19-6815 (+49993)
Dut	chr2-32521 (+12238), chr2-36811 (+191437)
E2f1	chr2-18864 (-14258)
E2f2	chr4-27374 (-26291), chr4-28251 (-23389), chr4-13108 (-819)
E2f7	chr10-24441 (-430897), chr10-24422 (+16888)
E2f8	chr7-30529 (-311395), chr7-32597 (-297493), chr7-28851 (-282366), chr7-34164 (-239145), chr7-23415 (-137739), chr7-25560 (-82220), chr7-18684 (-79232), chr7-30590 (-66800), chr7-30602 (-21624), chr7-33550 (-14702), chr7-24053 (-13281)
E330009J07Rik	chr6-13176 (+42710)
Ect2	chr3-20022 (+73424)
Egflam	chr15-11522 (+265347)
Ehd2	chr7-28037 (-11767), chr7-20017 (-7298), chr7-19434 (+4926), chr7-26764 (+6564), chr7-25945 (+12255)
Elavl3	chr9-24135 (-16289), chr9-22818 (-14641), chr9-17102 (-5822), chr9-22817 (+1194), chr9-15894 (+27277)
Elavl4	chr4-30852 (+1318), chr4-20647 (+134295), chr4-33833 (+161250), chr4-27490 (+264468), chr4-34340 (+266429), chr4-30871 (+304520), chr4-23139 (+306714)
Elmo1	chr13-11170 (-250254), chr13-10190 (-49134), chr13-10594 (+69564), chr13-13138 (+141728), chr13-12552 (+263386), chr13-13810 (+495520)
Eme1	chr11-39800 (-10246)
Eml1	chr12-19412 (-69903), chr12-19380 (-59756), chr12-14668 (-51370), chr12-18963 (-50532), chr12-18964 (-35857), chr12-14613 (-26603), chr12-7038 (-11909), chr12-14583 (-1101), chr12-5163 (+20754), chr12-18982 (+21770), chr12-12583 (+27817), chr12-16112 (+29810), chr12-15380 (+58289), chr12-16546 (+71438)
Enc1	chr13-13549 (-5886), chr13-9555 (+194147), chr13-13680 (+195016), chr13-15397 (+198458), chr13-13612 (+510062), chr13-13374 (+516048)
Epb4.1	chr4-21981 (-18030)
Epb4.1l3	chr17-21406 (-274789), chr17-16175 (+51273), chr17-19041 (+109160)
Epb4.1l4a	chr18-8416 (-160514), chr18-4605 (-155888), chr18-7660 (-109728), chr18-11170 (-95967), chr18-8895 (+60607), chr18-9645 (+160512), chr18-10496 (+196771), chr18-12624 (+216948)
Epha3	chr16-6525 (-94135), chr16-10669 (+746), chr16-11883 (+35500), chr16-8490 (+57625), chr16-7041 (+366689), chr16-9439 (+923353)
Epha8	chr4-29596 (-69312), chr4-10699 (-24855), chr4-33311 (-13373), chr4-15782 (-10172), chr4-17154 (-8460), chr4-33730 (-6123), chr4-27094 (-267), chr4-29408 (+2361), chr4-18313 (+7036), chr4-30059 (+13954), chr4-34337 (+20102), chr4-29528 (+26313), chr4-29557 (+30648), chr4-23973 (+43846), chr4-8156 (+49543)
Ephb2	chr4-26624 (-41184), chr4-24486 (-32241), chr4-25110 (-29419), chr4-27220 (-26104), chr4-31429 (+1680), chr4-20195 (+18297), chr4-16240 (+19134), chr4-35406 (+24220), chr4-35417 (+28301), chr4-33087 (+29474), chr4-26476 (+35104), chr4-28562 (+37651), chr4-19119 (+81579), chr4-17210 (+96359), chr4-31403 (+101764), chr4-33437 (+102583), chr4-29289 (+108835), chr4-23121 (+137237), chr4-31400 (+13937…
Esrrg	chr1-22512 (-697114), chr1-25205 (-661399), chr1-25148 (-641548), chr1-17511 (-392009), chr1-25525 (-390260), chr1-20334 (-335569), chr1-27473 (-22216)
Etaa1	chr11-17576 (-928658), chr11-32317 (-921514), chr11-28477 (-917851), chr11-20382 (-198102), chr11-32649 (+226010), chr11-28299 (+488823)
Etv4	chr11-26808 (-96397), chr11-36148 (-86256), chr11-26447 (-44840), chr11-30650 (-30446), chr11-35692 (+12612)
Ezh2	chr6-5087 (-204232), chr6-3649 (-153480), chr6-7880 (-144861)
Faah	chr4-21210 (+13663), chr4-33168 (+22716), chr4-13634 (+33618), chr4-17429 (+38206), chr4-26594 (+41654), chr4-30673 (+62552)
Fabp5	chr3-15937 (-73665), chr3-14821 (-37765)
Fabp7	chr10-13341 (-41170)
Fam107b	chr2-36623 (+32631), chr2-29966 (+174578), chr2-34530 (+308891), chr2-34000 (+443765), chr2-16552 (+518088), chr2-24327 (+519115), chr2-40357 (+587652), chr2-31205 (+590831), chr2-40905 (+592241)
Fam110a	chr2-25350 (-10971), chr2-36406 (+12835), chr2-26351 (+16022), chr2-41258 (+49517), chr2-36427 (+55836)
Fam111a	chr19-9538 (-217)
Fam122b	chrX-3460 (+57499)
Fam64a	chr11-25690 (+8572), chr11-35220 (+30300)
Fam65b	chr13-10712 (-148426), chr13-10076 (-61800), chr13-14228 (-33612), chr13-14692 (+3243)
Fam83d	chr2-36906 (-78292), chr2-39753 (-72142), chr2-23615 (-22902)
Fanci	chr7-21178 (+65968)
Fat3	chr9-24657 (+31519), chr9-17746 (+120791), chr9-13746 (+146423)
Fbln1	chr15-17638 (+120), chr15-19075 (+66510), chr15-19172 (+67242), chr15-16695 (+74125)
Fbxl18	chr5-28812 (+9628), chr5-27567 (+13578), chr5-22960 (+24634)
Fbxw7	chr3-6444 (-13956), chr3-17474 (+29895), chr3-17485 (+106988), chr3-11720 (+233991), chr3-18941 (+234816), chr3-15542 (+562797)
Fez1	chr9-18210 (-10839), chr9-13807 (+58207), chr9-18685 (+62489), chr9-18751 (+106107), chr9-14255 (+118125), chr9-9177 (+136306), chr9-17325 (+169564), chr9-15788 (+221487)
Fgd6	chr10-12273 (+93829)
Fgf15	chr7-28064 (-7482), chr7-11946 (-4039), chr7-25773 (-2145)
Fignl1	chr11-35423 (-64284), chr11-11212 (-59250), chr11-22851 (-41691), chr11-27571 (-20301), chr11-34812 (-19472), chr11-37045 (-13750), chr11-27566 (-12867), chr11-21376 (-3189), chr11-41940 (+118682)
Fn1	chr1-15072 (-488992), chr1-19960 (-353753)
Fnbp1l	chr3-12359 (+110271), chr3-12313 (+139300)
Fndc3c1	chrX-3978 (-374)
Foxn4	chr5-23566 (-35143), chr5-15049 (-25715), chr5-29022 (-24798), chr5-22868 (-5927), chr5-24577 (-2380), chr5-29883 (-228), chr5-19385 (+8587), chr5-27759 (+9406)
Foxp4	chr17-14186 (-115257), chr17-17819 (-106407), chr17-15105 (-103357), chr17-19156 (-89488), chr17-17581 (-57517), chr17-21066 (-50975), chr17-12137 (-22619), chr17-17308 (+20094), chr17-18431 (+25885), chr17-18449 (+27055), chr17-22679 (+36643), chr17-21342 (+55239), chr17-23507 (+56536)
Frmd4a	chr2-36623 (-658660), chr2-29966 (-516713), chr2-34530 (-382400), chr2-34000 (-247526), chr2-16552 (-173203), chr2-24327 (-172176), chr2-40357 (-103639), chr2-31205 (-100460), chr2-40905 (-99050), chr2-32950 (+36113), chr2-22576 (+80459), chr2-20871 (+128835), chr2-25451 (+154545), chr2-23550 (+155395), chr2-37163 (+156671), chr2-29466 (+160358)
Frmpd1	chr4-32515 (+23006), chr4-24457 (+94591)
Fscn1	chr5-31933 (-33859), chr5-16524 (-31031), chr5-23168 (-6713)
Fstl5	chr3-11592 (+605782)
Fzd2	chr11-33778 (-791), chr11-37973 (+1767), chr11-38158 (+20786), chr11-35728 (+32690)
G2e3	chr12-19068 (-347551), chr12-15350 (-289649), chr12-20113 (-266275)
Gabrg2	chr11-42822 (+355517)
Gad1	chr2-27245 (-3735), chr2-17738 (+262), chr2-33874 (+4814), chr2-34596 (+6432), chr2-20043 (+10448)
Gad2	chr2-22455 (-2028), chr2-24678 (-1110), chr2-31097 (+99835), chr2-6248 (+121503)
Gars	chr6-19090 (+53098)
Gas2l3	chr10-18180 (-18052), chr10-17116 (+9299), chr10-14010 (+186205), chr10-18313 (+187128)
Gdpd1	chr11-33330 (+66569)
Gfra1	chr19-10058 (-6231), chr19-14717 (-2011), chr19-10101 (+65867), chr19-11100 (+89707), chr19-8304 (+118559), chr19-7342 (+527975), chr19-10985 (+637846)
Gins2	chr8-23292 (-27721), chr8-17956 (-13334), chr8-23966 (+15026), chr8-18874 (+18783), chr8-20220 (+23892), chr8-22255 (+40612), chr8-13164 (+48978), chr8-20351 (+60891), chr8-27859 (+63479), chr8-24614 (+72844), chr8-24791 (+75536), chr8-22284 (+76906), chr8-24576 (+79062), chr8-13755 (+80200), chr8-24759 (+88658), chr8-14781 (+94265), chr8-24482 (+96120)
Gins3	chr8-11054 (-33286)
Gjc1	chr11-32135 (+563), chr11-35080 (+51954)
Glrx3	chr7-16431 (+684025), chr7-33199 (+724090)
Gmnn	chr13-14692 (+119970)
Gmps	chr3-15799 (+66761)
Gnb2l1	chr11-19668 (-12113), chr11-25758 (-11513)
Gnb3	chr6-19371 (-10622)
Gnb4	chr3-6126 (-102), chr3-20253 (+6959)
Gng2	chr14-13900 (-87628), chr14-11801 (-9951), chr14-9279 (+56932), chr14-9238 (+137108)
Gng3	chr19-7305 (-1300), chr19-13055 (+3)
Gngt2	chr11-38839 (-11334), chr11-38860 (-9244), chr11-43370 (-8188)
Gprin1	chr13-8053 (+11968), chr13-8476 (+32594)
Gria2	chr3-12159 (+1756), chr3-6799 (+722820)
Grik2	chr10-21697 (+86), chr10-15792 (+5507)
Grik3	chr4-30175 (-331675), chr4-14848 (-299410), chr4-20068 (-258506), chr4-25173 (+251), chr4-31455 (+50376), chr4-29509 (+54769), chr4-34576 (+71445), chr4-29951 (+74201), chr4-21972 (+77723), chr4-13250 (+146055), chr4-17720 (+167829), chr4-34840 (+172492), chr4-33513 (+205668), chr4-25091 (+245147), chr4-26450 (+380502), chr4-14786 (+422103), chr4-22504 (+426618), chr4-23706 (+431355), chr4-24468 …
Gtpbp4	chr13-3096 (-15780)
Gtse1	chr15-22442 (+14008)
H1fx	chr6-9881 (+43946)
H2afy2	chr10-19669 (-181430), chr10-16162 (-147729), chr10-13912 (-145214), chr10-24340 (-135544), chr10-24334 (-98466), chr10-24329 (-89740), chr10-19107 (-82263), chr10-17723 (-55086)
H2afz	chr3-15911 (-127036)
Haus1	chr18-13184 (+86482), chr18-9509 (+163081), chr18-9036 (+194767)
Hdac2	chr10-14546 (-440363)
Heg1	chr16-10559 (-106113), chr16-11577 (-99818), chr16-12316 (+9865)
Hells	chr19-9813 (-15040)
Hes6	chr1-25992 (-2210)
Heyl	chr4-18745 (-16371), chr4-21850 (-7278), chr4-25143 (-5307)
Hirip3	chr7-25244 (+1999), chr7-32821 (+8632)
Hjurp	chr1-20162 (-18868), chr1-12850 (-14790), chr1-23964 (-11767), chr1-26273 (-9136), chr1-13866 (-5130), chr1-20028 (+4811), chr1-21340 (+8087), chr1-13654 (+9988), chr1-26391 (+12683), chr1-7548 (+16792), chr1-17983 (+21053), chr1-15848 (+24470), chr1-14135 (+28444), chr1-15813 (+32208), chr1-21962 (+34829), chr1-15092 (+36843), chr1-13717 (+38563), chr1-15044 (+40314), chr1-21277 (+43194), chr1-2…
Hmga1	chr17-23230 (-36462), chr17-23196 (-28327)
Hmgb2	chr8-9186 (+19330)
Hn1	chr11-36745 (+3897)
Hnrnpa1	chr15-11629 (+9995)
Hnrnph1	chr11-41853 (-18277)
Hook1	chr4-28440 (-282483)
Hprt	chrX-4867 (+69109)
Hs3st4	chr7-20631 (-17821)
Hspa12a	chr19-10442 (-51345), chr19-5896 (-50564), chr19-8107 (-18301), chr19-14150 (-12139), chr19-10512 (+21868), chr19-14877 (+38384)
Hyls1	chr9-19960 (-4368)
Igf2bp1	chr11-22207 (-1235), chr11-26275 (+630), chr11-24661 (+14557), chr11-25446 (+17337)
Igf2bp2	chr16-10893 (-26081)
Igfbp2	chr1-20884 (-107318), chr1-22548 (+8486), chr1-15624 (+29945)
Iglon5	chr7-22096 (+1287)
Igsf21	chr4-31770 (-27414), chr4-31769 (-22550), chr4-24535 (+2531), chr4-18383 (+26255), chr4-31757 (+27447), chr4-20842 (+114626), chr4-19775 (+137659), chr4-27125 (+146556), chr4-34862 (+177184), chr4-27072 (+193257), chr4-13755 (+202632), chr4-18599 (+235542), chr4-29386 (+269159), chr4-34128 (+269741)
Igsf9	chr1-8620 (+3303)
Ina	chr19-12827 (-148624), chr19-14425 (+366)
Incenp	chr19-7304 (-16653)
Insm1	chr2-15456 (-176257), chr2-33079 (-158179), chr2-31771 (-1115), chr2-19616 (+22337), chr2-32129 (+34728), chr2-29811 (+35276), chr2-28339 (+40381), chr2-28617 (+57688), chr2-31239 (+58562), chr2-17911 (+69289)
Iqsec3	chr6-15785 (+45273), chr6-9910 (+60678), chr6-17733 (+94733)
Itga6	chr2-25570 (-11577)
Itprip	chr19-14125 (-13020), chr19-15003 (+288)
Ivns1abp	chr1-9567 (-265394)
Kcna5	chr6-12046 (-60905), chr6-12670 (-50527), chr6-15946 (+329), chr6-15885 (+21709), chr6-18433 (+39033)
Kcnab3	chr11-12218 (+6038), chr11-31861 (+20345)
Kcnd3	chr3-13600 (-361116), chr3-20570 (-300358), chr3-17246 (-44067), chr3-18204 (-39514), chr3-10589 (+44157), chr3-19128 (+107259), chr3-16756 (+108616)
Kcnq2	chr2-26165 (-12802), chr2-32159 (-116), chr2-37707 (+650), chr2-36265 (+75487), chr2-29630 (+90599)
Kif11	chr19-7924 (-27840), chr19-15501 (-3604)
Kif14	chr1-23489 (+120985)
Kif18b	chr11-33221 (-60)
Kif19a	chr11-18413 (-28271), chr11-30908 (+4753), chr11-36641 (+11487), chr11-32409 (+15739), chr11-34557 (+21191), chr11-20407 (+28450)
Kif3a	chr11-31816 (-44191)
Klf7	chr1-20919 (-324189), chr1-10799 (-260100), chr1-24638 (-216532), chr1-20337 (-105022), chr1-17524 (-102525), chr1-22450 (-74806), chr1-16242 (+42592), chr1-13360 (+54364)
Klhl23	chr2-38162 (+29282)
Klhl29	chr12-20053 (+35519), chr12-16312 (+100866), chr12-16997 (+124697), chr12-16985 (+128077), chr12-12457 (+138396), chr12-10369 (+159564), chr12-12464 (+161782), chr12-20612 (+209259), chr12-12054 (+273867)
Lbr	chr1-25035 (-36044), chr1-23883 (-11114)
Lca5	chr9-15823 (-41349), chr9-21754 (-3083), chr9-22129 (+89696), chr9-10016 (+114786)
Lcorl	chr5-26977 (-973549), chr5-9998 (-375397), chr5-30897 (-175693), chr5-30975 (-150154)
Lhfpl4	chr6-14339 (+679)
Lhx9	chr1-25430 (-1178), chr1-20311 (-112), chr1-12241 (+668), chr1-27320 (+4418), chr1-15581 (+10912), chr1-21115 (+89883)
Lin9	chr1-17807 (-36595)
Lingo1	chr9-22027 (-145074), chr9-10622 (-140443), chr9-18827 (-111348), chr9-17986 (-108850), chr9-20654 (-90195), chr9-15434 (-89185), chr9-23102 (-61392), chr9-23380 (-42744), chr9-24079 (+51428), chr9-15926 (+76713), chr9-24940 (+101577), chr9-18023 (+103371), chr9-9283 (+107592), chr9-14620 (+129233), chr9-20352 (+133656), chr9-23515 (+153000)
Lmnb1	chr18-12340 (+2163), chr18-11900 (+10504), chr18-12262 (+66828), chr18-5292 (+99909)
Lmnb2	chr10-8673 (-3928)
Lpl	chr8-12869 (+647)
Lrp12	chr15-17209 (-335517), chr15-17890 (-75211)
Lrrfip1	chr1-6546 (-78145)
Lrrn1	chr6-21156 (+394282)
Lrrn3	chr12-9586 (-791395), chr12-13120 (+647), chr12-15802 (+170835)
Lrrtm1	chr6-18112 (-53939), chr6-18882 (-19454)
Lsm3	chr6-13387 (+60218), chr6-15067 (+101127)
Lsm6	chr8-26882 (-78959), chr8-26220 (+82251)
Lyar	chr5-31372 (+2261)
Mad2l1	chr6-10872 (-413549)
Magoh	chr4-30962 (-61966), chr4-30956 (-44695), chr4-16357 (-43682), chr4-27437 (-37142), chr4-27373 (-33233), chr4-20680 (-31257)
Map3k9	chr12-16015 (-63784), chr12-20220 (-31818), chr12-9363 (-29389), chr12-18234 (+148246)
Mapk8ip2	chr15-10942 (+3903)
Mast1	chr8-19463 (+1883), chr8-17025 (+24279), chr8-24927 (+25184)
Mboat1	chr13-8959 (+128017)
Mbp	chr18-8868 (-17845), chr18-9105 (-5058), chr18-5616 (-3170), chr18-10959 (+43054), chr18-11089 (+51049), chr18-9548 (+54301), chr18-13574 (+70662), chr18-11138 (+86684), chr18-13581 (+109225)
Mcm2	chr6-22370 (-1625), chr6-18416 (+5400)
Mdk	chr2-37706 (-5291), chr2-30823 (-2855), chr2-25170 (+4206), chr2-39725 (+6485)
Me2	chr18-10439 (-9260)
Meaf6	chr4-24283 (+21373), chr4-20556 (+30940), chr4-30179 (+33941), chr4-25228 (+38168)
Megf6	chr4-17379 (-3484), chr4-34320 (+347), chr4-23972 (+27921), chr4-19525 (+29060), chr4-21279 (+31180), chr4-16972 (+32189), chr4-28678 (+34248), chr4-16169 (+39356), chr4-17857 (+53680), chr4-23874 (+66413), chr4-22230 (+70209), chr4-14937 (+77186), chr4-31234 (+78229), chr4-33694 (+115323), chr4-31217 (+122788)
Meis2	chr2-34179 (-78682), chr2-21873 (-10901), chr2-3870 (-6744), chr2-39055 (-2934), chr2-27058 (+212147), chr2-30143 (+338940)
Melk	chr4-20949 (-76035), chr4-21814 (-53223), chr4-12208 (+101938), chr4-24074 (+124618), chr4-33292 (+260506), chr4-21720 (+276639), chr4-25002 (+300047)
Metap1d	chr2-10279 (+13075)
Mex3a	chr3-15585 (-4666), chr3-17837 (-2761), chr3-19447 (-1656), chr3-14838 (+2794), chr3-12943 (+7821), chr3-11767 (+12309), chr3-17086 (+13009)
Mex3b	chr7-16895 (+4863), chr7-23157 (+210502)
Mfap4	chr11-34807 (-407), chr11-25930 (+810), chr11-39587 (+2105)
Mfng	chr15-22314 (-4854), chr15-10789 (+2040), chr15-22055 (+21646), chr15-17719 (+29020), chr15-22021 (+36225), chr15-17782 (+37624)
Mgat5b	chr11-41431 (-29840), chr11-34716 (-1336), chr11-41956 (+3832), chr11-20183 (+47388), chr11-36117 (+49195), chr11-16681 (+124894), chr11-33358 (+141546)
Mib1	chr18-13421 (+208081)
Mis12	chr11-20406 (+13805)
Mki67	chr7-9042 (-772788), chr7-11182 (-559501), chr7-32541 (-493840), chr7-32546 (-493177), chr7-8137 (-367539), chr7-33035 (-291817), chr7-21619 (-280539), chr7-33266 (-173080), chr7-31637 (-172307), chr7-20642 (-74800), chr7-18645 (+143952)
Mms22l	chr4-5355 (-708809), chr4-27009 (-513217), chr4-11605 (-341811)
Mn1	chr5-26132 (-27718), chr5-14441 (-23442), chr5-24288 (-6107), chr5-24363 (+16946), chr5-32166 (+20958), chr5-32160 (+27916), chr5-22423 (+32201), chr5-28750 (+33519), chr5-28691 (+71791), chr5-32100 (+91990), chr5-28636 (+94842), chr5-27538 (+102399), chr5-25698 (+110564), chr5-31951 (+118860), chr5-31917 (+140961), chr5-28271 (+142522), chr5-19581 (+153576), chr5-21538 (+156028)
Mpped2	chr2-42095 (-511031), chr2-34959 (-499283), chr2-21539 (-458740), chr2-20832 (-437098), chr2-23063 (+135925), chr2-28721 (+161519), chr2-27884 (+162865), chr2-25422 (+202458)
Msh2	chr17-13816 (+73161)
Msh6	chr17-19626 (-98555), chr17-16815 (-97229)
Msra	chr14-15686 (-134497), chr14-15053 (-129758), chr14-9979 (-120255), chr14-15433 (-77928), chr14-12553 (+132078), chr14-6361 (+133705), chr14-14272 (+146080), chr14-10284 (+198812), chr14-14588 (+327693)
Mthfd1l	chr10-12932 (-81022), chr10-13393 (-67182), chr10-17467 (-31671), chr10-17919 (+187436)
Mum1	chr10-25594 (-44248), chr10-19909 (-32943), chr10-25639 (-29549), chr10-19512 (+6444), chr10-18546 (+7060), chr10-22032 (+15886)
Myb	chr10-20833 (-4578), chr10-13792 (+77014), chr10-22311 (+168090)
Mybl1	chr1-17791 (+50986)
Mybl2	chr2-39921 (+1091)
Myh10	chr11-31440 (-68513)
Myo5a	chr9-13258 (-21157)
Myt1	chr2-32302 (-4074), chr2-36934 (+98), chr2-17774 (+1478)
Myt1l	chr12-12522 (-740842), chr12-11702 (-728179), chr12-11746 (-678951), chr12-11067 (-615947), chr12-19349 (-479062), chr12-14706 (-473691), chr12-17795 (-472884), chr12-17802 (-432132), chr12-13752 (-406875), chr12-19577 (-399342), chr12-14851 (-390700), chr12-13022 (-387138), chr12-15843 (-247755), chr12-17359 (-174493), chr12-11284 (-734), chr12-16663 (+136356), chr12-17894 (+173671), chr12-15663…
Nacad	chr11-33084 (-12539), chr11-26257 (-12029), chr11-24631 (+2209), chr11-29587 (+3417), chr11-42719 (+5969), chr11-36242 (+7492), chr11-34723 (+25583)
Nap1l1	chr10-24388 (-116140), chr10-13723 (-92076), chr10-23917 (-60861)
Ncaph	chr2-28613 (-3138)
Ndrg1	chr15-16596 (-72751), chr15-22188 (+4485), chr15-8668 (+16432), chr15-20700 (+55427), chr15-8323 (+60472), chr15-11530 (+69851), chr15-18581 (+75385)
Ndst3	chr3-13399 (-51), chr3-18856 (+77233)
Ndufa4l2	chr10-19842 (+3521), chr10-23623 (+4563), chr10-24842 (+5349), chr10-14979 (+6182)
Nedd1	chr10-18237 (+173218), chr10-17243 (+295797), chr10-17238 (+407632)
Neil3	chr8-18845 (-414347), chr8-12125 (-42014), chr8-27948 (+103)
Neurod1	chr2-28164 (-72112), chr2-41073 (+1473)
Neurod4	chr10-18833 (-2051), chr10-13790 (-14)
Neurog2	chr3-19178 (-5311), chr3-15881 (-4618), chr3-19831 (+7889), chr3-18430 (+9113), chr3-17532 (+63660), chr3-12181 (+126244), chr3-17180 (+130156)
Nfil3	chr13-14745 (-230964), chr13-13773 (-138885)
Nhlh2	chr3-17479 (+2196), chr3-15262 (+13355), chr3-9005 (+52436)
Nhlrc3	chr3-20017 (+129108)
Nhs	chrX-3810 (+149773), chrX-5341 (+250581), chrX-4876 (+251213)
Nhsl1	chr10-15004 (-77931), chr10-13237 (+910), chr10-20950 (+61814), chr10-18756 (+63106)
Nkain1	chr4-13668 (+17532), chr4-16058 (+27043), chr4-26495 (+29488), chr4-33713 (+39721)
Nkain4	chr2-12382 (+1576)
Nnat	chr2-15836 (-137023), chr2-34099 (-97801), chr2-18929 (-96848), chr2-31105 (-93306), chr2-22868 (-84572), chr2-30290 (-81160), chr2-31374 (-79938), chr2-39186 (-78122), chr2-19803 (-75889), chr2-37178 (-72157), chr2-41083 (+177)
Nova2	chr7-30446 (+123), chr7-25253 (+1276)
Nphp4	chr4-24785 (-2191), chr4-28836 (+12717), chr4-31805 (+18534), chr4-10054 (+52659), chr4-25835 (+56940), chr4-25956 (+60701), chr4-22242 (+63161), chr4-22210 (+68660), chr4-31774 (+71360), chr4-31761 (+82907), chr4-17983 (+144907), chr4-34079 (+246226), chr4-31656 (+475162), chr4-7117 (+592398), chr4-26136 (+739741), chr4-16889 (+761342)
Npm1	chr11-38887 (-38154), chr11-26404 (-37374), chr11-32688 (-13561)
Nr2e3	chr9-16499 (-508739)
Nrl	chr14-12190 (-736), chr14-12409 (+5023), chr14-9167 (+10676)
Nrxn2	chr19-13666 (-11493), chr19-11910 (-8246), chr19-8269 (-6998), chr19-14610 (+578), chr19-6838 (+18568), chr19-9918 (+37068), chr19-12063 (+47151), chr19-15392 (+59757), chr19-13624 (+60527), chr19-13732 (+61261), chr19-7547 (+64455), chr19-15620 (+67124), chr19-8526 (+71747), chr19-15034 (+72349), chr19-13608 (+90137), chr19-14489 (+103827), chr19-11334 (+105961), chr19-14857 (+109734)
Nsg1	chr5-20326 (-914)
Nsg2	chr11-12706 (+17868), chr11-32906 (+19623), chr11-28926 (+20194), chr11-31351 (+116832), chr11-19503 (+118843), chr11-28449 (+140775), chr11-23414 (+182202), chr11-23165 (+194896)
Nsmce4a	chr7-32441 (-22000)
Nuak1	chr10-9145 (-75187), chr10-25061 (-47916), chr10-14306 (-10261), chr10-15209 (-6977), chr10-25081 (+48372), chr10-12776 (+57234), chr10-22764 (+68163), chr10-15472 (+273887), chr10-20563 (+421023), chr10-21825 (+455361), chr10-18631 (+710918)
Nuak2	chr1-20623 (-14083), chr1-17344 (-9685), chr1-22374 (-8606), chr1-15418 (-3281), chr1-14415 (+3275), chr1-26054 (+17847), chr1-20336 (+19145), chr1-24241 (+50024), chr1-22169 (+55504), chr1-24139 (+69134)
Nuf2	chr1-15725 (+71845)
Nup205	chr6-12854 (+77308)
Nup210	chr6-16565 (-30038), chr6-18385 (+297872), chr6-19614 (+307322), chr6-18750 (+332635), chr6-15512 (+352439), chr6-11270 (+359582), chr6-21620 (+385320)
Nupl1	chr14-15693 (+77553)
Nxph4	chr10-19881 (-79748), chr10-19867 (-74542), chr10-18949 (-43216), chr10-24922 (-23540), chr10-21006 (-22861), chr10-15645 (-21511), chr10-20982 (-20545), chr10-14965 (-11591), chr10-13767 (-6583), chr10-19594 (+4568)
Oaz1	chr10-14594 (+1606), chr10-20250 (+2199), chr10-20251 (+4558), chr10-20256 (+6014), chr10-13016 (+8789), chr10-19166 (+13358), chr10-23762 (+15331)
Odc1	chr12-9703 (-48587), chr12-15134 (+81304), chr12-10880 (+129684)
Olfm1	chr2-32966 (-87336), chr2-12456 (-21014), chr2-35882 (+6443), chr2-37339 (+22317), chr2-37196 (+78947), chr2-37071 (+121234), chr2-15802 (+182117), chr2-14136 (+207438)
Olig2	chr16-9975 (-32647), chr16-10674 (-13490), chr16-13781 (-2536), chr16-9022 (-169), chr16-13936 (+6772), chr16-8556 (+8262)
Onecut2	chr18-8757 (-74348), chr18-9849 (-7268), chr18-8132 (-915), chr18-9131 (+4373), chr18-12024 (+5559)
Otx2	chr14-15452 (-221627), chr14-7354 (+1227), chr14-10878 (+2265), chr14-14762 (+5101), chr14-13468 (+12259), chr14-14944 (+42335), chr14-12576 (+58614), chr14-15481 (+73772), chr14-14023 (+173412)
Pafah1b3	chr7-25888 (-3281), chr7-30184 (+6721), chr7-30173 (+13282), chr7-31371 (+25356)
Pard6g	chr18-11501 (+56879)
Pbk	chr14-10872 (-74973)
Pbx3	chr2-33938 (+111328), chr2-33972 (+116082), chr2-22623 (+122350), chr2-23425 (+242173), chr2-34858 (+285289), chr2-35330 (+344789), chr2-37110 (+396978), chr2-24220 (+449734)
Pcdh19	chrX-3058 (-1054), chrX-3685 (+1544), chrX-5037 (+32964)
Pdp1	chr4-32723 (+145710), chr4-32655 (+203438)
Pdzrn3	chr6-14812 (-156687), chr6-10648 (+2976), chr6-23193 (+96986), chr6-22378 (+143359), chr6-14534 (+144031), chr6-17862 (+177096), chr6-18217 (+178753), chr6-14208 (+381491)
Peli2	chr14-14427 (-198803), chr14-6506 (+251127)
Pgls	chr8-28624 (-19935), chr8-16173 (-11331), chr8-25819 (-7369), chr8-13953 (-5147)
Pif1	chr9-20174 (-3956), chr9-20521 (+903)
Pkmyt1	chr17-22133 (-21104), chr17-15873 (+11533)
Pla2g4b	chr2-41811 (-1470), chr2-37769 (+13664)
Plcxd2	chr16-12011 (-888), chr16-13729 (+35952), chr16-8093 (+73491)
Plekha6	chr1-20727 (-82111), chr1-27254 (-81172), chr1-16486 (-67195), chr1-20739 (-58002), chr1-23752 (-49796), chr1-25595 (+10686), chr1-24543 (+18675), chr1-23736 (+24334), chr1-21278 (+48505), chr1-27474 (+50507)
Plk1	chr7-28474 (+1315)
Plxna1	chr6-20496 (-191987), chr6-17394 (+8442), chr6-23243 (+9604), chr6-22210 (+10810), chr6-12642 (+17637), chr6-23212 (+70989), chr6-11883 (+75703), chr6-21822 (+103121), chr6-17193 (+122797)
Plxna2	chr1-15550 (-953721), chr1-13279 (-920787), chr1-24719 (-396642), chr1-17863 (-392777), chr1-18843 (+127274), chr1-23862 (+133503), chr1-16365 (+141891)
Podxl	chr6-22657 (-65112), chr6-15764 (-32504), chr6-17187 (-23775), chr6-22941 (+1532)
Podxl2	chr6-18416 (-19335), chr6-21311 (+854), chr6-18195 (+2196), chr6-21369 (+24532)
Pola1	chrX-4969 (+334954), chrX-5449 (+342886)
Pola2	chr19-8320 (-166), chr19-7828 (+26472), chr19-13213 (+28753)
Pold1	chr7-28423 (+1035)
Pold2	chr11-35046 (+9085), chr11-41474 (+11803)
Pold3	chr7-15196 (+111728)
Ppa1	chr10-23124 (-42540), chr10-18322 (-21363)
Ppfia3	chr7-33668 (+3753)
Ppil1	chr17-22301 (+19255), chr17-17197 (+20669)
Ppp1r14b	chr19-6218 (+1256)
Ppp1r14c	chr10-22914 (-33037)
Prc1	chr7-23727 (+26300)
Prdm1	chr10-25710 (-586729), chr10-17553 (-18042), chr10-12802 (-6214), chr10-18058 (-710)
Prdm11	chr2-20936 (-131637), chr2-34024 (-128785), chr2-38842 (-120469), chr2-24416 (-81256), chr2-37085 (-60747), chr2-18644 (-56632), chr2-25989 (-50944), chr2-42058 (-46955), chr2-34069 (-30617), chr2-38665 (-23736), chr2-25852 (-17942), chr2-32057 (+972), chr2-28797 (+56889), chr2-24429 (+78061), chr2-37603 (+79261), chr2-38755 (+104627)
Prdm13	chr4-14237 (+270), chr4-33667 (+6955)
Prdm8	chr5-17249 (-14483), chr5-23986 (-7921), chr5-30036 (+9160)
Prep	chr10-12802 (-602254), chr10-17553 (-590426), chr10-25710 (-21739), chr10-20222 (+19545)
Prpf40a	chr2-35520 (+232047), chr2-33471 (+244506)
Psmc3ip	chr11-34582 (+3710)
Psrc1	chr3-16132 (+9544), chr3-16268 (+13186), chr3-17105 (+19775), chr3-18731 (+22446), chr3-16782 (+29055)
Ptprk	chr10-25758 (+383417), chr10-18854 (+390165)
Ptpro	chr6-17477 (-50458), chr6-21292 (+181681)
Ptprt	chr2-24727 (+218), chr2-29516 (+1950), chr2-25211 (+630873)
Ptpru	chr4-21072 (+4080), chr4-29517 (+4887), chr4-21065 (+12730), chr4-21063 (+16410), chr4-33366 (+17155), chr4-24890 (+40502), chr4-19092 (+54001), chr4-24050 (+65564), chr4-18894 (+143802), chr4-24073 (+144509), chr4-20915 (+220503), chr4-32727 (+376219), chr4-30247 (+405249), chr4-30244 (+409016), chr4-33013 (+430478), chr4-22215 (+437229), chr4-35073 (+454615), chr4-19057 (+473414), chr4-28792 (+…
Pygo1	chr9-17682 (-45149)
Racgap1	chr15-12787 (+43940)
Rad18	chr6-19769 (-231107), chr6-23114 (-169180), chr6-15903 (-168658), chr6-19726 (-164851), chr6-21453 (-137594), chr6-22049 (-92026), chr6-10900 (+179851)
Rad51	chr2-41273 (-61333)
Rad54l	chr4-35513 (-13960)
Rasgef1b	chr5-29611 (-360778), chr5-21653 (+28429)
Rassf2	chr2-29846 (-114081), chr2-29042 (-882)
Raver1	chr9-21367 (-29482)
Rbbp8	chr18-10977 (-737467), chr18-13310 (-686733), chr18-13234 (-551994), chr18-6716 (-281142)
Rbl1	chr2-26081 (-55368)
Rbm15b	chr9-20418 (+2453)
Rcor2	chr19-6897 (+11759), chr19-15176 (+14713), chr19-10538 (+40596), chr19-15207 (+72058)
Reln	chr5-30930 (+42), chr5-27245 (+226101), chr5-12965 (+249439), chr5-27167 (+251442), chr5-10723 (+371258)
Rgs8	chr1-23337 (-11139), chr1-12278 (+567), chr1-24637 (+6878), chr1-18581 (+8600), chr1-17187 (+50962), chr1-23327 (+52272), chr1-17004 (+80515)
Rhbdl3	chr11-37674 (-13575), chr11-33347 (-10719), chr11-37646 (-8276), chr11-42114 (+15375)
Ric3	chr7-17792 (-60223), chr7-30336 (-32803), chr7-22389 (+33)
Rims3	chr4-30356 (+15724), chr4-34822 (+55144)
Rnd3	chr2-22899 (-441440), chr2-31045 (-440641), chr2-31772 (+8455), chr2-21683 (+9413), chr2-16867 (+58831), chr2-31326 (+82541), chr2-26868 (+183345), chr2-35266 (+232264), chr2-20368 (+336706)
Rnf144a	chr12-12462 (+100060), chr12-19234 (+302207), chr12-12104 (+712523), chr12-17961 (+961682)
Rnf165	chr18-13184 (-116162), chr18-9509 (-39563), chr18-9036 (-7877), chr18-12646 (+1653), chr18-13665 (+71210), chr18-10986 (+77110)
Rnf8	chr17-18324 (-17896)
Robo1	chr16-8626 (-260537), chr16-11762 (+1288), chr16-9890 (+261460), chr16-5842 (+316878), chr16-8648 (+332226), chr16-13389 (+445067)
Robo3	chr9-19688 (-21183), chr9-15388 (+24921)
Rph3a	chr5-27009 (-8539), chr5-30572 (+5575)
Rpl26	chr11-33456 (-9408)
Rpl32	chr6-21828 (-15271), chr6-16812 (+23466)
Rpl34	chr3-10842 (-355112), chr3-18687 (-337878), chr3-9517 (-232914), chr3-13295 (-216774), chr3-13020 (-193320), chr3-9257 (-88542)
Rrm2	chr12-15875 (-5605)
Rrp15	chr1-21553 (-84654), chr1-22524 (+27228)
Rtkn2	chr10-12469 (+5207), chr10-16572 (+5725), chr10-19269 (+19003), chr10-21688 (+59545), chr10-17857 (+64648), chr10-15402 (+84372)
Rtn2	chr7-24164 (+8766)
Rundc3b	chr5-27246 (+134564)
Runx1t1	chr4-14612 (+1061), chr4-29859 (+35576)
Sacs	chr14-15342 (-25887), chr14-12632 (+219), chr14-14473 (+97767)
Satb1	chr17-16528 (+461577)
Scg3	chr9-21558 (-36514)
Scn3a	chr2-31046 (+20998)
Scrn1	chr6-10944 (-19898), chr6-15992 (+27406)
Scrt1	chr15-12026 (+1975), chr15-18812 (+3350), chr15-20491 (+4732)
Scrt2	chr2-26632 (-81730), chr2-34427 (-33984), chr2-36345 (-32678), chr2-40851 (-16935), chr2-25574 (+11709), chr2-21185 (+13681)
Scube3	chr17-9162 (-34721), chr17-15711 (-18599), chr17-15100 (-50), chr17-14881 (+2060), chr17-14877 (+4428), chr17-23143 (+7480), chr17-13247 (+23894)
Sdc1	chr12-12213 (+46796)
Sdc3	chr4-34311 (+5134), chr4-18623 (+6747), chr4-26123 (+19218), chr4-25356 (+22606), chr4-29472 (+35229), chr4-26310 (+36453), chr4-25245 (+46358), chr4-30401 (+48986), chr4-30381 (+73613), chr4-19271 (+76178)
Sema4c	chr1-21470 (-78339), chr1-18521 (-75688), chr1-24082 (-73850), chr1-21920 (-37922), chr1-24004 (-31338), chr1-21598 (+2377)
Sephs1	chr2-40497 (+32258)
Serpine2	chr1-22231 (+25819)
Sertad4	chr1-18167 (+335)
Setd8	chr5-24866 (+13577)
Sez6	chr11-30756 (+3562), chr11-28379 (+7389), chr11-40502 (+17362), chr11-33826 (+23066)
Sez6l2	chr7-32016 (+12483)
Sf3a3	chr4-20243 (-5601)
Sfrp1	chr8-27609 (+184938), chr8-20475 (+194125)
Sfrp2	chr3-14664 (+43), chr3-19769 (+2655), chr3-18727 (+17509)
Sfxn1	chr13-9787 (+145)
Sgol1	chr17-15987 (+10453)
Sh2d3c	chr2-20754 (-2131), chr2-28714 (-1336), chr2-38851 (+1056)
Sh3bp5	chr14-14110 (+29509)
Shcbp1	chr8-21625 (-21348)
Shf	chr2-39117 (-12255), chr2-21167 (-520), chr2-36389 (+486), chr2-24552 (+15074)
Shisa2	chr14-11169 (+2657), chr14-10309 (+155145), chr14-13250 (+156090), chr14-12044 (+262376)
Siah1b	chrX-3713 (+37029)
Siva1	chr12-15466 (-4859), chr12-14791 (+9841), chr12-15041 (+17645), chr12-11283 (+19182), chr12-18059 (+22813)
Skil	chr3-11544 (-43234), chr3-19674 (-33839), chr3-19394 (-11195)
Skp2	chr15-12322 (+20261)
Slc25a13	chr6-11362 (+23632)
Slc7a1	chr5-27901 (+35833), chr5-22744 (+109905), chr5-25947 (+220458), chr5-22299 (+305065)
Slit1	chr19-8629 (+224), chr19-8633 (+8672), chr19-15248 (+18511), chr19-11207 (+27166), chr19-11458 (+29016), chr19-7274 (+45924), chr19-13502 (+58189), chr19-6378 (+87521), chr19-8245 (+115545), chr19-9741 (+125409), chr19-13920 (+127528), chr19-8706 (+130135)
Smarca1	chrX-5270 (+425)
Smarce1	chr11-43060 (+41555)
Snap25	chr2-21277 (+6974), chr2-34884 (+31695)
Snrpa1	chr7-16589 (-189323), chr7-26772 (-188251)
Snrpf	chr10-19057 (+29871)
Snrpn	chr7-20933 (+277614), chr7-6715 (+353574)
Sox11	chr12-19077 (-223525), chr12-16841 (-14416), chr12-10772 (+191740), chr12-11790 (+202139), chr12-19451 (+281666), chr12-19769 (+487454), chr12-13784 (+807831)
Sox4	chr13-7761 (-793013), chr13-10776 (-656747), chr13-6975 (-650747), chr13-5803 (-417443), chr13-11098 (-320654), chr13-10473 (-317957), chr13-13410 (-308165), chr13-10596 (-62376), chr13-10551 (+2945), chr13-10011 (+5002), chr13-13054 (+66951), chr13-11497 (+69206), chr13-14231 (+75129), chr13-12156 (+195438), chr13-7427 (+235086), chr13-12762 (+255584), chr13-10718 (+289319), chr13-11447 (+534331)
Spata13	chr14-15055 (-176158), chr14-5913 (-147478), chr14-12987 (-46985), chr14-11124 (+57165)
Spcs3	chr8-20796 (+20532)
Spef1	chr2-22133 (+3334)
Spock2	chr10-22203 (-39487), chr10-20604 (+3451), chr10-21549 (+9412), chr10-20671 (+10753), chr10-23547 (+87689), chr10-20922 (+96753), chr10-10958 (+103275), chr10-18864 (+108510)
Spsb4	chr9-24123 (+3024), chr9-24184 (+5748), chr9-22428 (+27411), chr9-16753 (+37903), chr9-22223 (+38753), chr9-15901 (+46650), chr9-15049 (+54673), chr9-18450 (+56439)
Srcin1	chr11-21498 (-1599), chr11-35790 (+3738), chr11-21868 (+6048), chr11-40598 (+7841), chr11-31925 (+8634), chr11-15849 (+9720), chr11-24871 (+11395), chr11-33329 (+51417)
Srrm4	chr5-26668 (-160652), chr5-30252 (+8916), chr5-22419 (+20305), chr5-3845 (+21940), chr5-20705 (+37736), chr5-30608 (+90290)
Ssna1	chr2-39835 (+5600)
St6gal2	chr17-17154 (-77804), chr17-12540 (+422)
Stmn2	chr3-1279 (-263633), chr3-8987 (-75), chr3-20160 (+839), chr3-19358 (+1925), chr3-19321 (+70959)
Stxbp1	chr2-27619 (+22651), chr2-24247 (+23810), chr2-31972 (+50968)
Suz12	chr11-20674 (-18879)
Syt6	chr3-17192 (-182906), chr3-11523 (-174562), chr3-12068 (-154666), chr3-12010 (-2871), chr3-15966 (+140372)
Syt7	chr19-14891 (-57358), chr19-6116 (-55349), chr19-14921 (-47880), chr19-9727 (-32172), chr19-12859 (-25089), chr19-11930 (+3170), chr19-8931 (+4789), chr19-13668 (+14000), chr19-13684 (+21936), chr19-7778 (+33637), chr19-15464 (+37035), chr19-7345 (+47084), chr19-14079 (+59468), chr19-10488 (+61009)
Tacc3	chr5-31341 (+27874), chr5-27294 (+30553), chr5-15683 (+34099), chr5-24962 (+43403), chr5-27431 (+58064)
Tagln2	chr1-8620 (-14529), chr1-22852 (-3641), chr1-12215 (+3140), chr1-20201 (+4937)
Tagln3	chr16-9610 (+246)
Tbc1d1	chr5-22988 (-834), chr5-17324 (+139205), chr5-30875 (+184900), chr5-15237 (+377412), chr5-5733 (+503206), chr5-13837 (+555216)
Tbc1d30	chr10-18781 (+19480)
Tbx3	chr5-31047 (-964786), chr5-31275 (-918526), chr5-31525 (-908323), chr5-9360 (-896968), chr5-21729 (-892364), chr5-28137 (-889270), chr5-31916 (-886048), chr5-12071 (-790898), chr5-31273 (-740790), chr5-11371 (-689616), chr5-27159 (-671893), chr5-21935 (-664702), chr5-30163 (-658901), chr5-21209 (-655214), chr5-14480 (-455460), chr5-32003 (-111236), chr5-19771 (-106836), chr5-30631 (-19424), chr5-…
Tcerg1	chr18-10950 (-82134)
Tcf19	chr17-22166 (+954), chr17-20449 (+7294)
Tfap2a	chr13-13238 (-2346), chr13-5888 (-278), chr13-11007 (+787), chr13-13824 (+2580), chr13-11484 (+5417), chr13-12325 (+24695), chr13-9099 (+28499)
Tfap2b	chr1-19194 (+1242), chr1-26455 (+5201), chr1-26500 (+32605), chr1-18732 (+251131)
Tfap2c	chr2-42167 (-71550), chr2-35963 (-2497), chr2-31697 (+175796), chr2-28315 (+202090), chr2-34115 (+239833), chr2-36545 (+267750), chr2-32774 (+275695), chr2-26789 (+313837), chr2-34885 (+360353), chr2-31166 (+372670), chr2-34789 (+375622), chr2-34415 (+382747), chr2-29233 (+385616), chr2-39837 (+389279)
Tfdp1	chr8-26468 (+1900)
Tk1	chr11-22735 (-6377), chr11-21729 (+262)
Tmeff1	chr4-15074 (-38000)
Tmem145	chr7-25888 (-4841), chr7-33344 (+2702)
Tmem194	chr10-12862 (+1080)
Tmem2	chr19-13150 (+3267), chr19-6994 (+6245)
Tmem35	chrX-5045 (+1592)
Tmem97	chr11-35465 (-9835)
Tmpo	chr10-19922 (-513875), chr10-17208 (-126403), chr10-19508 (-99819), chr10-6750 (-58081)
Tmsb10	chr6-15319 (+1201), chr6-20521 (+2630)
Tmsb4x	chrX-3926 (+405932)
Tmtc4	chr14-7820 (-388449), chr14-11068 (+1711), chr14-12887 (+40071)
Tomm70a	chr16-13923 (-23083)
Tpx2	chr2-26075 (+57446)
Traf4	chr11-29324 (-6995), chr11-39153 (+4654), chr11-35689 (+11050)
Trim67	chr8-19917 (-15714), chr8-27500 (+17864)
Tro	chrX-1840 (+155)
Trp53i11	chr2-25852 (-124035), chr2-38665 (-118241), chr2-34069 (-111360), chr2-42058 (-95022), chr2-25989 (-91033), chr2-18644 (-85345), chr2-37085 (-81230), chr2-24416 (-60721), chr2-38842 (-21508), chr2-34024 (-13192), chr2-20936 (-10340), chr2-40575 (+4430), chr2-12435 (+5340), chr2-27430 (+8459), chr2-21012 (+10265), chr2-36521 (+18680), chr2-36335 (+30537), chr2-40709 (+61716), chr2-38230 (+69746), …
Ttf2	chr3-14644 (-42828), chr3-20002 (-29619), chr3-13817 (-20481)
Tub	chr7-18198 (-66632), chr7-34211 (-38514), chr7-29792 (+218)
Tuba1a	chr15-11251 (-38927), chr15-15650 (-37824), chr15-6350 (-33809), chr15-20077 (-24201), chr15-21513 (-18326), chr15-7615 (-15672)
Tuba1c	chr15-17587 (-624)
Tubb2b	chr13-14713 (+873)
Tubb3	chr8-18077 (-4668), chr8-28029 (-2205), chr8-24404 (-1108), chr8-17380 (+1409)
Tubb4a	chr17-10913 (+298)
Tyms	chr5-20575 (+678)
Ube2e3	chr2-20378 (-822217), chr2-41830 (+271031)
Uck2	chr1-19133 (+41387)
Uck2	chr1-21587 (-4837)
Uhrf1	chr17-22934 (+2810)
Umps	chr16-13007 (-473904), chr16-13764 (-302596), chr16-9233 (-226161), chr16-10385 (-117650), chr16-5421 (-21666), chr16-8770 (+24273), chr16-12882 (+44812), chr16-13887 (+46275), chr16-8941 (+74949)
Unc13a	chr8-26566 (+4721), chr8-26545 (+8756), chr8-18024 (+13512), chr8-15827 (+37208)
Unc79	chr12-10860 (+254040), chr12-10861 (+262353)
Usp1	chr4-34773 (-1481)
Vash1	chr12-13801 (-159808), chr12-17225 (-31304), chr12-15896 (+1520), chr12-11438 (+2162)
Vldlr	chr19-10654 (-239031), chr19-7740 (-150380), chr19-15246 (-117191)
Vopp1	chr6-14920 (+2320)
Vrk1	chr12-10905 (-135733), chr12-14524 (-125336), chr12-10907 (-74483), chr12-15008 (-36212), chr12-7486 (+72446), chr12-12894 (+300567), chr12-9543 (+369236), chr12-13565 (+469756), chr12-20148 (+822554), chr12-16980 (+832254), chr12-19210 (+945596)
Wdr76	chr2-33716 (+100636), chr2-30717 (+111748), chr2-40751 (+120634), chr2-28464 (+164660)
Whrn	chr4-34812 (+29628), chr4-13514 (+51237), chr4-28203 (+80515)
Xpo1	chr11-14105 (-106060), chr11-32586 (-84190), chr11-43373 (-44715)
Ypel1	chr16-11310 (-17562)
Ypel4	chr2-21476 (+1269), chr2-14595 (+2781), chr2-34592 (+3589), chr2-24246 (+4483)
Zbtb10	chr3-20230 (-280505), chr3-16474 (-275224), chr3-9991 (-264550), chr3-17052 (-257392), chr3-13585 (-243343), chr3-16696 (+90395)
Zbtb20	chr16-12278 (-671463)
Zc3h12c	chr9-4531 (-55861), chr9-24224 (+19671)
Zfhx3	chr8-19103 (-889906), chr8-27289 (-710686), chr8-27287 (-686815), chr8-27278 (-233008), chr8-20567 (+73964), chr8-12349 (+106179), chr8-23879 (+108629), chr8-18589 (+115031), chr8-20614 (+170947), chr8-23352 (+196837)
Zfhx4	chr3-20182 (+1261)
Zfp41	chr15-7968 (+42035)
Zfp503	chr14-12476 (-6019), chr14-12019 (+6677), chr14-13789 (+21086), chr14-10391 (+26683)
Zfp568	chr7-30097 (+25619)
Zfp57	chr17-19125 (+404)
Zfp618	chr4-20853 (-322110), chr4-24736 (-306248), chr4-19721 (-301947), chr4-12214 (-291883), chr4-22052 (-288299), chr4-24679 (-271623), chr4-23290 (-269924), chr4-23287 (-257371), chr4-27182 (-243116), chr4-20823 (-229102), chr4-22079 (-226981), chr4-19617 (-220788), chr4-18322 (-75615), chr4-32038 (+164860), chr4-32037 (+168904)
Zfp652	chr11-38373 (-475)
Zfp704	chr3-15396 (-185459), chr3-15136 (-165080), chr3-16620 (-102255), chr3-12573 (-99055), chr3-19618 (-93826), chr3-8474 (-20228), chr3-16696 (+269088)
Zic2	chr14-13655 (+5849), chr14-15075 (+7054), chr14-14778 (+8881), chr14-11146 (+10021)
Zic5	chr14-13003 (-3475), chr14-14604 (+12849), chr14-7838 (+38408), chr14-9101 (+98305), chr14-10319 (+120913), chr14-14085 (+126789), chr14-10402 (+184659), chr14-15647 (+209929), chr14-12467 (+236485), chr14-13169 (+237952)
Zranb1	chr7-24908 (+82838)

## Sheet: GOE GOA
GeneID	Peaks
1700066M21Rik	chr1-9937 (-171801), chr1-11536 (-163988), chr1-12924 (-162547), chr1-11545 (-159299), chr1-8892 (-158665), chr1-13850 (-47245), chr1-13826 (+10428), chr1-13822 (+22912)
1810011O10Rik	chr8-12150 (-11713), chr8-9039 (-41), chr8-6275 (+995), chr8-9098 (+43912), chr8-11626 (+52282)
4632415L05Rik	chr3-10503 (-46173)
4632428N05Rik	chr10-6341 (+59227), chr10-10208 (+248812), chr10-8690 (+255698)
4930402H24Rik	chr2-7376 (+12484), chr2-12799 (+21215)
4930481A15Rik	chr19-4376 (+168)
9030617O03Rik	chr12-8404 (+60270)
A230050P20Rik	chr9-7421 (-25795)
A930005H10Rik	chr3-8926 (+43379), chr3-12449 (+98854), chr3-12431 (+113334)
Aass	chr6-6776 (+199863)
Abca1	chr4-7866 (-195263), chr4-6802 (-86854), chr4-13110 (+49372), chr4-15209 (+54999)
Abca6	chr11-10705 (-20143), chr11-5309 (-16936), chr11-12411 (-15142), chr11-15135 (+9)
Abca8a	chr11-4716 (-15391), chr11-14175 (+60185)
Abca8b	chr11-14175 (-39948), chr11-14389 (+737), chr11-13150 (+13894), chr11-15258 (+85807), chr11-10002 (+99607), chr11-7872 (+126694)
Abca9	chr11-4716 (+56827)
Abhd6	chr14-3157 (+27877), chr14-1508 (+36376), chr14-6813 (+60101)
Abi3bp	chr16-7474 (+36), chr16-3528 (+199501)
Ablim2	chr5-5715 (-14548)
Ablim3	chr18-6537 (-19953), chr18-4204 (+55472), chr18-5723 (+76738)
Acaa2	chr18-2679 (-335014), chr18-7515 (-334531), chr18-4687 (-306507), chr18-4684 (-273669), chr18-6686 (-137770), chr18-6170 (-137225), chr18-5143 (+33105), chr18-5703 (+179410)
Acadl	chr1-8070 (-33049), chr1-12130 (-32614), chr1-11195 (+30887)
Acbd4	chr11-13698 (-669)
Acot11	chr4-13627 (-48217)
Acsl3	chr1-11650 (-88098), chr1-11735 (-67039), chr1-10819 (-36747), chr1-10010 (-8354)
Acss3	chr10-8844 (+403502)
Actg1	chr11-10098 (+78754)
Adam23	chr1-14431 (+12417), chr1-9707 (+213876)
Adamts1	chr16-4274 (-95513), chr16-6514 (+9921), chr16-5478 (+23155), chr16-5252 (+46815), chr16-5831 (+64226)
Adamts16	chr13-4398 (+52565)
Adamts18	chr8-6697 (-68698), chr8-12271 (+98136), chr8-12303 (+156951), chr8-12368 (+175759), chr8-12387 (+181420)
Adamts3	chr5-7450 (-311713), chr5-10286 (-221491), chr5-5826 (-14385), chr5-7927 (+33008), chr5-8969 (+38788), chr5-11100 (+104531), chr5-13594 (+119281), chr5-9122 (+271118), chr5-4222 (+271774)
Adamts5	chr16-7111 (-981575), chr16-7125 (-793646), chr16-2517 (-631104), chr16-7192 (-572400), chr16-7217 (-401510), chr16-6304 (-376357), chr16-3249 (-76228), chr16-4274 (+2499)
Adamtsl1	chr4-10745 (-648901), chr4-13231 (-592171), chr4-9180 (-584847), chr4-12684 (-499061), chr4-13689 (-439686), chr4-13688 (-285592), chr4-13119 (+264234), chr4-11441 (+355235), chr4-8525 (+473846)
Adamtsl4	chr3-10112 (+805), chr3-8053 (+13452), chr3-11280 (+18594), chr3-9727 (+19726)
Adck3	chr1-14584 (+79317), chr1-10715 (+173947)
Adhfe1	chr1-12902 (+1240)
Adora1	chr1-14769 (-11348), chr1-11727 (+1951)
Adora2b	chr11-13715 (+1189), chr11-2131 (+10350)
Adra1a	chr14-7511 (-210953), chr14-5792 (-124222), chr14-6697 (-2), chr14-6686 (+96088)
Adra1d	chr2-11132 (-77129), chr2-16520 (+11209), chr2-12772 (+15384), chr2-12775 (+20404), chr2-12776 (+23733), chr2-14218 (+63854)
Adra2c	chr5-12801 (-160179), chr5-12541 (-92560), chr5-14023 (-20783), chr5-12097 (-10922), chr5-9196 (+6941), chr5-13975 (+26919)
Adrbk2	chr5-10814 (-34432), chr5-12050 (-28257), chr5-11570 (+12339)
Agt	chr8-3794 (+14), chr8-7880 (+5735), chr8-4713 (+12884)
Ahcyl2	chr6-11661 (+46250), chr6-9499 (+90936), chr6-11573 (+101922)
Ahnak	chr19-5937 (-12562), chr19-5934 (-8106), chr19-5289 (+33839), chr19-5918 (+37522)
Ahr	chr12-10270 (-354289), chr12-10296 (-338382), chr12-5856 (-139686), chr12-7714 (-96706), chr12-9326 (+2681)
Aldh1a7	chr19-3343 (-926), chr19-6102 (+49683)
Aldh1l1	chr6-9321 (-79384), chr6-8342 (-43715), chr6-11047 (-42407), chr6-11058 (-20957), chr6-8428 (-15429), chr6-6034 (+47045)
Aldh2	chr5-7189 (-8255), chr5-5393 (+9445), chr5-12993 (+29202)
Aldh3a2	chr11-9286 (-36495)
Aldoc	chr11-13605 (+87)
Alpl	chr4-7538 (-55311), chr4-14251 (-51406), chr4-6870 (+12564), chr4-9515 (+98760)
Amph	chr13-8309 (+1256), chr13-8649 (+74187), chr13-7731 (+93440), chr13-9193 (+102065), chr13-7567 (+210283), chr13-9365 (+421354), chr13-9786 (+431227)
Antxr1	chr6-10593 (+1247), chr6-6218 (+57273), chr6-9418 (+76584), chr6-9201 (+83873), chr6-10601 (+127961), chr6-9812 (+174335), chr6-10611 (+223710)
Anxa1	chr19-6196 (-101140), chr19-6203 (-76798), chr19-5454 (-20417), chr19-4096 (+362826)
Anxa11	chr14-7921 (+31055)
Anxa4	chr6-2366 (-56610), chr6-5953 (-50862)
Anxa5	chr3-1322 (+144920)
Anxa6	chr11-14330 (+17918)
Aox1	chr1-12804 (+761)
Apcdd1	chr18-6823 (-88344), chr18-5140 (+8388)
Aph1a	chr3-8672 (+8603)
Apln	chrX-3991 (+14729)
Apobec3	chr15-3273 (-3321), chr15-5623 (-2722)
Aqp4	chr18-6696 (-88610), chr18-5773 (-39000), chr18-2790 (-32104), chr18-6976 (-4143), chr18-1169 (-2346), chr18-5876 (-496), chr18-5494 (+306), chr18-5859 (+1608), chr18-5893 (+92525), chr18-5722 (+93725), chr18-7083 (+121364), chr18-5913 (+254364)
Aqp5	chr15-8243 (+1384)
Aqp9	chr9-8663 (-4633), chr9-5779 (-3881), chr9-5795 (+11660), chr9-6285 (+70992), chr9-8659 (+100761)
Arap1	chr7-13210 (-23285), chr7-11505 (+34398)
Arap2	chr5-7430 (+5210), chr5-11435 (+8025), chr5-13355 (+125527)
Arc	chr15-8751 (-29468), chr15-8742 (-9819), chr15-5342 (-6767)
Arhgap6	chrX-3452 (-9574)
Arhgef16	chr4-14866 (-300079), chr4-11993 (-149622), chr4-14926 (-109475), chr4-12898 (-35805), chr4-4763 (-13542)
Arhgef19	chr4-13540 (+8337)
Arhgef5	chr6-8336 (-11240)
Arhgef6	chrX-3170 (+12813)
Arl4d	chr11-11708 (+2794), chr11-14052 (+4367), chr11-12234 (+35244), chr11-6065 (+52970)
Arl5c	chr11-12479 (-24734)
Arsb	chr13-3303 (+21848), chr13-6861 (+194904), chr13-6331 (+195550), chr13-6908 (+212939)
Arsi	chr18-4892 (-31170), chr18-3271 (-23331)
Asap3	chr4-14304 (-24814), chr4-14302 (+7364), chr4-8285 (+12452), chr4-9668 (+14006), chr4-14298 (+17858)
Atf3	chr1-14118 (-123255), chr1-13829 (-116393), chr1-15024 (-113260), chr1-11099 (-78671), chr1-11950 (-33055)
Atf5	chr7-12867 (-3399), chr7-9746 (-1689)
Atf7	chr15-8008 (-40227), chr15-7440 (-31430)
Atp1a1	chr3-11130 (-179523), chr3-8732 (-162071), chr3-11168 (-42433), chr3-6190 (+27055), chr3-10558 (+32374), chr3-9500 (+90909), chr3-11706 (+213945)
Atp1b2	chr11-8937 (-5293)
Atp2b4	chr1-10195 (-133882), chr1-12049 (-81147)
Atxn1	chr13-5261 (-1773), chr13-7976 (+2882), chr13-7985 (+70049), chr13-7998 (+181038), chr13-9239 (+364379), chr13-8012 (+382423), chr13-9196 (+415955), chr13-5227 (+438691)
Axl	chr7-9113 (-17061), chr7-14291 (+7146)
B4galt6	chr18-6649 (-69115), chr18-3892 (+8091)
Bag3	chr7-9007 (-15257)
Bambi	chr18-6627 (-8878), chr18-7469 (+108566), chr18-6653 (+159192)
Bcan	chr3-10854 (-98)
Bcl6	chr16-6953 (-377205), chr16-5785 (-293565), chr16-4996 (-249519), chr16-6549 (-168057), chr16-6901 (-154341), chr16-4672 (-1260), chr16-6811 (+8442), chr16-4010 (+24624)
Begain	chr12-4644 (-997), chr12-9984 (+1111), chr12-9944 (+15112), chr12-8185 (+68829), chr12-5728 (+70901), chr12-8240 (+90125), chr12-9835 (+136517), chr12-7927 (+137270)
Bhlhe40	chr6-3842 (-252268), chr6-4335 (-204142), chr6-7597 (-203394), chr6-10516 (-163893), chr6-10598 (+1981), chr6-10468 (+37850), chr6-6536 (+75706)
Bhlhe41	chr6-7960 (-11672), chr6-8693 (+41543), chr6-10390 (+67640), chr6-3436 (+96661)
Bmp2k	chr5-7819 (-107145), chr5-11355 (-83863), chr5-9330 (-80559), chr5-13642 (-79578), chr5-8251 (-57381), chr5-7818 (-43599), chr5-7817 (-32944), chr5-6715 (+19728), chr5-14026 (+86903)
Bmp3	chr5-13697 (+2306), chr5-6363 (+24652), chr5-8562 (+141406)
Bmp5	chr9-10624 (+18684)
Bmper	chr9-8956 (-285041), chr9-7772 (-195277), chr9-4095 (+185306), chr9-8487 (+213832), chr9-4335 (+311139), chr9-10301 (+328826)
Bmpr1b	chr3-7699 (-411828), chr3-6279 (-81633), chr3-10338 (+2), chr3-7025 (+49019), chr3-9309 (+162685), chr3-12342 (+169945), chr3-8757 (+170654), chr3-4150 (+187703), chr3-5672 (+331338), chr3-11948 (+352559), chr3-11867 (+380890), chr3-4702 (+383160), chr3-10686 (+425044), chr3-11682 (+441381), chr3-11676 (+472310), chr3-8805 (+505514)
Bmpr2	chr1-15118 (+119276)
Boc	chr16-4326 (-106706), chr16-6084 (-102298), chr16-7264 (-73472), chr16-7265 (-66572), chr16-4963 (-57762), chr16-6582 (-57102), chr16-7310 (+41607), chr16-5830 (+64739)
Bsg	chr10-9388 (-8013), chr10-6773 (-2736)
Btg2	chr1-14046 (-889), chr1-14682 (+6244), chr1-14592 (+30213), chr1-14575 (+37016)
Bves	chr10-10025 (-12952), chr10-11086 (-785)
C1qtnf6	chr15-7365 (-1138)
Cables1	chr18-6189 (-23723), chr18-4577 (-2132), chr18-3172 (+44410), chr18-4682 (+61729), chr18-3657 (+63931), chr18-6777 (+133351), chr18-7417 (+166072)
Cachd1	chr4-11647 (+221649)
Calcrl	chr2-6664 (-30016), chr2-8746 (+44287), chr2-8727 (+136111)
Car14	chr3-10280 (-2393), chr3-8672 (+2033)
Car2	chr3-11123 (+2520), chr3-11296 (+3385), chr3-11516 (+11524), chr3-8211 (+268003), chr3-6915 (+281835), chr3-11523 (+319378)
Card10	chr15-7190 (-1454), chr15-8245 (-760), chr15-6610 (+3801)
Carns1	chr19-6255 (-6612)
Caskin1	chr17-8653 (+13626), chr17-10204 (+19271)
Cav1	chr6-8608 (-24014), chr6-8222 (-12687), chr6-8017 (+2634), chr6-8520 (+3087), chr6-11845 (+30436), chr6-3944 (+46362), chr6-5503 (+53079)
Cav2	chr6-7307 (-203451), chr6-11982 (-110543), chr6-11981 (-109562), chr6-4390 (-82109), chr6-8608 (+1136), chr6-8222 (+12463)
Cbr3	chr16-6927 (-56323)
Ccdc141	chr2-11638 (-31417), chr2-13140 (+2497), chr2-14983 (+14576), chr2-11248 (+88472)
Ccnd3	chr17-3244 (+13386), chr17-8738 (+22644), chr17-8707 (+41010), chr17-7789 (+64260), chr17-9378 (+89279), chr17-9365 (+90087)
Ccpg1	chr9-6521 (-16950)
Cd44	chr2-12036 (-161479), chr2-16497 (-143842), chr2-14284 (+54), chr2-16451 (+17007), chr2-14463 (+19005), chr2-16428 (+20717), chr2-12043 (+43151), chr2-13123 (+61354), chr2-11236 (+81084), chr2-9232 (+138236), chr2-12039 (+140768), chr2-14274 (+197944), chr2-12037 (+215700)
Cd82	chr2-14587 (-58871), chr2-14679 (-14292)
Cd9	chr6-9252 (+2596), chr6-8148 (+3221), chr6-9667 (+4728), chr6-11595 (+11971), chr6-9738 (+17360), chr6-11582 (+38835), chr6-11575 (+72289)
Cdc42ep1	chr15-8431 (+2305), chr15-6736 (+6033)
Cdh23	chr10-10129 (-35992), chr10-8690 (+93941), chr10-10208 (+100827), chr10-6341 (+290412)
Cdk17	chr10-5668 (-30314), chr10-7495 (-24348), chr10-9511 (+20774), chr10-7502 (+89929), chr10-5028 (+112610)
Cebpb	chr2-9951 (-13578), chr2-13615 (+9209), chr2-14622 (+17415), chr2-10141 (+178046)
Cfh	chr1-13642 (+3229), chr1-6794 (+197137)
Cgnl1	chr9-11467 (+67009), chr9-11474 (+107655), chr9-11478 (+125291), chr9-11480 (+142999), chr9-9415 (+146653)
Chadl	chr15-3102 (-81)
Chdh	chr14-8186 (+1148), chr14-4246 (+3031), chr14-7159 (+169020), chr14-6064 (+209262), chr14-6111 (+252887), chr14-8221 (+297416)
Chl1	chr6-8200 (-484741), chr6-11064 (-193862), chr6-11063 (-167179), chr6-11031 (+163607)
Chrdl1	chrX-4577 (-290675), chrX-2793 (-274267), chrX-3292 (-271666), chrX-4126 (-186532), chrX-3832 (+49226), chrX-4043 (+281446)
Chst12	chr5-12739 (-3024), chr5-11053 (-2339)
Chst2	chr9-9622 (-35401), chr9-4280 (+5422), chr9-9603 (+537706), chr9-10802 (+538147), chr9-10817 (+639088), chr9-10822 (+679596), chr9-9598 (+701636)
Cited4	chr4-14894 (-53669), chr4-14888 (+4630), chr4-12583 (+67741), chr4-12581 (+74903)
Clrn1	chr3-10441 (-38167), chr3-5663 (+41579)
Cmpk2	chr12-10127 (+144287), chr12-7435 (+417019), chr12-6641 (+470839), chr12-5965 (+507470), chr12-9107 (+636122), chr12-8536 (+825169)
Cnksr3	chr10-10466 (-93721), chr10-8987 (+53169)
Cntfr	chr4-9268 (-1748)
Cntn1	chr15-7463 (-158630), chr15-7840 (-156107), chr15-7842 (-153727)
Cobl	chr11-5016 (-180360), chr11-7305 (-94462), chr11-6554 (+4727), chr11-10430 (+38052), chr11-8270 (+79917), chr11-8360 (+190893), chr11-12630 (+207174), chr11-10750 (+233176)
Col11a2	chr17-6090 (+798), chr17-5002 (+40339)
Col16a1	chr4-12836 (-10674)
Col18a1	chr10-6345 (-77434), chr10-9596 (+38525), chr10-10997 (+67772), chr10-6377 (+68729), chr10-10131 (+76994), chr10-10778 (+96290)
Col22a1	chr15-8244 (-486257), chr15-6042 (-183703), chr15-6548 (+15262), chr15-7011 (+144607)
Col23a1	chr11-4767 (+6069), chr11-13032 (+86183)
Col27a1	chr4-13665 (-28676), chr4-13674 (+11933), chr4-12588 (+14843), chr4-13611 (+60108), chr4-13475 (+74821)
Col5a1	chr2-13841 (-202310), chr2-13931 (-124808), chr2-12092 (+30061), chr2-14051 (+104568)
Col5a3	chr9-9360 (+20692)
Col9a1	chr1-14751 (-5925), chr1-11070 (+41635), chr1-10476 (+48587), chr1-14660 (+62734), chr1-11970 (+127007), chr1-1527 (+184873), chr1-11931 (+197487), chr1-9281 (+201051), chr1-8264 (+250921)
Colec12	chr18-5165 (+999)
Copz2	chr11-12486 (+12805), chr11-12484 (+13806)
Cp	chr3-12334 (+3796), chr3-12145 (+44087), chr3-10222 (+48789)
Cpeb1	chr7-11350 (+86752)
Cpeb3	chr19-5082 (-1260), chr19-6099 (+29221), chr19-4979 (+56918), chr19-2827 (+162611)
Cpeb4	chr11-13053 (-185102), chr11-11489 (-177248), chr11-14733 (-101741), chr11-10071 (-100981), chr11-13362 (-43749), chr11-4463 (-41799), chr11-15494 (-20918)
Cpne2	chr8-8783 (-46903), chr8-8788 (-4610), chr8-8331 (+45257)
Cpt1a	chr19-5254 (-914), chr19-4535 (+2758), chr19-4916 (+30809)
Crb1	chr1-13144 (-1464), chr1-10737 (+5434), chr1-13898 (+39798), chr1-12029 (+108985), chr1-12105 (+271759), chr1-6199 (+297353)
Creb3l2	chr6-8335 (+17588), chr6-2874 (+26827), chr6-10853 (+29892), chr6-6482 (+59110), chr6-10508 (+76718), chr6-10302 (+81014), chr6-10927 (+105351), chr6-3532 (+131145)
Crebl2	chr6-8358 (+46871), chr6-7580 (+57012)
Creg2	chr1-8486 (-65345), chr1-13604 (-49882), chr1-6574 (-34882), chr1-9069 (+14322), chr1-12360 (+52231)
Crim1	chr17-6864 (-772687), chr17-9632 (-201567), chr17-10064 (+157705), chr17-10135 (+208316)
Crispld1	chr1-12831 (+164731), chr1-12767 (+379824)
Crispld2	chr8-11742 (-47714), chr8-10215 (+47209), chr8-12370 (+75479)
Crlf2	chr5-10405 (-42244), chr5-11487 (+4482), chr5-11500 (+91984)
Crlf3	chr11-3925 (+18560), chr11-9221 (+24541), chr11-13585 (+37893)
Crot	chr5-3123 (-62407), chr5-13271 (-14228)
Crtc3	chr7-12573 (-52276), chr7-10486 (+28038), chr7-11685 (+30766), chr7-10280 (+41251), chr7-16702 (+47245), chr7-14397 (+101069), chr7-16971 (+108307)
Cry2	chr2-15781 (-1078), chr2-11851 (+1376), chr2-15687 (+2422)
Cryab	chr9-8214 (+401)
Csf1	chr3-10755 (-47662)
Csf1r	chr18-3084 (-56918), chr18-6366 (-52931), chr18-4782 (-46450)
Csrnp1	chr9-10879 (-7495)
Ctgf	chr10-5035 (-274952), chr10-10115 (-214359), chr10-8083 (-185213), chr10-10245 (+1892), chr10-10806 (+4280)
Ctsc	chr7-11518 (-180161), chr7-15153 (+117805), chr7-15051 (+125140)
Ctsh	chr9-9502 (+6368), chr9-8454 (+22821)
Ctsl	chr13-4484 (-30951), chr13-9640 (-4877), chr13-3047 (+51761)
Cx3cr1	chr9-8935 (-5095)
Cyp27a1	chr1-13105 (+30535)
Cyp2d22	chr15-6419 (+1624), chr15-5310 (+3358)
Cyp4f14	chr17-8359 (-229)
Cyr61	chr3-4638 (-79812), chr3-10161 (-31549), chr3-11638 (+4485), chr3-11861 (+5484)
Cys1	chr12-10114 (+1242)
Daam2	chr17-6092 (+24935), chr17-6118 (+129489)
Dapp1	chr3-8973 (-72621), chr3-4879 (+3655)
Dbp	chr7-12767 (+3573), chr7-12769 (+4152)
Ddah1	chr3-10161 (-77141), chr3-4638 (-28878), chr3-4378 (+69259), chr3-9819 (+126974), chr3-11239 (+141343)
Ddit4	chr10-8195 (-46013), chr10-8849 (+1703), chr10-9529 (+3835), chr10-10590 (+42354)
Ddr2	chr1-3654 (-47641)
Ddx58	chr4-11740 (+31960)
Ddx60	chr8-8825 (-33774), chr8-7149 (+152330)
Degs1	chr1-14002 (+45183)
Dgkb	chr12-10220 (+505489), chr12-8724 (+569679), chr12-8804 (+698691)
Dio2	chr12-7597 (-396818), chr12-6287 (-347728), chr12-7103 (-165741), chr12-8957 (-508), chr12-7502 (+244), chr12-7395 (+4625), chr12-8733 (+130371), chr12-9522 (+463626), chr12-7090 (+526847), chr12-9377 (+724292), chr12-7084 (+989957)
Dkk3	chr7-16116 (-25954), chr7-16249 (-13567), chr7-15148 (+9722), chr7-13464 (+10783), chr7-14707 (+20232), chr7-14596 (+25593), chr7-14550 (+26757), chr7-16147 (+37932), chr7-14204 (+40776), chr7-16316 (+41302), chr7-16414 (+46573), chr7-15227 (+122903)
Dnaja4	chr9-3970 (+2889), chr9-11043 (+7964), chr9-9121 (+32766)
Dnajb2	chr1-8209 (+11905), chr1-13233 (+26712)
Dock5	chr14-6808 (+11276), chr14-6787 (+68262), chr14-7689 (+163521)
Dpf3	chr12-8764 (-402110), chr12-7230 (-377434), chr12-7222 (-374903), chr12-10303 (-315015), chr12-8049 (-301346), chr12-8739 (+208211), chr12-10259 (+250312), chr12-7753 (+263026), chr12-10231 (+277428), chr12-8674 (+303001)
Dpy19l3	chr7-16464 (+1032), chr7-12021 (+20807), chr7-3853 (+24605)
Dtna	chr18-3990 (-322270), chr18-1678 (-252754), chr18-6536 (-1354), chr18-2738 (-102), chr18-3646 (+32919), chr18-7105 (+151013), chr18-6460 (+339112)
Dusp1	chr17-9966 (+1878), chr17-9963 (+3066), chr17-3528 (+3993), chr17-8028 (+55678), chr17-6339 (+83028), chr17-9913 (+84009)
Dusp22	chr13-3901 (-55903), chr13-2318 (+69361)
Efemp1	chr11-14046 (-136649), chr11-14306 (-601), chr11-10810 (+30100), chr11-13804 (+108363), chr11-13820 (+164496)
Efhd1	chr1-14853 (-5702), chr1-9568 (+924), chr1-8513 (+9405)
Efna1	chr3-4603 (-37362)
Egfr	chr11-9142 (-219145), chr11-13198 (+17326), chr11-14567 (+42959), chr11-10599 (+46222), chr11-7621 (+47068), chr11-6070 (+48504), chr11-13074 (+69538)
Egr1	chr18-4369 (-4353), chr18-5472 (+7883), chr18-5236 (+40814), chr18-5239 (+41624)
Egr2	chr10-7872 (-226390)
Egr3	chr14-3552 (-214785), chr14-1898 (-111694), chr14-7837 (-85839), chr14-4232 (-36405), chr14-5811 (-21739)
Eif2ak2	chr17-6839 (+19050)
Ell2	chr13-8583 (-399567), chr13-1898 (-286469)
Elmod1	chr9-10928 (-18279), chr9-10932 (+46552)
Emid1	chr11-9947 (-108145), chr11-9945 (-92708), chr11-13814 (-91986), chr11-11893 (-84074), chr11-14007 (-29734), chr11-14124 (-15066)
Emp2	chr16-3181 (-60812), chr16-3858 (-55735), chr16-6456 (-52670), chr16-4802 (-41235), chr16-6836 (-35628)
Enho	chr4-5853 (+24400), chr4-7165 (+35376), chr4-10529 (+50349)
Enpp2	chr15-7434 (-154), chr15-2697 (+120788), chr15-8847 (+151465)
Epas1	chr17-9752 (-141958), chr17-5919 (+2096), chr17-7913 (+16164), chr17-3784 (+25987), chr17-9603 (+32393), chr17-9684 (+60603), chr17-7020 (+116756)
Ephb1	chr9-9920 (-48199), chr9-9916 (+2700), chr9-7185 (+86858), chr9-8954 (+160221), chr9-8933 (+325130)
Ephx2	chr14-3237 (-700), chr14-8023 (+12947)
Erap1	chr13-9660 (-104807), chr13-4927 (-746)
Esrp1	chr4-13899 (+23900), chr4-6128 (+29917)
Etohi1	chr2-15593 (-277)
F11r	chr1-12147 (-2112), chr1-7812 (+41649)
F3	chr3-8876 (-50969), chr3-10934 (-36943), chr3-7818 (-22902), chr3-7564 (-9473), chr3-12448 (-7205)
Fads3	chr19-5671 (-18443), chr19-4129 (-2571), chr19-5839 (+29660), chr19-4016 (+32035)
Fam107a	chr14-3786 (-46387), chr14-3567 (-22002)
Fam114a1	chr5-13193 (+33071)
Fam117a	chr11-15363 (+29035)
Fam129b	chr2-9934 (+1795), chr2-2876 (+5393), chr2-8515 (+39008)
Fam134b	chr15-6629 (-126061), chr15-7347 (-112003), chr15-6635 (-55114), chr15-2514 (+33817), chr15-1065 (+43580), chr15-5362 (+50309), chr15-7941 (+55980), chr15-6650 (+72031), chr15-6652 (+89988), chr15-4940 (+116295)
Fam159b	chr13-8651 (-19806)
Fam169a	chr13-4146 (-15959), chr13-7479 (-13168), chr13-6481 (+28555)
Fam174b	chr7-12324 (-92993)
Fam198a	chr9-6206 (+23628)
Fam19a4	chr6-9607 (+7951), chr6-8090 (+53491), chr6-9736 (+515421), chr6-9041 (+582692), chr6-10474 (+805652), chr6-10091 (+876801)
Fam49a	chr12-4073 (-85642), chr12-6332 (+1374), chr12-8556 (+30099), chr12-6647 (+39962), chr12-8803 (+81457), chr12-5199 (+150776), chr12-8169 (+476889), chr12-9222 (+614472)
Fcgrt	chr7-6027 (-108)
Fgfr1	chr8-11725 (-262514), chr8-9993 (-242396), chr8-9097 (-241509), chr8-7004 (-159999), chr8-7683 (+2893), chr8-11505 (+17259), chr8-5676 (+26269)
Fkbp11	chr15-7502 (-9812), chr15-2648 (+5671)
Fkbp14	chr6-9818 (+19748)
Flrt2	chr12-5119 (-511259), chr12-7191 (-271171), chr12-4981 (-1229), chr12-7397 (+6537), chr12-5421 (+157983)
Flt1	chr5-7333 (+9220), chr5-13322 (+49980), chr5-10780 (+60272), chr5-8376 (+61604), chr5-9518 (+62078), chr5-13404 (+266094), chr5-6353 (+277037)
Fmod	chr1-14575 (+4850), chr1-14592 (+11653), chr1-14682 (+35622)
Folh1	chr7-14797 (-110)
Folr1	chr7-15085 (+19995)
Fos	chr12-8985 (-37615), chr12-9722 (-21478), chr12-8209 (-5812), chr12-5105 (+13137), chr12-8998 (+97614)
Fosl2	chr5-11515 (+2122), chr5-13286 (+3411), chr5-11523 (+19047)
Foxo1	chr3-9960 (+108869), chr3-6776 (+252372), chr3-11743 (+267567), chr3-4978 (+373422), chr3-10056 (+374885), chr3-11496 (+394346), chr3-8449 (+395165), chr3-7444 (+417522), chr3-10084 (+490378), chr3-9695 (+498804), chr3-9731 (+554777), chr3-9762 (+575841)
Frem2	chr3-7980 (-23679), chr3-10256 (-905), chr3-6370 (+93444), chr3-9158 (+131572), chr3-10205 (+165456)
Frzb	chr2-7119 (+2466), chr2-15753 (+33050)
Fxyd7	chr7-17026 (-122)
Fzd10	chr5-6887 (-76318), chr5-9360 (-61701), chr5-6878 (-42449)
Fzd3	chr14-7678 (+135518), chr14-7679 (+148838)
Fzd8	chr18-4199 (-1762)
Fzd9	chr5-7321 (-20760)
Gadd45b	chr10-9864 (+33423), chr10-7260 (+81040)
Galm	chr17-5591 (+1775)
Galnt10	chr11-10501 (-45207), chr11-11345 (+40471), chr11-11331 (+51263), chr11-14655 (+74294), chr11-10507 (+102377), chr11-10509 (+141716)
Galnt2	chr8-11824 (-160762), chr8-8785 (+159946)
Gatsl3	chr11-5376 (+1468)
Gbe1	chr16-6195 (+15522), chr16-4306 (+39317)
Gbp2	chr3-11599 (-872), chr3-6311 (+780), chr3-10620 (+19709)
Gbp3	chr3-8809 (-74)
Gbp6	chr5-12490 (-105)
Gca	chr2-16606 (-9557), chr2-3663 (-1474)
Gcnt2	chr13-2769 (-16499), chr13-6333 (-5502), chr13-5616 (+23944), chr13-9677 (+26823), chr13-10008 (+28857), chr13-8901 (+30527), chr13-7009 (+54020), chr13-6987 (+61396), chr13-8542 (+135011)
Gcnt4	chr13-9617 (+1947), chr13-8376 (+5789), chr13-7379 (+19074), chr13-9600 (+83617)
Gfra2	chr14-4647 (-15469), chr14-6786 (+27398), chr14-6251 (+30501), chr14-8093 (+138188), chr14-8132 (+157056), chr14-8140 (+352162), chr14-6966 (+386525), chr14-4222 (+719755)
Glis3	chr19-5367 (-147830), chr19-6254 (+1016), chr19-5378 (+1796), chr19-4887 (+118979), chr19-4591 (+299301)
Glis3	chr19-6254 (-378683), chr19-5378 (-377903), chr19-4887 (-260720), chr19-4591 (-80398), chr19-5563 (+266838)
Glrb	chr3-9203 (+41944)
Gm5148	chr3-4705 (-531477), chr3-7627 (-478060), chr3-11781 (-469787), chr3-9369 (-467212), chr3-8813 (-228626), chr3-10701 (-214077), chr3-9472 (-45054), chr3-7330 (-5094)
Gm7694	chr1-14369 (+10134)
Gm973	chr1-9343 (-31209), chr1-7529 (+25571), chr1-14925 (+58593), chr1-12551 (+74584), chr1-10877 (+76364)
Gmpr	chr13-8052 (-88157), chr13-8943 (-41323), chr13-8989 (-33933), chr13-5227 (+18841), chr13-9196 (+41577), chr13-8012 (+75109), chr13-9239 (+93153), chr13-7998 (+276494), chr13-7985 (+387483)
Gna14	chr19-6569 (-109464), chr19-4644 (-76528), chr19-5051 (-68164), chr19-5800 (-50553), chr19-6488 (+15560), chr19-5634 (+93835), chr19-6377 (+163357)
Gnao1	chr8-10279 (-240990), chr8-12360 (-238897), chr8-10404 (-59684), chr8-11275 (+1331), chr8-9573 (+1911), chr8-10486 (+78389), chr8-4195 (+120720)
Gnat1	chr9-11630 (+13700)
Gng7	chr10-5299 (-1941), chr10-7260 (+3794), chr10-9864 (+51411)
Gpld1	chr13-3012 (-279), chr13-7920 (+2647), chr13-5391 (+42499), chr13-5832 (+50068), chr13-9823 (+64255)
Gpr146	chr5-11972 (-2499)
Gpr153	chr4-11677 (-89069), chr4-10238 (-84018), chr4-12756 (-47050), chr4-11224 (-28300), chr4-12810 (-10359), chr4-5860 (-7940)
Gpr179	chr11-9441 (-512)
Gpr37	chr6-6326 (-19002), chr6-9758 (+6155), chr6-8470 (+12986), chr6-9823 (+17669), chr6-10801 (+19932), chr6-10815 (+21563), chr6-11037 (+657049)
Gramd3	chr18-6642 (-974959), chr18-5848 (-893439), chr18-6278 (-641041), chr18-6718 (-638216), chr18-5834 (+43283), chr18-4722 (+113604), chr18-6685 (+123436)
Greb1	chr12-9510 (-3051), chr12-9304 (+11256), chr12-2838 (+47322), chr12-8505 (+60454)
Grid2	chr6-3962 (-679624), chr6-10046 (-664300), chr6-7060 (-663148), chr6-10109 (+12433), chr6-10353 (+275921), chr6-11985 (+477934), chr6-11024 (+655280), chr6-8866 (+675273), chr6-11868 (+690869), chr6-8636 (+980536)
Grin3a	chr4-11696 (-68253), chr4-8310 (+156738)
Gsn	chr2-11330 (-8706)
Gsta4	chr9-4777 (-45683), chr9-8049 (+23)
Gstt1	chr10-6695 (+3343)
Gstt3	chr10-6695 (-13827), chr10-9966 (+400)
Guca1b	chr17-3629 (-3238), chr17-9605 (+1278), chr17-9568 (+10334)
Gucy1a3	chr3-9086 (-131286), chr3-12254 (-130194), chr3-12276 (-129749), chr3-10143 (+7640), chr3-12427 (+16063)
Gucy2f	chrX-4217 (+2286)
H2-Q4	chr17-8522 (-45)
Hdac7	chr15-6188 (-18027), chr15-8487 (-9214), chr15-6115 (+19415)
Hepacam	chr9-9315 (-8127), chr9-8013 (-7553), chr9-2152 (+232)
Hes1	chr16-4429 (-36987), chr16-6991 (-22258), chr16-6990 (-8196), chr16-4962 (+2852)
Hey2	chr10-9994 (-330614), chr10-4818 (-301623), chr10-9014 (-40818), chr10-5342 (+17537)
Hfe	chr13-9720 (-21669), chr13-7102 (-19876), chr13-10009 (-2764)
Hist1h2bc	chr13-9772 (+1188)
Hist1h4i	chr13-5200 (-2953)
Hlf	chr11-14192 (-232793), chr11-8004 (-104175), chr11-12919 (-50175), chr11-13901 (+32353), chr11-11855 (+55832), chr11-5839 (+83710), chr11-12814 (+121210)
Hopx	chr5-8066 (-55657), chr5-11775 (-22920), chr5-12727 (+2949), chr5-11763 (+25032), chr5-9866 (+85228)
Hpcal1	chr12-10144 (-38548), chr12-6154 (+10676), chr12-8118 (+161527)
Htra1	chr7-9891 (-40378), chr7-16113 (-17797), chr7-9897 (+1518), chr7-12035 (+3640), chr7-9898 (+13418), chr7-8164 (+29851), chr7-12621 (+33029)
Htra3	chr5-11025 (-38524)
Ier2	chr8-10378 (+4890), chr8-10522 (+67080), chr8-9026 (+191378), chr8-10161 (+195696)
Ier3	chr17-2197 (-13336)
Ifi35	chr11-10251 (+6483)
Ifih1	chr2-16606 (-8517)
Ifit3	chr19-6120 (-4)
Igf2	chr7-14961 (-18363), chr7-13508 (+10584), chr7-16698 (+75733)
Igfbp5	chr1-13403 (+1617), chr1-12759 (+2981)
Igsf9b	chr9-11159 (-118488), chr9-6403 (-11580), chr9-8852 (-10626), chr9-5401 (-9470)
Igtp	chr11-11648 (-19779)
Il10rb	chr16-5241 (-20553)
Il11ra1	chr4-9268 (-1201), chr4-6522 (+8572)
Il15	chr8-5623 (+206526), chr8-3618 (+298437), chr8-8625 (+397596), chr8-10949 (+632521)
Il17rc	chr6-10732 (-56)
Il20ra	chr10-10445 (-13130)
Il33	chr19-2621 (-98242), chr19-3912 (-81905), chr19-3865 (-31204), chr19-5083 (-81)
Il6st	chr13-7160 (-166179), chr13-4166 (-9817), chr13-4167 (+34650)
Ilk	chr7-12129 (-10014), chr7-10957 (-7355)
Immp2l	chr12-8373 (-454867), chr12-5286 (-231853), chr12-9961 (-191684), chr12-3444 (-186248), chr12-5120 (-35208), chr12-6401 (-32246), chr12-4148 (-29012), chr12-9046 (+208075), chr12-5821 (+253587), chr12-9708 (+292503), chr12-3216 (+401266)
Inf2	chr12-6091 (-71526)
Inhba	chr13-7775 (-524360), chr13-7764 (-390582), chr13-5761 (-334568), chr13-9486 (-296531), chr13-6789 (-269879), chr13-9339 (-209416), chr13-4673 (-6111), chr13-8618 (-1494), chr13-7793 (+2485), chr13-4295 (+4929), chr13-8748 (+11793), chr13-9439 (+277966), chr13-4454 (+279114), chr13-9590 (+721254), chr13-9335 (+848361), chr13-6998 (+926022)
Iqsec2	chrX-2637 (-30091), chrX-4561 (-29534), chrX-2642 (-3502), chrX-3031 (+7)
Irak2	chr6-9546 (+4363), chr6-9635 (+30356), chr6-8127 (+40015)
Irf1	chr11-1686 (-32506), chr11-2153 (-7968), chr11-9498 (-6977)
Irf2bp2	chr8-9671 (-119534), chr8-11893 (-48433), chr8-6470 (+2857), chr8-9498 (+7602), chr8-11315 (+10420), chr8-11744 (+55910), chr8-10250 (+66264)
Irgm1	chr11-10803 (-3260), chr11-10311 (-987)
Itga7	chr10-3907 (+4819), chr10-7124 (+12020)
Itga9	chr9-9240 (-17176), chr9-7966 (+4599), chr9-9238 (+15894), chr9-8254 (+86837), chr9-10507 (+131056), chr9-7841 (+134679), chr9-10607 (+156204), chr9-9233 (+163946), chr9-5673 (+192686), chr9-9230 (+194626)
Itgav	chr2-16183 (-9421), chr2-11549 (+5172), chr2-16201 (+7485)
Itih5	chr2-7507 (+63109)
Itm2b	chr14-7232 (-89580), chr14-7356 (-88996), chr14-7247 (-68066), chr14-5668 (+2394), chr14-7333 (+8997)
Itpkb	chr1-8238 (-1360)
Itpr2	chr6-7511 (+15778), chr6-6552 (+91905), chr6-5567 (+229668), chr6-7868 (+230835), chr6-10134 (+231746), chr6-11603 (+390569), chr6-11594 (+422633), chr6-9853 (+491474), chr6-4653 (+532983), chr6-4646 (+533543), chr6-7615 (+539691)
Itpr3	chr17-7378 (+38548)
Itpripl2	chr7-10588 (-18293), chr7-14722 (-11156), chr7-16647 (+3085)
Jakmip1	chr5-10263 (-15164), chr5-11135 (+26604), chr5-10427 (+58829)
Jdp2	chr12-5105 (-112389), chr12-8998 (-27912), chr12-9499 (+2913), chr12-9503 (+19942), chr12-8518 (+20727)
Jun	chr4-11398 (-312677), chr4-11296 (-294866), chr4-11338 (-251934), chr4-15461 (-251242), chr4-15462 (-133737), chr4-13376 (-133079), chr4-13505 (-53774), chr4-9520 (+6922), chr4-12670 (+43862)
Jund	chr8-10264 (-9955)
Kank1	chr19-5087 (-98375), chr19-5933 (-92134), chr19-6019 (-49097), chr19-6039 (-28912), chr19-4939 (-4798), chr19-5157 (+97572), chr19-4182 (+158156), chr19-6356 (+163395), chr19-4333 (+164778), chr19-3261 (+214492)
Kcna2	chr3-7991 (+20878), chr3-10358 (+29344), chr3-7156 (+52387), chr3-11312 (+58071), chr3-5227 (+74162)
Kcnb1	chr2-12835 (-43479), chr2-9532 (+2006), chr2-12869 (+26065), chr2-15525 (+32934), chr2-12884 (+108927), chr2-15045 (+109579)
Kcnf1	chr12-5756 (-84279), chr12-6820 (-65327), chr12-6297 (-62217), chr12-7401 (+106819)
Kcnj10	chr1-11192 (+17257), chr1-10144 (+17954)
Kcnmb4	chr10-6908 (+38596), chr10-4060 (+48926), chr10-5054 (+111473), chr10-11140 (+144458)
Kctd14	chr7-15661 (-24994)
Khk	chr5-6727 (+6580), chr5-9186 (+8725)
Kirrel3	chr9-9610 (-855918), chr9-9184 (-773423), chr9-9584 (-205433), chr9-8249 (-114282), chr9-10820 (+7622), chr9-10809 (+21221), chr9-10715 (+87408), chr9-8043 (+245894), chr9-9549 (+338356), chr9-10646 (+437179), chr9-10623 (+467422), chr9-7979 (+478494), chr9-9538 (+507966), chr9-10602 (+510090), chr9-7145 (+512046), chr9-8384 (+540828), chr9-10574 (+553053)
Klf15	chr6-9262 (-12198), chr6-3558 (-11636), chr6-9321 (+8829), chr6-8342 (+44498), chr6-11047 (+45806), chr6-11058 (+67256), chr6-8428 (+72784)
Klf4	chr4-7490 (-996254), chr4-9535 (-974573), chr4-6677 (-878946), chr4-15326 (-773354), chr4-15320 (-628577), chr4-15317 (-581557)
Klf9	chr19-4991 (-803607), chr19-5095 (-588852), chr19-6195 (-503271), chr19-3942 (-464848), chr19-6025 (-453405), chr19-5305 (-439878), chr19-2773 (-437093), chr19-5408 (-317427), chr19-5906 (-299837), chr19-5522 (-235941), chr19-6530 (-201153), chr19-5605 (-200533), chr19-3132 (-163692), chr19-4833 (-134511), chr19-4613 (-125528), chr19-6317 (+3199), chr19-4212 (+5458), chr19-5414 (+8554), chr19-628…
Krt1	chr15-4914 (-1917)
Lama2	chr10-10576 (-64605), chr10-7483 (+294191), chr10-6549 (+760907)
Lama5	chr2-4614 (+7056)
Lcat	chr8-10605 (-8052), chr8-12025 (+32)
Leng9	chr7-16930 (-1242), chr7-14305 (+3889)
Lgals12	chr19-3563 (+21710)
Lgals3bp	chr11-6885 (+97)
Lgi4	chr7-14365 (+8626)
Lhfpl2	chr13-3303 (-264269), chr13-6861 (-91213), chr13-6331 (-90567), chr13-6908 (-73178), chr13-7486 (+20072), chr13-9878 (+40937), chr13-7964 (+77046), chr13-3255 (+98552), chr13-9403 (+120954)
Lhpp	chr7-6352 (+20897), chr7-10466 (+47690), chr7-14116 (+70900), chr7-13982 (+103723), chr7-13914 (+113490), chr7-16917 (+121969)
Lime1	chr2-16070 (+30010), chr2-11706 (+76803)
Lipg	chr18-4666 (-30043), chr18-6929 (-6189), chr18-3173 (-3521), chr18-6885 (+267), chr18-5703 (+2656), chr18-5143 (+148961)
Lmbrd1	chr1-14603 (+91792), chr1-13082 (+309960), chr1-7727 (+459601)
Lnx2	chr5-13549 (+973), chr5-11380 (+5564), chr5-9358 (+16972), chr5-11368 (+24230), chr5-7491 (+82574)
Loxl1	chr9-11513 (-1691), chr9-9963 (+9284)
Lpp	chr16-6901 (-250157), chr16-6549 (-236441), chr16-4996 (-154979), chr16-5785 (-110933), chr16-6953 (-27293), chr16-6968 (+1322), chr16-5883 (+94659), chr16-6985 (+96639), chr16-5947 (+515806), chr16-5302 (+521163), chr16-4104 (+711473)
Lrig1	chr6-10044 (-385343), chr6-11002 (-299132), chr6-9241 (-267110), chr6-10051 (-258124), chr6-7306 (+21170), chr6-8710 (+22433), chr6-10574 (+44074), chr6-5514 (+52154), chr6-10624 (+59708), chr6-5535 (+69042), chr6-10656 (+122017), chr6-8948 (+124146)
Lrig3	chr10-10619 (+16014), chr10-7261 (+23928), chr10-10551 (+878685), chr10-8669 (+879229)
Lrp10	chr14-5250 (-20811), chr14-6386 (-19975)
Lrp2	chr2-15697 (+1267), chr2-6123 (+144183)
Lrrc66	chr5-6801 (-5415), chr5-11254 (+14), chr5-12582 (+1199), chr5-6582 (+30849), chr5-10622 (+68347), chr5-12799 (+142612)
Lrrk2	chr15-3879 (-63241)
Luzp2	chr7-12749 (-270108), chr7-12725 (+860), chr7-15493 (+74141), chr7-12715 (+183323), chr7-12672 (+901827)
Maff	chr15-7431 (+4575), chr15-8830 (+12752)
Mafk	chr5-11895 (+3062)
Magi3	chr3-11933 (-140452), chr3-11992 (-130623), chr3-7433 (-79051), chr3-7255 (-75438), chr3-8486 (-19415), chr3-11153 (-14062), chr3-9944 (-7487), chr3-9066 (+160723)
Mamdc2	chr19-3984 (-130557), chr19-4558 (-19656), chr19-6135 (+46436), chr19-6136 (+47656)
Mamstr	chr7-14774 (+1563)
Map3k5	chr10-3229 (-18965), chr10-9805 (+2166), chr10-8275 (+2916), chr10-10517 (+28655), chr10-6587 (+57489), chr10-6285 (+97639)
Mapk10	chr5-13361 (-335500), chr5-10909 (-329257), chr5-10503 (-102911), chr5-2361 (-12879), chr5-12365 (+66552), chr5-7680 (+365728)
Mcc	chr18-6842 (+67410), chr18-6105 (+87561), chr18-3223 (+153072), chr18-3551 (+178142), chr18-4504 (+237486), chr18-6779 (+249664), chr18-6136 (+258319)
Mchr1	chr15-3075 (+23002), chr15-3619 (+37274)
Megf10	chr18-1658 (-8683), chr18-6031 (+8353), chr18-5021 (+51082), chr18-3323 (+71513), chr18-5789 (+113563), chr18-6755 (+138626), chr18-6744 (+146589)
Mertk	chr2-12989 (+10360)
Mfap3l	chr8-9873 (-37880), chr8-4308 (+10963), chr8-9122 (+12442), chr8-8504 (+31661), chr8-11727 (+232841)
Mfge8	chr7-11103 (-45821), chr7-12381 (-42659), chr7-15416 (+1423)
Mfhas1	chr8-10028 (-33430), chr8-8430 (-29274), chr8-7329 (+3251), chr8-9964 (+5118), chr8-9958 (+8425), chr8-11558 (+16995), chr8-11545 (+18627), chr8-8686 (+20645), chr8-9413 (+28284)
Mgll	chr6-10079 (-84304), chr6-10686 (+7768), chr6-6132 (+37071), chr6-4373 (+53671), chr6-8705 (+57791), chr6-10737 (+108431)
Micall2	chr5-8047 (+5043), chr5-11920 (+66775)
Mlc1	chr15-8293 (+17), chr15-7332 (+1090)
Mmd2	chr5-6833 (-11297), chr5-13402 (+12952), chr5-9487 (+19282), chr5-8439 (+51069)
Mon1b	chr8-10757 (-53134), chr8-4515 (-3129)
Mr1	chr1-7842 (-69), chr1-14256 (+6521), chr1-11315 (+24038), chr1-14238 (+34946)
Msrb3	chr10-10248 (-16308)
Mt1	chr8-10049 (-4157)
Mt2	chr8-9860 (-5155)
Mt3	chr8-9860 (+14856)
Myd88	chr9-10748 (+5508)
Myl9	chr2-15598 (-11942)
Myo1d	chr11-6159 (+72877), chr11-6146 (+109399), chr11-11940 (+214481)
Myo5b	chr18-4249 (-1625), chr18-2679 (+1646), chr18-7515 (+2129), chr18-4687 (+30153), chr18-4684 (+62991), chr18-6686 (+198890), chr18-6170 (+199435)
Myo6	chr9-2705 (+13886), chr9-10790 (+21299), chr9-9608 (+23593), chr9-6751 (+51947), chr9-10585 (+76857), chr9-7910 (+221697)
Myof	chr19-4611 (+72), chr19-6381 (+989), chr19-4156 (+18132), chr19-2015 (+27843), chr19-4607 (+39376), chr19-4847 (+161737), chr19-6343 (+206484)
Myrip	chr9-10355 (-132461), chr9-8883 (-119227), chr9-11106 (-39697), chr9-11138 (+738), chr9-10348 (+11472), chr9-2696 (+45488), chr9-10346 (+56623), chr9-10344 (+105973), chr9-7531 (+106675)
Nacc2	chr2-13480 (-26589), chr2-15028 (+47729), chr2-15020 (+51967)
Nat8l	chr5-8248 (+101556), chr5-7265 (+169181)
Nbl1	chr4-14200 (-37052), chr4-7273 (-23363), chr4-9259 (-5683)
Ncoa4	chr14-7468 (+5873)
Ndp	chrX-4396 (-246692), chrX-2285 (-43099), chrX-1872 (+17162)
Nfic	chr10-5411 (-50557), chr10-8456 (-8435), chr10-9270 (-41), chr10-9949 (+2440), chr10-8413 (+21131)
Nfkb2	chr19-5570 (-50401)
Nfkbiz	chr16-5556 (-37431), chr16-5055 (+18254), chr16-2067 (+92395), chr16-5131 (+267550), chr16-7253 (+282579), chr16-6154 (+319052), chr16-7048 (+323435), chr16-6615 (+401270)
Ngef	chr1-8552 (-1167), chr1-11665 (-716), chr1-11726 (+46544)
Nhsl2	chrX-3606 (+155723), chrX-4235 (+182523), chrX-3583 (+188236), chrX-2000 (+216820)
Nkd1	chr8-11932 (-50252), chr8-7223 (+31006), chr8-10287 (+31601), chr8-5163 (+46743), chr8-11111 (+53794), chr8-7819 (+55220), chr8-9681 (+109909)
Nod1	chr6-7206 (+54899)
Notch2	chr3-9531 (+7039), chr3-11391 (+12632), chr3-11410 (+29668), chr3-8175 (+50003), chr3-10197 (+76410), chr3-10187 (+79970), chr3-12415 (+91600), chr3-11381 (+93406)
Npas3	chr12-8614 (-522022), chr12-6219 (-416255), chr12-9455 (-413067), chr12-8385 (-394111), chr12-9164 (-352797), chr12-7908 (-329512), chr12-3222 (-309606), chr12-9032 (-101964), chr12-8642 (+47216), chr12-8580 (+89924), chr12-8442 (+164521), chr12-6951 (+432003), chr12-9783 (+449285), chr12-4094 (+500906), chr12-7600 (+666996), chr12-6970 (+732991)
Npsr1	chr9-4095 (-689636), chr9-8487 (-661110), chr9-4335 (-563803), chr9-10301 (-546116), chr9-11484 (+1910), chr9-7794 (+281599)
Nqo1	chr8-5786 (+78880)
Nr1d1	chr11-12587 (-1676)
Nr1h4	chr10-10134 (-44963), chr10-8460 (-26864), chr10-3248 (-24847), chr10-7430 (+45402)
Nr4a1	chr15-5620 (+969)
Ntn4	chr10-3628 (+20655), chr10-10259 (+115336), chr10-7225 (+127337), chr10-5718 (+130982), chr10-10764 (+177757)
Nudt7	chr8-6697 (-216305)
Nupr1	chr7-15875 (-11647), chr7-15823 (+18450)
Oaf	chr9-10860 (-31287), chr9-7523 (-29443), chr9-10814 (+7599)
Oat	chr7-7513 (+4654), chr7-13874 (+6147), chr7-10303 (+7291), chr7-15010 (+101152), chr7-14889 (+120962), chr7-17016 (+146901)
Ogfrl1	chr1-13099 (-322551), chr1-9584 (-110206), chr1-4736 (-107696), chr1-12862 (+2950), chr1-9125 (+61565), chr1-11741 (+96251)
Olfm2	chr9-9360 (-66146), chr9-11431 (+15032), chr9-7670 (+30616), chr9-7863 (+46287), chr9-6730 (+47640), chr9-6103 (+62175), chr9-8687 (+63674)
Olfm4	chr14-6422 (-178577), chr14-4564 (-156846), chr14-5586 (-148870), chr14-8008 (+369643), chr14-8007 (+391293)
Omg	chr11-13426 (+76283)
Orai1	chr5-10514 (+4791)
Osbpl5	chr7-16128 (+1456), chr7-16130 (+10216), chr7-16135 (+19555), chr7-8898 (+22291)
Osmr	chr15-7612 (-244034), chr15-1270 (+24796), chr15-6749 (+34581), chr15-7918 (+118457), chr15-5248 (+132138)
Padi2	chr4-12656 (+8614), chr4-12672 (+22690)
Pafah2	chr4-10069 (-7741), chr4-14370 (+1069), chr4-13374 (+5136), chr4-13380 (+6745)
Palld	chr8-8825 (-134226), chr8-5954 (+153116)
Pappa	chr4-12704 (-849794), chr4-9492 (-841416), chr4-10453 (-827031), chr4-12497 (-178), chr4-10882 (+1584), chr4-11817 (+2987), chr4-13731 (+35579), chr4-12436 (+58978), chr4-13735 (+89880), chr4-11964 (+198010), chr4-12316 (+353073)
Papss2	chr19-6524 (-64425)
Paqr6	chr3-2717 (-315)
Paqr7	chr4-14364 (-22469), chr4-7457 (-15726)
Paqr8	chr1-11414 (-22973)
Paqr9	chr9-4636 (-33640), chr9-10708 (-18276), chr9-9627 (-17551), chr9-9636 (+22417), chr9-8283 (+55620)
Parp14	chr16-5661 (-3062), chr16-7399 (+2309)
Pbxip1	chr3-10798 (+766), chr3-5076 (+12268)
Pcdh20	chr14-7838 (-876777), chr14-3931 (+192866)
Pcdhb11	chr18-7183 (+67)
Pcolce2	chr9-9636 (-55367), chr9-8283 (-22164), chr9-10671 (+20455), chr9-10663 (+27212), chr9-2670 (+30489), chr9-5846 (+37903), chr9-6854 (+106531)
Pcsk4	chr10-8945 (-2860)
Pcsk5	chr19-5830 (-730752), chr19-3809 (+67947), chr19-3224 (+282307), chr19-5921 (+345545)
Pdcd4	chr19-5666 (-183611), chr19-4299 (-129239), chr19-5588 (-53251), chr19-3724 (-41600), chr19-3768 (-40678), chr19-6368 (-34123), chr19-6361 (+6477)
Pde6a	chr18-3334 (+98169)
Pdgfrb	chr18-3084 (+3454), chr18-6366 (+7441), chr18-4782 (+13922)
Pdgfrl	chr8-11993 (-45265), chr8-12379 (-17325), chr8-7129 (-6), chr8-4460 (+35716), chr8-11835 (+38173), chr8-6588 (+67995), chr8-8933 (+117512)
Pdlim3	chr8-11966 (-121641), chr8-12066 (-89137), chr8-8204 (-10080), chr8-6867 (-711), chr8-5375 (+14612)
Pdlim4	chr11-14215 (-7101), chr11-13875 (+6201), chr11-10436 (+6725), chr11-15508 (+8530)
Pdlim5	chr3-11858 (-36066), chr3-11881 (-26857), chr3-7699 (+1574), chr3-6279 (+331769)
Pdpn	chr4-14047 (-11991), chr4-13410 (+40732)
Pdyn	chr2-15724 (+12673), chr2-15716 (+93423), chr2-14174 (+104032)
Per3	chr4-12330 (+1096), chr4-13871 (+17483), chr4-13872 (+37548)
Phlpp1	chr1-15128 (+2122), chr1-12488 (+6782), chr1-5347 (+60251), chr1-15116 (+60790), chr1-15115 (+65512), chr1-4489 (+69550), chr1-15102 (+70429), chr1-6650 (+146239), chr1-10797 (+293232), chr1-10847 (+457782), chr1-7424 (+458500), chr1-7433 (+519341)
Phyh	chr2-13068 (-1264)
Phyhd1	chr2-15395 (-23442), chr2-14498 (-196)
Pid1	chr1-14447 (-383394), chr1-9699 (-336852), chr1-11136 (-138461), chr1-9373 (-134947), chr1-12848 (-2144), chr1-13401 (+1388), chr1-6107 (+72910), chr1-6543 (+97403), chr1-10708 (+130484), chr1-14709 (+197069), chr1-12905 (+228171), chr1-11045 (+324743), chr1-13998 (+638837)
Pik3ip1	chr11-13530 (-16146)
Pkp2	chr16-4782 (-11106), chr16-6731 (+10689), chr16-6736 (+12855), chr16-5266 (+40365)
Pla2g16	chr19-3563 (+28009)
Pla2g4a	chr1-11151 (+128148), chr1-12100 (+202597), chr1-10720 (+419680), chr1-6647 (+627928), chr1-14528 (+628757)
Pla2g5	chr4-9288 (-32401)
Pla2g7	chr17-9682 (-10760), chr17-8689 (+12913), chr17-9732 (+38633)
Plcd3	chr11-13698 (+639), chr11-4938 (+68252)
Plcd4	chr1-14335 (-1614), chr1-8183 (+33)
Plce1	chr19-6571 (-63185), chr19-6572 (-45065), chr19-2158 (-16748), chr19-4674 (+33976), chr19-4043 (+78763), chr19-4264 (+86845), chr19-5328 (+274703)
Pld1	chr3-5637 (-5968), chr3-3864 (-1684), chr3-11134 (+123500), chr3-8076 (+181481), chr3-10862 (+187162)
Plekha4	chr7-16282 (-894)
Plekhb1	chr7-9588 (-22388), chr7-16185 (-1705), chr7-16497 (+5586), chr7-13684 (+37686)
Plekhh2	chr17-7524 (-13043), chr17-8734 (-847)
Plekho2	chr9-9604 (+1183), chr9-10796 (+2242)
Plin4	chr17-6127 (-959), chr17-10120 (+1000)
Plk2	chr13-9968 (-2639), chr13-9612 (+1182), chr13-8861 (+5913), chr13-7476 (+143336), chr13-9698 (+352266), chr13-7675 (+840908), chr13-7475 (+843039)
Plod1	chr4-11598 (-3372)
Plscr1	chr9-10750 (+2253)
Plxdc1	chr11-15189 (+14964), chr11-2857 (+26910), chr11-12560 (+49369)
Popdc3	chr10-9702 (-174631), chr10-10968 (-166479), chr10-10025 (+33505)
Por	chr5-7950 (-19033), chr5-13801 (+6474), chr5-14241 (+44665)
Ppap2b	chr4-11063 (-34695), chr4-11264 (+2020), chr4-15282 (+18110), chr4-15270 (+121382), chr4-13463 (+170819), chr4-12231 (+171661), chr4-10269 (+300030), chr4-4065 (+498910), chr4-13085 (+737149), chr4-15257 (+837173), chr4-15256 (+938914)
Ppara	chr15-6103 (-135726), chr15-8254 (-123632), chr15-8646 (-61800), chr15-8658 (-57675), chr15-5666 (-35415), chr15-6123 (-29429), chr15-7345 (+57459)
Ppil6	chr10-9036 (+927), chr10-2239 (+10767), chr10-8296 (+15244)
Ppp1r15a	chr7-16282 (+832)
Ppp1r3c	chr19-5805 (+30750), chr19-2250 (+39876)
Prdx6	chr1-8602 (-129023), chr1-11696 (-35687), chr1-9058 (-22436), chr1-6316 (-18439), chr1-11502 (+2782), chr1-11490 (+3841), chr1-6331 (+26162)
Prelp	chr1-11085 (+648), chr1-14593 (+5286)
Prex2	chr1-12580 (-198845), chr1-12553 (-157594), chr1-6109 (-156070), chr1-13409 (-50535), chr1-13824 (-2491), chr1-6200 (+40103), chr1-1495 (+184501)
Prickle2	chr6-5706 (-161034), chr6-11268 (+220485), chr6-8308 (+298142)
Prkag3	chr1-14496 (-14066), chr1-8191 (-1662), chr1-13105 (+5112)
Prkd1	chr12-2750 (-469034), chr12-9284 (-351275), chr12-6800 (-244653), chr12-7598 (-243857), chr12-1717 (-224639), chr12-5826 (-48498), chr12-5513 (+88445), chr12-5510 (+90797), chr12-9426 (+99048), chr12-8235 (+104171), chr12-9423 (+125087), chr12-4868 (+169256), chr12-5702 (+812723), chr12-4891 (+820842)
Prkg1	chr19-3565 (-157821), chr19-2513 (-114976), chr19-5885 (+1376), chr19-6605 (+47952), chr19-6603 (+69973), chr19-6602 (+280254), chr19-5250 (+302886)
Prnp	chr2-12764 (+35436)
Prodh	chr16-7207 (+1946), chr16-7198 (+5847)
Prr5	chr15-4865 (-88595), chr15-8054 (-60776), chr15-6609 (-55968), chr15-5959 (-41308), chr15-7999 (+15205), chr15-7340 (+21191)
Psd4	chr2-8434 (+31486), chr2-11653 (+43000)
Psmb10	chr8-12025 (-4958)
Psmb8	chr17-4582 (+544)
Ptgds	chr2-15091 (+1825)
Ptprj	chr2-6161 (-146045), chr2-7984 (-104868), chr2-9216 (-66301), chr2-11783 (-25828), chr2-10860 (-10750)
Ptrf	chr11-14719 (+1589), chr11-10261 (+10107)
Pygb	chr2-14153 (-20948), chr2-3347 (+2359), chr2-5871 (+30473)
Pygl	chr12-5248 (-117539), chr12-2636 (-88678), chr12-8325 (-57513), chr12-6324 (-55969), chr12-3581 (-6918)
Pygm	chr19-5267 (-10422), chr19-4270 (-45)
Pyroxd2	chr19-5055 (+79413), chr19-6536 (+93129)
Qrfpr	chr3-1322 (-108648), chr3-12309 (+11914), chr3-12305 (+19143), chr3-12296 (+40557)
Rab27b	chr18-3695 (-43257), chr18-4140 (+44540), chr18-5759 (+50137)
Rab33b	chr3-6657 (+6604), chr3-9974 (+14930), chr3-12021 (+27082), chr3-12033 (+47970), chr3-12039 (+56089), chr3-775 (+69792), chr3-12287 (+71686)
Rab3il1	chr19-5671 (+4936)
Rai2	chrX-2068 (-281467), chrX-1993 (+6618), chrX-4601 (+73299), chrX-4384 (+191648), chrX-4449 (+420219), chrX-3404 (+441191)
Ramp1	chr1-8093 (+24633), chr1-13906 (+30344), chr1-8016 (+31493)
Rapgef3	chr15-4367 (+1331)
Raph1	chr1-12348 (-117185), chr1-13635 (+1307)
Rarg	chr15-7205 (-720)
Raver2	chr4-7340 (-6715), chr4-6203 (-2312), chr4-15352 (+840), chr4-15351 (+13698), chr4-7103 (+77284), chr4-11791 (+129577)
Rbm20	chr19-5666 (+31314), chr19-4299 (+85686), chr19-5588 (+161674), chr19-3724 (+173325), chr19-3768 (+174247), chr19-6368 (+180802)
Reep5	chr18-6971 (-735), chr18-5416 (+10938)
Reep6	chr10-8945 (+2405)
Rftn2	chr1-13087 (+261), chr1-8673 (+1273), chr1-13092 (+11376), chr1-11181 (+24819), chr1-13097 (+40872), chr1-7902 (+64687)
Rgma	chr7-7306 (-376933), chr7-9447 (-287734), chr7-16025 (-124686), chr7-16089 (-38958), chr7-16371 (+47791), chr7-15406 (+132182)
Rgr	chr14-3894 (-199), chr14-6098 (+14364)
Rgs20	chr1-5771 (-50833), chr1-8423 (-13844), chr1-12155 (-3524), chr1-7722 (+48758)
Rgs6	chr12-5371 (-234725), chr12-8513 (-165131), chr12-8524 (-133313), chr12-10124 (-129453), chr12-4059 (-89889), chr12-10171 (-61890), chr12-10177 (-52355), chr12-6096 (-38649), chr12-8674 (+62583), chr12-10231 (+88156), chr12-7753 (+102558), chr12-10259 (+115272), chr12-8739 (+157373)
Rhbdf1	chr11-7614 (+5203)
Rho	chr6-5749 (-41067), chr6-2567 (-30705), chr6-10968 (-4043)
Rhobtb2	chr14-3052 (+1385)
Rhod	chr19-2354 (-18)
Rhou	chr8-7954 (-19306), chr8-8875 (+1603), chr8-7747 (+63752), chr8-6479 (+107773), chr8-6388 (+136284)
Rhpn2	chr7-1932 (+39462), chr7-11705 (+42660)
Rin2	chr2-13476 (-420669), chr2-16274 (-284202), chr2-10326 (-258847), chr2-2408 (-254792), chr2-10318 (-228276), chr2-4050 (-192094), chr2-16381 (-176730), chr2-9004 (-36156), chr2-12597 (+46660), chr2-11019 (+76303), chr2-13726 (+102443)
Rlbp1	chr7-13113 (+15858)
Rorc	chr3-10091 (-5825)
Rpl17	chr18-6929 (-33025), chr18-4666 (-9171)
Rps6ka4	chr19-6499 (+26347), chr19-4147 (+252618)
Rrh	chr3-3347 (+1423)
Rtn4	chr11-12910 (+25705)
S100a10	chr3-10152 (-498)
S100a16	chr3-7688 (+3885), chr3-8363 (+18941)
S1pr1	chr3-8926 (-129696), chr3-12449 (-74221), chr3-12431 (-59741), chr3-9010 (+813), chr3-9042 (+94865), chr3-12283 (+619444)
S1pr3	chr13-7392 (+5996), chr13-9531 (+48019)
Sardh	chr2-16138 (-97156), chr2-13594 (-63871), chr2-12054 (+24135), chr2-16212 (+34866)
Scara3	chr14-4329 (+46128), chr14-7724 (+49924), chr14-6587 (+82120)
Scara5	chr14-7127 (+14977), chr14-7957 (+80640), chr14-6672 (+112669)
Scarf2	chr16-7090 (+15504)
Scg2	chr1-13081 (-200276), chr1-13125 (+251845), chr1-14577 (+383038), chr1-5961 (+601340)
Scn7a	chr2-7245 (-547538), chr2-10601 (+72466)
Scn9a	chr2-10601 (-77496), chr2-13628 (+194108)
Scp2	chr4-9403 (+66706)
Sema3e	chr5-9334 (-73754), chr5-10580 (+23795), chr5-10048 (+48064), chr5-9988 (+83751), chr5-11578 (+364081)
Sepp1	chr15-8220 (+222)
Sertad1	chr7-10296 (+1228), chr7-17048 (+5130)
Setd7	chr3-11067 (-92115), chr3-12287 (+5226), chr3-775 (+7120), chr3-12039 (+20823), chr3-12033 (+28942), chr3-12021 (+49830), chr3-9974 (+61982), chr3-6657 (+70308)
Sfxn5	chr6-9862 (+19382), chr6-6122 (+30814), chr6-9700 (+37805), chr6-10919 (+106653)
Sgcb	chr5-6801 (+9824)
Sh3tc2	chr18-6537 (-21270)
Shisa5	chr9-8435 (-38154)
Shisa9	chr16-6215 (-3676), chr16-5930 (+56466), chr16-7013 (+145357), chr16-2601 (+162319), chr16-3009 (+170038), chr16-6974 (+633369), chr16-6972 (+660166)
Slc12a4	chr8-10605 (+14610)
Slc13a5	chr11-14669 (+45113)
Slc14a1	chr18-6715 (-47), chr18-5341 (+24656), chr18-1789 (+25659), chr18-7492 (+38004)
Slc16a1	chr3-10117 (-117036), chr3-11136 (-97798), chr3-10146 (-41344), chr3-7531 (+130528)
Slc16a9	chr10-6120 (+123825)
Slc17a8	chr10-10134 (+69641), chr10-8460 (+87740), chr10-3248 (+89757)
Slc1a2	chr2-16524 (-68452), chr2-12034 (-33988), chr2-16518 (-22271), chr2-16517 (-20046), chr2-12037 (+27266), chr2-14274 (+45022), chr2-12039 (+102198), chr2-9232 (+104730), chr2-11236 (+161882), chr2-13123 (+181612), chr2-12043 (+199815), chr2-16428 (+222249), chr2-14463 (+223961), chr2-16451 (+225959)
Slc1a3	chr15-6106 (-138837), chr15-7769 (-4018), chr15-7755 (-1357), chr15-4009 (+42416), chr15-2524 (+46749), chr15-5104 (+77191), chr15-6730 (+95045), chr15-7519 (+114568), chr15-4097 (+132957), chr15-4899 (+145180), chr15-8873 (+259544)
Slc24a3	chr2-12622 (-3029), chr2-13476 (+197557), chr2-16274 (+334024), chr2-10326 (+359379), chr2-2408 (+363434), chr2-10318 (+389950), chr2-4050 (+426132), chr2-16381 (+441496), chr2-9004 (+582070)
Slc27a1	chr8-12167 (+10265)
Slc2a12	chr10-9226 (-25996), chr10-10512 (+69709)
Slc31a2	chr4-12944 (-57852), chr4-10551 (-22832), chr4-7820 (-8176), chr4-15483 (+805), chr4-13411 (+1675)
Slc35e4	chr11-11827 (+11447)
Slc35f3	chr8-10892 (+10688)
Slc38a3	chr9-11630 (-6364), chr9-11625 (-1496), chr9-11578 (+10501), chr9-10198 (+17666)
Slc41a1	chr1-12733 (+1009), chr1-10583 (+18502)
Slc41a3	chr6-6034 (-6891), chr6-7659 (+100150)
Slc46a3	chr5-11552 (-40851)
Slc47a2	chr11-12998 (-6717), chr11-9286 (+39180)
Slc48a1	chr15-3930 (-3647), chr15-6115 (+27997)
Slc6a11	chr6-7716 (-197779), chr6-8452 (-194465), chr6-10419 (-185429), chr6-1967 (-183432), chr6-9411 (-139522), chr6-9482 (-118325), chr6-7835 (-27926), chr6-4243 (-11507), chr6-3976 (+1444), chr6-10817 (+28097), chr6-10824 (+56041), chr6-9850 (+68200)
Slc7a11	chr3-10261 (-717196), chr3-10317 (-527632), chr3-10370 (-165929), chr3-9877 (+21550), chr3-11115 (+54657), chr3-7008 (+429030)
Slc7a2	chr8-11993 (+18572), chr8-12379 (+46512)
Slc7a8	chr14-6880 (-36111), chr14-7745 (+44465)
Slc9a3r1	chr11-6899 (+9610), chr11-15442 (+14440), chr11-5722 (+16110)
Slc9a9	chr9-5561 (-55830), chr9-9598 (+35725), chr9-10822 (+57765), chr9-10817 (+98273), chr9-10802 (+199214), chr9-9603 (+199655), chr9-4280 (+731939)
Slco1c1	chr6-11402 (-36968), chr6-7414 (-5064)
Slco3a1	chr7-10519 (-742418), chr7-14242 (-666390), chr7-8840 (-655038), chr7-6013 (-556237), chr7-15230 (-388486), chr7-16325 (-112613), chr7-11506 (+43755), chr7-15061 (+48785), chr7-15016 (+53156), chr7-8633 (+56092), chr7-15742 (+208017), chr7-13761 (+313897), chr7-15519 (+424258), chr7-15756 (+522536)
Slitrk2	chrX-2165 (-184658)
Snta1	chr2-6069 (-2458), chr2-14707 (+1236), chr2-6937 (+8512), chr2-12422 (+17746)
Sntb1	chr15-8107 (-727527), chr15-7636 (-726591), chr15-8332 (-437574), chr15-6859 (-120459), chr15-7300 (-100715), chr15-7367 (-399), chr15-5097 (+1583), chr15-7060 (+196550), chr15-8114 (+342955)
Socs3	chr11-15321 (+3364), chr11-13759 (+45771)
Sorl1	chr9-11602 (-116612), chr9-6591 (-84351), chr9-8637 (-59318), chr9-8075 (-33915), chr9-9432 (+29217), chr9-5736 (+48715), chr9-9422 (+84561), chr9-11500 (+85077), chr9-8731 (+235280), chr9-2778 (+332462), chr9-8792 (+540276), chr9-11262 (+592507), chr9-4755 (+677060), chr9-8838 (+715737), chr9-8850 (+763646), chr9-7448 (+797237), chr9-8229 (+838462), chr9-9339 (+907816), chr9-7072 (+941535)
Sostdc1	chr12-4438 (-24360), chr12-5379 (-11559), chr12-9016 (-10701), chr12-6021 (+53)
Sox6	chr7-16085 (-35366), chr7-13692 (+127190), chr7-4838 (+128848), chr7-11451 (+170285), chr7-10855 (+243835), chr7-7412 (+272911), chr7-16296 (+481130), chr7-9586 (+626188), chr7-4036 (+824433)
Sparc	chr11-9569 (-24963), chr11-11937 (-18196), chr11-15416 (+1235), chr11-6010 (+41544), chr11-11499 (+47814), chr11-14304 (+50859)
Spon1	chr7-16340 (+1789), chr7-16341 (+2617), chr7-6998 (+3514), chr7-14094 (+22765), chr7-11862 (+33027), chr7-14012 (+62272), chr7-11824 (+93641), chr7-16418 (+143727), chr7-4312 (+195378), chr7-8301 (+254967), chr7-5072 (+263858), chr7-16495 (+267958), chr7-15242 (+299586)
Spon2	chr5-7126 (-29370), chr5-14141 (-2260)
Spry1	chr3-10588 (-171597), chr3-4130 (-124293), chr3-10605 (-53763)
Ssh3	chr19-5766 (-13)
Sspn	chr6-7960 (-56892), chr6-7615 (+28288), chr6-4646 (+34436), chr6-4653 (+34996), chr6-9853 (+76505), chr6-11594 (+145346), chr6-11603 (+177410), chr6-10134 (+336233), chr6-7868 (+337144), chr6-5567 (+338311), chr6-6552 (+476074), chr6-7511 (+552201)
Sspo	chr6-10588 (+30418), chr6-9813 (+82031)
St3gal1	chr15-5477 (-982366), chr15-8538 (-959297), chr15-8541 (-957283), chr15-7683 (-777969), chr15-8595 (-399541), chr15-7557 (-247160), chr15-8663 (-32511), chr15-5983 (+26672)
St3gal4	chr9-10491 (-46382), chr9-8424 (-39412), chr9-5160 (-6849), chr9-10574 (+77631), chr9-8384 (+89856), chr9-7145 (+118638), chr9-10602 (+120594), chr9-9538 (+122718), chr9-7979 (+152190), chr9-10623 (+163262), chr9-10646 (+193505), chr9-9549 (+292328), chr9-8043 (+384790), chr9-10715 (+543276), chr9-10809 (+609463), chr9-10820 (+623062)
St6galnac3	chr3-4042 (-13645), chr3-8331 (-7092), chr3-12000 (+22691), chr3-8901 (+144088), chr3-10718 (+223390), chr3-11692 (+235105), chr3-2247 (+294735)
St8sia2	chr7-11506 (-497177), chr7-15061 (-492147), chr7-15016 (-487776), chr7-8633 (-484840), chr7-15742 (-332915), chr7-13761 (-227035), chr7-15519 (-116674), chr7-15756 (-18396)
Stard10	chr7-13210 (+7696)
Stard13	chr5-7571 (-111), chr5-6081 (+46793), chr5-14066 (+152207)
Stard8	chrX-3086 (-29893), chrX-3087 (-22167)
Stat3	chr11-14719 (-29758), chr11-10261 (-21240)
Steap3	chr1-13721 (-16815), chr1-8793 (+22734), chr1-14059 (+25187), chr1-12212 (+39568), chr1-6670 (+63336)
Stk10	chr11-2872 (+3857), chr11-15469 (+13463), chr11-6782 (+16277), chr11-12517 (+54917), chr11-6786 (+58848), chr11-14958 (+71788)
Stk35	chr2-14097 (+2234), chr2-14070 (+8098), chr2-12841 (+10226), chr2-8665 (+17189), chr2-15840 (+19725), chr2-14000 (+23787), chr2-13991 (+30437), chr2-15858 (+32186), chr2-8738 (+32730), chr2-9613 (+62949), chr2-9078 (+104515), chr2-15933 (+113850)
Ston1	chr17-3354 (-12106), chr17-5357 (+3743)
Ston2	chr12-7144 (+11363), chr12-5257 (+31697), chr12-9605 (+42284), chr12-9588 (+53384), chr12-7930 (+102242), chr12-7137 (+113126), chr12-9561 (+113813), chr12-7764 (+117774), chr12-9557 (+129952), chr12-5912 (+140502), chr12-4766 (+147982)
Styx	chr14-2572 (+13501)
Sulf1	chr1-14451 (-77350), chr1-13614 (-13824), chr1-13487 (-5333), chr1-10975 (+513), chr1-13570 (+16062), chr1-12083 (+117092), chr1-12096 (+117689), chr1-12122 (+145682), chr1-8450 (+261119)
Susd2	chr10-9253 (-76411), chr10-2862 (-60540), chr10-11127 (-59722), chr10-10424 (-3562)
Synpr	chr14-5492 (+70797), chr14-6738 (+72360), chr14-8077 (+73479), chr14-5097 (+235011), chr14-4501 (+311684), chr14-6105 (+367246)
Syt10	chr15-6743 (-250433), chr15-6745 (-192752), chr15-7921 (+170667), chr15-7839 (+218066), chr15-6771 (+219096)
Syt12	chr19-3750 (-15576)
Syt14	chr1-15065 (-54836), chr1-11577 (+34612)
Syt15	chr14-6978 (-30), chr14-3022 (+1713), chr14-6963 (+6705), chr14-8146 (+13430)
Tbc1d10a	chr11-13581 (-12054), chr11-14181 (-3094)
Tcf7l1	chr6-8201 (-84316), chr6-11412 (-72242), chr6-11421 (+20115), chr6-11424 (+40733), chr6-11428 (+61306), chr6-4914 (+77568), chr6-8971 (+89536), chr6-10470 (+106858), chr6-7320 (+122016), chr6-7650 (+129245), chr6-4204 (+135535), chr6-11452 (+143738)
Tef	chr15-5185 (-61431)
Tfeb	chr17-5312 (+9893)
Tgfa	chr6-9841 (-68319), chr6-6108 (-53387), chr6-10769 (-41286), chr6-9739 (+53731), chr6-9626 (+129056), chr6-5995 (+154047)
Tgfbr2	chr9-11233 (-978787), chr9-6332 (-914662), chr9-9253 (-744487), chr9-3559 (-314253), chr9-11591 (+56644), chr9-11659 (+179260), chr9-6719 (+197338), chr9-4867 (+198112), chr9-9262 (+241586), chr9-7387 (+259119)
Thrb	chr14-6329 (-572546), chr14-7582 (-402711), chr14-3968 (-391604), chr14-5202 (-153969), chr14-3536 (-64196), chr14-4466 (-54004), chr14-6871 (+80865)
Thrsp	chr7-15661 (-10480), chr7-8498 (+176)
Thy1	chr9-10644 (-292179), chr9-8306 (-274109), chr9-8318 (-266994), chr9-10596 (-260014), chr9-4094 (-81762), chr9-4304 (-2251), chr9-9715 (-182)
Tifa	chr3-10193 (+1475), chr3-7606 (+13263)
Timp3	chr10-9865 (+3426), chr10-10811 (+4532), chr10-9514 (+6714), chr10-10168 (+7684), chr10-6079 (+9322), chr10-8792 (+10965), chr10-8942 (+22813), chr10-8752 (+23379), chr10-10081 (+39600), chr10-10379 (+59254), chr10-4341 (+89723), chr10-10273 (+110520), chr10-9282 (+152232), chr10-8482 (+159534)
Tlr3	chr8-8371 (-207194), chr8-9066 (-191783), chr8-5842 (-173578), chr8-8337 (-130169), chr8-10152 (-28884)
Tmbim1	chr1-13007 (-36100)
Tmem132b	chr5-10323 (+29669), chr5-6090 (+70236), chr5-5558 (+77154), chr5-8651 (+83103), chr5-5890 (+86932), chr5-12971 (+112768), chr5-11637 (+134843)
Tmem150c	chr5-9490 (-18500), chr5-13380 (-15944), chr5-10530 (+50658), chr5-13446 (+80533), chr5-6599 (+100259), chr5-6237 (+100853), chr5-8477 (+105504), chr5-11392 (+111728), chr5-13559 (+112866)
Tmem180	chr19-4470 (+18788)
Tmem51	chr4-14068 (-96195), chr4-12417 (-95423), chr4-10993 (-82346), chr4-14070 (-75933), chr4-8109 (+6259)
Tmem56	chr3-11536 (-20908), chr3-10960 (+4040)
Tmem63a	chr1-12317 (+24347)
Tmem71	chr15-6237 (+13553)
Tnfrsf1a	chr6-9319 (+5090), chr6-11570 (+12528)
Tnfrsf21	chr17-4036 (-72940), chr17-5476 (+63922), chr17-8317 (+224782), chr17-6176 (+241354)
Tns1	chr1-12939 (+5144), chr1-9878 (+16360), chr1-6751 (+54339), chr1-13849 (+107629), chr1-8163 (+160529), chr1-8159 (+180112), chr1-13716 (+191626), chr1-13664 (+221915), chr1-10519 (+706091), chr1-13525 (+849749), chr1-13505 (+985624)
Tns3	chr11-14375 (-195571), chr11-11663 (-142671), chr11-11925 (+79276), chr11-12120 (+203752), chr11-6274 (+211128)
Tob1	chr11-15072 (-51726), chr11-11171 (+28428)
Tob2	chr15-6269 (-2604), chr15-6252 (+1301)
Tob2	chr15-6269 (-2134)
Tom1l2	chr11-10581 (+6130)
Tor3a	chr1-14132 (-36502), chr1-10768 (+29032)
Tpcn1	chr5-12513 (+25463), chr5-7119 (+67383), chr5-12510 (+70934)
Tppp3	chr8-5831 (+4533)
Trak1	chr9-8614 (+69370), chr9-7704 (+86020), chr9-8590 (+95118), chr9-11643 (+118499)
Trf	chr9-9973 (-80)
Trhde	chr10-4744 (+382122)
Trim12c	chr7-16021 (-10)
Trim9	chr12-5248 (+2392), chr12-2636 (+31253), chr12-8325 (+62418), chr12-6324 (+63962), chr12-3581 (+113013)
Trpc1	chr9-10613 (-63619), chr9-6854 (+6226), chr9-5846 (+74854), chr9-2670 (+82268), chr9-10663 (+85545), chr9-10671 (+92302)
Trpm1	chr7-11048 (-103462), chr7-6691 (+11276), chr7-7654 (+86356)
Trpm3	chr19-2218 (-196753), chr19-4991 (+198500), chr19-5095 (+413255), chr19-6195 (+498836), chr19-3942 (+537259), chr19-6025 (+548702), chr19-5305 (+562229), chr19-2773 (+565014), chr19-5408 (+684680), chr19-5906 (+702270), chr19-5522 (+766166), chr19-6530 (+800954), chr19-5605 (+801574), chr19-3132 (+838415), chr19-4833 (+867596), chr19-4613 (+876579)
Trpv4	chr5-11375 (+9197), chr5-8929 (+39376), chr5-14232 (+60874), chr5-12989 (+76691)
Tshz2	chr2-12573 (-219487), chr2-10187 (+44080)
Tsnax	chr8-3689 (-11), chr8-3538 (+21900)
Ttc12	chr9-8286 (-42829), chr9-9244 (+2600), chr9-3405 (+21876)
Ttc39b	chr4-11151 (-85846), chr4-9459 (-72783), chr4-7558 (-26693), chr4-13706 (+116847), chr4-10449 (+272955)
Uba7	chr9-6423 (-13451), chr9-10519 (+6850)
Ubc	chr5-12383 (-19313)
Unc13c	chr9-8879 (-18153), chr9-8876 (+50111), chr9-11101 (+177824), chr9-9350 (+308202), chr9-11139 (+749959)
Unc5b	chr10-1443 (-93833), chr10-7370 (+25624)
Unc5c	chr3-8805 (+11186), chr3-11676 (+44390), chr3-11682 (+75319), chr3-10686 (+91656), chr3-4702 (+133540), chr3-11867 (+135810), chr3-11948 (+164141), chr3-5672 (+185362), chr3-4150 (+328997), chr3-8757 (+346046), chr3-12342 (+346755), chr3-9309 (+354015), chr3-7025 (+467681)
Usp2	chr9-9737 (+19023)
Ust	chr10-9675 (-289077), chr10-9842 (-273764), chr10-4104 (-65579), chr10-11229 (-1044), chr10-7874 (+70876), chr10-9915 (+99113), chr10-6739 (+195385), chr10-7355 (+214704), chr10-8356 (+455165)
Utp14b	chr1-13202 (+1430), chr1-13200 (+3227), chr1-14792 (+7054), chr1-13194 (+8620), chr1-13193 (+12049), chr1-14761 (+14455)
Vasn	chr16-5720 (-7654), chr16-6696 (+2328), chr16-4465 (+13332), chr16-6654 (+14901)
Vat1l	chr8-11788 (+10310), chr8-11698 (+109091), chr8-9597 (+116592), chr8-9589 (+164100)
Vcam1	chr3-8075 (-89158), chr3-5941 (-35538), chr3-11181 (+276), chr3-9827 (+24642)
Vcl	chr14-5408 (-14814), chr14-7149 (+26741), chr14-8203 (+30444), chr14-7203 (+41725)
Vegfa	chr17-8908 (+197452), chr17-4149 (+266252), chr17-6525 (+270247), chr17-6662 (+283713)
Vstm2a	chr11-7550 (+146150)
Vwa5a	chr9-3248 (+38)
Wbscr27	chr5-8238 (+740), chr5-13202 (+10705)
Wdsub1	chr2-10740 (+16638), chr2-10219 (+72545), chr2-13023 (+98932), chr2-12712 (+193614), chr2-13113 (+194243), chr2-10854 (+228549), chr2-13176 (+237687)
Wfikkn2	chr11-11171 (+2825)
Xaf1	chr11-15071 (-56), chr11-11060 (+816)
Xkr8	chr4-14482 (+55587)
Zbtb7b	chr3-11117 (-3907), chr3-5518 (+3482), chr3-8119 (+4320)
Zbtb8b	chr4-4749 (-106)
Zfp36	chr7-15414 (-1982)
Zfp36l1	chr12-8201 (-84549), chr12-9905 (-20355), chr12-10108 (-3544), chr12-10272 (+6569), chr12-10291 (+41889), chr12-8779 (+143018), chr12-9204 (+201482), chr12-9322 (+380469), chr12-6417 (+433408), chr12-6362 (+574297), chr12-9112 (+577237), chr12-6165 (+753987)
Zfp467	chr6-8508 (+16722)
Zfp593	chr4-13445 (-567)
Zfp626	chr7-14211 (-2422)
Zfp825	chr13-9660 (-52122)
Zfpm2	chr15-7749 (-485127), chr15-6538 (+500637), chr15-6537 (+508021), chr15-5970 (+508784), chr15-6532 (+538406)

## Sheet: LOE SA
GeneID	Peaks
0610010F05Rik	chr11-25272 (-4427), chr11-17934 (+63049)
1500012F01Rik	chr2-33830 (-442)
1810041L15Rik	chr15-16406 (-85328), chr15-14816 (-36099), chr15-13602 (+928), chr15-20938 (+28770)
2700094K13Rik	chr2-25935 (+163)
2700097O09Rik	chr12-10330 (-230)
2810408A11Rik	chr11-26120 (-427)
2810417H13Rik	chr9-6481 (-5127), chr9-25205 (+122)
3110035E14Rik	chr1-10625 (-27761), chr1-17131 (+20380)
4930427A07Rik	chr12-11183 (-4241), chr12-14776 (+75)
4930453N24Rik	chr16-8330 (+256), chr16-10446 (+47284)
4930503L19Rik	chr18-10711 (-31817), chr18-6614 (+11)
9330182L06Rik	chr5-18112 (+221)
A830080D01Rik	chrX-3856 (+225)
AI593442	chr9-19603 (+310456)
AU022252	chr4-23809 (-294)
Aatf	chr11-33761 (-51)
Abce1	chr8-18467 (+98), chr8-16148 (+30879)
Actl6a	chr3-14867 (+261)
Adam12	chr7-24641 (-123890), chr7-22684 (+4), chr7-20975 (+1140), chr7-17867 (+92564), chr7-20912 (+198672), chr7-12615 (+368585), chr7-29372 (+419074), chr7-34508 (+441850)
Adamts15	chr9-1772 (+441543)
Adamts4	chr1-7792 (-3253), chr1-20500 (+1647)
Adcy1	chr11-25076 (-385812), chr11-25148 (-294485), chr11-30716 (-7466), chr11-33429 (+464)
Adcy2	chr13-11746 (-493767), chr13-4059 (+218), chr13-11800 (+376491), chr13-8285 (+398130)
Ado	chr10-17199 (-17316), chr10-19643 (+131), chr10-20699 (+9970)
Adss	chr1-17703 (-186854), chr1-19882 (+181)
Aff3	chr1-9461 (-247841), chr1-26811 (-228197), chr1-22111 (-87473), chr1-15922 (+205405), chr1-10214 (+354136)
Agap2	chr10-22200 (+1235)
Akna	chr4-25865 (-14730), chr4-28187 (-7076), chr4-19096 (-5730), chr4-13638 (+23), chr4-32008 (+13836), chr4-25963 (+34634)
Aldh1a3	chr7-21555 (-234157), chr7-32305 (-17773)
Alg13	chrX-5597 (+150), chrX-5277 (+772)
Alg8	chr7-30528 (+116)
Alyref	chr11-25314 (+217)
Ammecr1	chrX-5246 (-92291), chrX-5571 (+196)
Ankle1	chr8-7364 (+443)
Ankrd32	chr13-7493 (+49), chr13-6039 (+324694)
Ankrd33b	chr15-12985 (-42312), chr15-7403 (+481), chr15-8856 (+51890), chr15-14233 (+102697)
Ankrd44	chr1-22458 (+73), chr1-22127 (+368626)
Anln	chr9-20065 (+144), chr9-9811 (+61231), chr9-15622 (+81592)
Anp32b	chr4-32445 (+668)
Ap3b2	chr7-33476 (+249)
Apba2	chr7-16376 (-49856), chr7-32985 (+488), chr7-27037 (+3198), chr7-35135 (+186626), chr7-11363 (+240604), chr7-24645 (+249947), chr7-18867 (+338548)
Apc	chr18-10207 (-140789), chr18-10249 (+248), chr18-7231 (+26671), chr18-10469 (+38362)
Apex1	chr14-7595 (-64)
Apool	chrX-5035 (+15)
Appbp2	chr11-40610 (-2), chr11-39377 (+51970)
Arhgap11a	chr2-34936 (-117819), chr2-33739 (+26)
Arhgap19	chr19-5409 (-28309), chr19-9575 (+21), chr19-6612 (+38006), chr19-11782 (+40528)
Arhgap33	chr7-15673 (+186), chr7-17345 (+1796)
Arl5b	chr2-31082 (0)
Arl6	chr16-6515 (-44215), chr16-11068 (+156), chr16-10594 (+38423)
Armc10	chr5-14454 (-114)
Arnt2	chr7-32431 (-184916), chr7-14681 (-119085), chr7-19223 (-123), chr7-14722 (+8117), chr7-24905 (+80892), chr7-28509 (+137333)
Arntl	chr7-12432 (-526462), chr7-28346 (-453903), chr7-17823 (-446506), chr7-23090 (-381193), chr7-28107 (-252947), chr7-21762 (-158909), chr7-35150 (-59620), chr7-30694 (-50861), chr7-23109 (-40175), chr7-28227 (+148), chr7-25849 (+35482), chr7-28181 (+42162), chr7-30711 (+43503)
Ascl1	chr10-23167 (-8424), chr10-22860 (-224), chr10-17654 (+45897), chr10-11585 (+108758)
Asf1b	chr8-23037 (-104)
Aspm	chr1-26522 (+274)
Ass1	chr2-21752 (-86923), chr2-23626 (-38509), chr2-26901 (-34433), chr2-31210 (-20782), chr2-25669 (-9772), chr2-33903 (-192), chr2-23847 (+12936)
Asxl3	chr18-10002 (-849), chr18-10119 (+640231)
Atad2	chr15-11272 (+429)
Atad5	chr11-29714 (+92)
Atcay	chr10-11560 (-2497), chr10-23163 (+12656)
Atp1a3	chr7-26374 (-24412), chr7-26065 (-2650)
Atp6v0c	chr17-12925 (+238)
Atpif1	chr4-33476 (+502), chr4-9965 (+18062)
Aurka	chr2-21783 (-341), chr2-24061 (+23923)
Aurkb	chr11-24717 (-9642), chr11-24762 (-5403), chr11-20754 (-3868)
B3galnt2	chr13-10521 (-65075), chr13-15132 (-119)
B3gat1	chr9-19910 (-114)
B3gnt5	chr16-3689 (+621)
B4galnt4	chr7-24963 (-13187), chr7-33605 (-293)
BC055324	chr1-25196 (+74)
Bach1	chr16-11192 (-100990), chr16-13223 (-200)
Banf1	chr19-7145 (-153)
Bard1	chr1-16043 (+312)
Barhl2	chr5-14008 (-119098), chr5-17832 (-116197), chr5-27893 (-13675)
Baz1a	chr12-10418 (+652)
Bcl11a	chr11-19148 (-893), chr11-31932 (+2739), chr11-36817 (+285798), chr11-34372 (+292440)
Bcl7c	chr7-20950 (-4091), chr7-20142 (+357), chr7-29633 (+17215), chr7-24616 (+33775), chr7-6355 (+71712)
Bhlhe22	chr3-18241 (+767), chr3-6785 (+4385)
Birc5	chr11-33095 (-142)
Blm	chr7-14723 (+28)
Blmh	chr11-16700 (+292)
Bmi1	chr2-35487 (-4578), chr2-23984 (+76), chr2-39192 (+4060)
Brca1	chr11-18206 (-612), chr11-25583 (+72553)
Brca2	chr5-8308 (+140)
Brip1	chr11-31426 (+5), chr11-23039 (+161673), chr11-22362 (+205795), chr11-41935 (+210842), chr11-31398 (+228618)
Brsk2	chr7-17052 (+94), chr7-26767 (+87796)
Bsn	chr9-25233 (-22914), chr9-2691 (-11004), chr9-18467 (+284)
Btbd17	chr11-25403 (+272), chr11-39044 (+3869), chr11-16096 (+6486)
Bub1	chr2-19733 (+43)
Bub1b	chr2-28004 (+74)
Bud31	chr5-14488 (-259)
Bzw2	chr12-14551 (-220)
C1d	chr11-17799 (+79), chr11-38489 (+428370), chr11-30531 (+492957)
C1qbp	chr11-25413 (+66)
C1ql2	chr1-18525 (+327), chr1-12823 (+16937)
C2cd3	chr7-16865 (-151)
C330027C09Rik	chr16-8634 (-94)
C530008M17Rik	chr5-27662 (-94439), chr5-10301 (+101407)
Cacna1g	chr11-25645 (+325)
Cacna1h	chr17-17110 (-29469), chr17-17562 (-61), chr17-12039 (+8314)
Cadm3	chr1-22826 (-88864), chr1-14573 (-9903), chr1-20534 (+695)
Cadm4	chr7-15634 (-7914), chr7-27651 (-34)
Calb2	chr8-24392 (-50), chr8-26992 (+37514)
Calm2	chr17-7719 (-166691), chr17-21323 (-165973), chr17-11115 (-124842), chr17-19744 (-84240), chr17-19784 (-12921), chr17-11770 (+145)
Camta1	chr4-29573 (-58694), chr4-32098 (-82), chr4-24632 (+257045), chr4-12045 (+378266), chr4-23870 (+696078), chr4-26189 (+704953), chr4-19451 (+720507), chr4-26267 (+722050), chr4-26324 (+733059), chr4-25301 (+753556)
Casc5	chr2-25217 (+40)
Casp2	chr6-1602 (+8)
Casp8ap2	chr4-3254 (-27)
Cbx1	chr11-32728 (+73), chr11-29082 (+34855)
Cbx2	chr11-23302 (-23771), chr11-41682 (+541), chr11-38569 (+12058)
Ccdc163	chr4-14933 (+15)
Ccdc34	chr2-8274 (-74564), chr2-35261 (+101), chr2-13010 (+162290), chr2-18588 (+212089)
Ccdc39	chr3-10812 (-112051), chr3-11118 (+6)
Ccdc60	chr5-26342 (-33653), chr5-11604 (+80092), chr5-31503 (+165561)
Ccdc64	chr5-21232 (-367), chr5-17153 (+64778), chr5-32188 (+78586)
Ccna2	chr3-18167 (+262)
Ccnb1	chr13-12005 (+39)
Ccnb2	chr9-16332 (+59)
Ccnd1	chr7-21861 (-313173), chr7-11556 (-303399), chr7-19663 (-266554), chr7-18906 (-220215), chr7-23589 (-154045), chr7-27402 (-90988), chr7-22488 (-2555), chr7-17039 (+202), chr7-22167 (+1891), chr7-28925 (+7879)
Ccne1	chr7-31737 (+159), chr7-23019 (+22061), chr7-25483 (+46076)
Ccne2	chr4-25688 (-262)
Ccnf	chr17-9518 (-244)
Ccng2	chr5-7143 (+515), chr5-26458 (+60982)
Ccnt1	chr15-7868 (+2978)
Cdc20	chr4-28721 (-5)
Cdc25a	chr9-10698 (+218), chr9-21971 (+19351)
Cdc25b	chr2-40690 (+17)
Cdc25c	chr18-8532 (-111)
Cdc45	chr16-8486 (+200)
Cdc6	chr11-14813 (-246), chr11-25230 (+17692), chr11-34194 (+20748), chr11-39603 (+22779)
Cdc7	chr5-28602 (+143), chr5-14076 (+26526), chr5-29047 (+287645)
Cdca2	chr14-10549 (-108)
Cdca3	chr6-15753 (+81)
Cdca4	chr12-18149 (+109)
Cdca5	chr19-10411 (+45), chr19-4875 (+796)
Cdca7	chr2-33642 (-86021), chr2-17188 (+129), chr2-23145 (+40389)
Cdca7l	chr12-7081 (-154653), chr12-12701 (-78262), chr12-12014 (-74206), chr12-14775 (-70663), chr12-11724 (+232), chr12-18557 (+72476), chr12-3849 (+150160)
Cdca8	chr4-30191 (-66), chr4-20601 (+30518)
Cdh24	chr14-15158 (-12546), chr14-8296 (-343)
Cdh4	chr2-12259 (-934736), chr2-33220 (-730749), chr2-29641 (-248442), chr2-25746 (+111), chr2-39466 (+79236), chr2-8139 (+95403), chr2-30733 (+149254), chr2-34880 (+206935), chr2-37861 (+291197), chr2-14587 (+345243), chr2-26276 (+401030), chr2-37425 (+427332), chr2-37400 (+432978)
Cdk1	chr10-11284 (-45935), chr10-13340 (-31464), chr10-24656 (+176), chr10-9599 (+31474), chr10-23360 (+45660), chr10-24648 (+98406)
Cdk2	chr10-23313 (+137)
Cdk4	chr10-14544 (-3655), chr10-19131 (+365)
Cdk5rap2	chr4-19101 (+100), chr4-33054 (+54172)
Cdkn2aipnl	chr11-17760 (-51336), chr11-40999 (-11)
Cdkn2c	chr4-28759 (+953), chr4-28778 (+9758)
Cdt1	chr8-11053 (-336)
Celf3	chr3-14239 (+5387)
Celf5	chr10-18836 (+178), chr10-15666 (+17762), chr10-12949 (+32343), chr10-19504 (+49267)
Celsr3	chr9-18257 (-1305), chr9-8915 (+621), chr9-14801 (+6157)
Cenpa	chr5-11741 (-36)
Cenpe	chr3-17767 (-113)
Cenpf	chr1-20120 (-88)
Cenph	chr13-9714 (+73)
Cenpi	chrX-3729 (-46)
Cenpj	chr14-10442 (-3817), chr14-7464 (+32)
Cenpl	chr1-23832 (-100)
Cenpn	chr8-11116 (-115)
Cenpq	chr17-16549 (+271)
Cenpv	chr11-22122 (+318), chr11-28508 (+44090)
Cep135	chr5-23680 (+210)
Cep192	chr18-10076 (+87)
Cep290	chr10-19605 (-998)
Cep55	chr19-11378 (-282), chr19-12504 (+32395)
Cep57	chr9-8434 (-265)
Cep76	chr18-7635 (+102), chr18-9752 (+30677), chr18-8230 (+35027)
Chaf1a	chr17-12291 (-3627), chr17-5753 (-66)
Chaf1b	chr16-12634 (+164)
Chek1	chr9-18472 (+97)
Chga	chr12-16671 (-43402), chr12-6315 (-4242), chr12-14459 (-86), chr12-11743 (+24445), chr12-11674 (+67526), chr12-16163 (+71985), chr12-10853 (+148695)
Chgb	chr2-20034 (-79672), chr2-7779 (+450)
Chkb	chr15-8664 (+209)
Chrna4	chr2-34067 (-33006), chr2-36262 (-21025)
Chrnb2	chr3-16154 (+173)
Chst11	chr10-9047 (+771), chr10-13782 (+34597), chr10-15830 (+120930), chr10-25147 (+122553), chr10-16744 (+225847), chr10-13953 (+234405)
Chtf18	chr17-7082 (-4876), chr17-11675 (-279)
Ckap2	chr8-19307 (+93)
Ckap2l	chr2-28566 (-176), chr2-28112 (+38074), chr2-30221 (+53253)
Cks1b	chr3-8766 (-3576), chr3-6148 (-238)
Cks2	chr13-14492 (+51)
Clic4	chr4-27895 (-25466), chr4-14049 (+216), chr4-17609 (+66403)
Clk2	chr3-18137 (-4672), chr3-1829 (+137)
Clspn	chr4-12591 (+207), chr4-16720 (+43642)
Cmas	chr6-16684 (+129), chr6-10935 (+23153)
Cmtm7	chr9-23015 (-15900), chr9-19021 (+123), chr9-18174 (+6380), chr9-14257 (+14587), chr9-15517 (+28765)
Cnot6	chr11-28019 (+152)
Cntln	chr4-19309 (+74), chr4-29054 (+278514)
Cntrob	chr11-37256 (-2401), chr11-39504 (+273)
Col4a1	chr8-26300 (-80557), chr8-27602 (-69832), chr8-24132 (-131)
Col6a1	chr10-19154 (-90432), chr10-19193 (-75887), chr10-7630 (-9149)
Commd1	chr11-40420 (-3058)
Crabp1	chr9-13673 (+23161), chr9-4651 (+57177)
Crmp1	chr5-24006 (-138), chr5-24400 (+4107), chr5-18120 (+46458)
Crx	chr7-31398 (-1509)
Crybg3	chr16-10594 (-45216), chr16-11462 (+80708)
Csrnp3	chr2-3621 (-177191), chr2-13866 (+15), chr2-33409 (+195572), chr2-16356 (+196299)
Csrp2	chr10-18488 (-125501), chr10-11635 (+97), chr10-21333 (+11542), chr10-15574 (+72076)
Ctif	chr18-7857 (-43151), chr18-12410 (-26776), chr18-11927 (-18657), chr18-8118 (+1116), chr18-4816 (+87032), chr18-9591 (+90268), chr18-11303 (+99651), chr18-5553 (+117899), chr18-4964 (+186587), chr18-11258 (+194243), chr18-10735 (+262857), chr18-10284 (+319016), chr18-10216 (+321986), chr18-9513 (+324155), chr18-10985 (+326212), chr18-9041 (+327976)
Ctnna2	chr6-5275 (-164), chr6-19398 (+345385), chr6-11492 (+735654)
Ctps	chr4-18809 (-13)
Ctxn1	chr8-27131 (+101)
Cxcr4	chr1-8422 (-413825), chr1-19211 (-240805), chr1-14329 (-610), chr1-20058 (+920), chr1-26041 (+40426), chr1-18933 (+119694)
Cxxc4	chr3-20016 (-692370), chr3-19029 (-482347), chr3-10161 (-481683), chr3-3117 (-360068), chr3-18771 (-64235), chr3-11733 (-684), chr3-13344 (+3084), chr3-19483 (+66655)
Cyb5r4	chr9-25009 (+99)
D17H6S56E-5	chr17-11326 (-725)
D630045J12Rik	chr6-17047 (-167)
D930015E06Rik	chr3-15949 (+266), chr3-6565 (+59539)
Dazap1	chr10-21063 (-3739), chr10-10545 (-60)
Dbf4	chr5-6282 (+21)
Dbn1	chr13-13226 (+673), chr13-13689 (+13228), chr13-10527 (+15979)
Dck	chr5-20529 (+104)
Dctpp1	chr7-26542 (+12), chr7-34904 (+6497)
Ddi2	chr4-6925 (-11705), chr4-22543 (-52)
Ddx21	chr10-9701 (+72)
Ddx39	chr8-8627 (+145), chr8-23170 (+9379)
Dek	chr13-9155 (+86), chr13-6970 (+52044)
Depdc1a	chr3-7135 (-43)
Depdc1b	chr13-10747 (+53)
Dhfr	chr13-15194 (+160)
Dhx9	chr1-14012 (+327)
Dlc1	chr8-24241 (+324902), chr8-13358 (+389296), chr8-24944 (+405950)
Dlgap3	chr4-25221 (-3847), chr4-15203 (+54740), chr4-21733 (+63184)
Dlgap5	chr14-8298 (+63)
Dll1	chr17-20783 (+119), chr17-20913 (+32653), chr17-22936 (+52599), chr17-12360 (+127789), chr17-10123 (+167374)
Dll3	chr7-29344 (+284), chr7-32021 (+3132)
Dll4	chr2-36627 (-25064), chr2-25264 (-11581), chr2-39215 (-3304), chr2-39391 (-591), chr2-39724 (+12124)
Dna2	chr10-15964 (+33)
Dnajb14	chr3-11886 (-2796), chr3-17548 (+127)
Dnajc2	chr5-10668 (-1559), chr5-27178 (+210)
Dnajc21	chr15-19812 (+173)
Dnajc6	chr4-25637 (-53672), chr4-27766 (+216)
Dnajc9	chr14-9421 (-4666), chr14-10819 (+38), chr14-9397 (+10300)
Dnmt1	chr9-19576 (-22688), chr9-20204 (-19832), chr9-11735 (+249)
Dnmt3b	chr2-37303 (+165), chr2-26733 (+63763)
Doc2b	chr11-29166 (-117404), chr11-31474 (-33), chr11-34910 (+857), chr11-39379 (+26674)
Dock11	chrX-5219 (+348)
Donson	chr16-8115 (-6146), chr16-7752 (-30)
Dpf1	chr7-16520 (-6742), chr7-24112 (-2651), chr7-7223 (+573), chr7-32402 (+3893), chr7-30139 (+14689), chr7-19719 (+79549), chr7-24743 (+88068), chr7-10056 (+127188), chr7-18535 (+128288), chr7-32479 (+135006), chr7-23311 (+148353)
Dpm1	chr2-38324 (-304)
Dpp6	chr5-19110 (-231536), chr5-17478 (-144650), chr5-20507 (+25998), chr5-17088 (+212911)
Dpysl3	chr18-6350 (-44779), chr18-11553 (+339), chr18-12341 (+71279), chr18-13233 (+113383)
Dscam	chr16-12660 (-122724), chr16-4482 (-101706), chr16-10486 (+4961)
Dsn1	chr2-38072 (-51612), chr2-27843 (-23754), chr2-28890 (+190)
Dtl	chr1-26410 (-37)
Dtx4	chr19-10086 (-16241), chr19-7938 (+391), chr19-5465 (+1681), chr19-10644 (+12630), chr19-10449 (+17558), chr19-6773 (+26427)
Dtymk	chr1-5165 (-2181), chr1-4075 (+20)
Dusp26	chr8-21324 (-249219), chr8-4191 (-165488), chr8-11237 (-57416), chr8-21969 (+7697)
Dusp4	chr8-16747 (+87), chr8-21129 (+8972)
Dusp5	chr19-13027 (-107834), chr19-11275 (+71)
Dut	chr2-37074 (+266)
Dynll1	chr5-14114 (-18717), chr5-16740 (+241)
E2f1	chr2-17051 (-7745), chr2-33433 (-4468), chr2-34914 (+475)
E2f2	chr4-22286 (-24452), chr4-16428 (-12332), chr4-24231 (-8700), chr4-14275 (+284), chr4-31344 (+8018)
E2f7	chr10-22488 (-289771), chr10-15267 (-11958), chr10-24428 (-57), chr10-18488 (+49207)
E2f8	chr7-25449 (-310413), chr7-25467 (-281229), chr7-21354 (-278843), chr7-15344 (-252000), chr7-27964 (-244557), chr7-33906 (-240411), chr7-28726 (-148315), chr7-28660 (-78242), chr7-28638 (-47509), chr7-26812 (-33821), chr7-21615 (-491)
E330009J07Rik	chr6-6761 (+393)
Ect2	chr3-17686 (+156), chr3-19476 (+319279), chr3-2494 (+512274), chr3-13791 (+513033)
Eef1e1	chr13-2926 (+140)
Egflam	chr15-8756 (-112), chr15-21300 (+134327), chr15-3280 (+171904), chr15-19067 (+203992)
Ehd2	chr7-20829 (+105)
Eif1a	chr18-10276 (+109), chr18-4324 (+3829)
Eif1ad	chr19-7145 (-15)
Eif1ax	chrX-5591 (-1)
Eif2s1	chr12-5627 (+17)
Elavl3	chr9-10423 (-2729)
Elavl4	chr4-34703 (-64801), chr4-30857 (+157775), chr4-27482 (+236001), chr4-34328 (+257886)
Elmo1	chr13-14007 (+494), chr13-10234 (+207406), chr13-10698 (+221215)
Elovl2	chr13-11532 (+64)
Eme1	chr11-19711 (0)
Eml1	chr12-19371 (-58847), chr12-16029 (-57105), chr12-7367 (+244), chr12-18974 (+12854)
Enc1	chr13-4580 (-2996), chr13-8301 (-1415), chr13-9103 (+150)
Epb4.1	chr4-17134 (-4649), chr4-15240 (-1538), chr4-30379 (+266)
Epb4.1l3	chr17-13601 (-484422), chr17-9412 (-319594), chr17-13826 (-315128), chr17-7957 (-80693), chr17-5843 (+249), chr17-13411 (+192642)
Epb4.1l4a	chr18-10207 (-72989), chr18-12390 (+611), chr18-11883 (+200137), chr18-10979 (+212393)
Epha3	chr16-10626 (-204988), chr16-9148 (+3), chr16-12588 (+6951)
Epha8	chr4-31437 (+51472)
Ephb2	chr4-28131 (-5290), chr4-25133 (+17), chr4-31424 (+15690), chr4-26154 (+62864), chr4-25983 (+80219), chr4-31406 (+86086), chr4-20507 (+131323), chr4-31388 (+196893)
Ercc6l	chrX-2814 (-34)
Eri1	chr8-18454 (+117)
Eri2	chr7-15242 (+22)
Esco2	chr14-3005 (-3559), chr14-12213 (+157)
Espl1	chr15-2325 (+8)
Esrrg	chr1-25020 (-558101), chr1-20481 (-388341), chr1-14292 (-345841), chr1-25171 (-190170), chr1-14867 (-23050), chr1-12131 (-46)
Etaa1	chr11-15213 (-991218), chr11-34845 (-962957), chr11-42953 (-923393), chr11-43241 (-651186), chr11-18458 (+146), chr11-30531 (+203324), chr11-38489 (+267911)
Etv4	chr11-26110 (-29440), chr11-21883 (-28066), chr11-26982 (+498)
Exo1	chr1-12773 (+67), chr1-10496 (+55738)
Exosc7	chr9-15353 (-169)
Exosc8	chr3-13252 (+150)
Ezh2	chr6-14468 (-193381), chr6-9101 (-186625), chr6-2832 (-183432), chr6-14575 (-56015), chr6-13157 (+135)
Faah	chr4-16165 (+204), chr4-17433 (+37037), chr4-23478 (+54892)
Fabp5	chr3-6833 (-64640), chr3-17166 (-2949), chr3-13074 (+237)
Fam107b	chr2-36152 (-54353), chr2-26434 (+286), chr2-31148 (+56005), chr2-31956 (+551057), chr2-21543 (+589235)
Fam110a	chr2-34838 (+189), chr2-36393 (+6126), chr2-23735 (+9176), chr2-15701 (+38714)
Fam111a	chr19-10086 (-55286)
Fam122b	chrX-5038 (+376)
Fam171a1	chr2-21516 (+260), chr2-35370 (+110858)
Fam64a	chr11-20360 (-209), chr11-24515 (+10384)
Fam65b	chr13-12399 (-156565), chr13-7710 (+421), chr13-11393 (+18380), chr13-14159 (+48853), chr13-6105 (+75152)
Fam83d	chr2-10104 (-100275), chr2-40132 (-57)
Fanca	chr8-25111 (+27)
Fancd2	chr6-21906 (-205)
Fanci	chr7-4473 (-3471), chr7-18824 (-30)
Fat3	chr9-13681 (-123229), chr9-16216 (+25187), chr9-3218 (+162641), chr9-24574 (+165367)
Fbln1	chr15-15843 (-54428), chr15-11907 (+109977)
Fbxl18	chr5-25727 (-6890), chr5-28694 (+264), chr5-22900 (+15809), chr5-4619 (+17604), chr5-18607 (+72120)
Fbxo5	chr10-9417 (+113)
Fbxw7	chr3-14848 (-207249), chr3-11306 (-206365), chr3-10697 (-137201), chr3-18586 (-7)
Fez1	chr9-9954 (+595), chr9-15300 (+83866), chr9-22985 (+101284), chr9-16062 (+139684), chr9-9426 (+243771)
Fgd6	chr10-16579 (-86), chr10-17326 (+80424)
Fgf15	chr7-17642 (-160), chr7-12781 (+10442)
Fignl1	chr11-16202 (-35843), chr11-32482 (-11530), chr11-11184 (-159), chr11-5982 (+20151)
Fkbp3	chr12-13090 (-1858), chr12-2295 (+52)
Fmn2	chr1-17066 (+831)
Fn1	chr1-9603 (-470692), chr1-25368 (-200)
Fnbp1l	chr3-18016 (-19382), chr3-19584 (-49)
Foxm1	chr6-9552 (-3771), chr6-15322 (-151)
Foxn4	chr5-20312 (-11412), chr5-31370 (+25259), chr5-7294 (+97791), chr5-20370 (+98942)
Foxp4	chr17-21832 (-140968), chr17-7734 (-117345), chr17-13491 (-105033), chr17-12773 (-52209), chr17-20299 (-49691), chr17-15034 (+437), chr17-21633 (+46125), chr17-18978 (+51285), chr17-14536 (+59652)
Frmd4a	chr2-31148 (-635286), chr2-31956 (-140234), chr2-21543 (-102056), chr2-36791 (+214), chr2-24594 (+1624), chr2-16318 (+91760), chr2-41384 (+107476), chr2-23258 (+142349), chr2-29754 (+158899)
Frmpd1	chr4-32518 (-21049), chr4-26704 (-144), chr4-9642 (+24197), chr4-14750 (+95432)
Fscn1	chr5-21085 (-27818), chr5-27451 (-24707), chr5-23133 (-23869), chr5-27424 (+182), chr5-23181 (+1831), chr5-27421 (+3192), chr5-31592 (+14543)
Fstl5	chr3-15521 (-65511), chr3-11413 (+284)
Fzd2	chr11-28382 (+492), chr11-32157 (+20018)
G2e3	chr12-13313 (-649599), chr12-19899 (-404453), chr12-8435 (-348457), chr12-15700 (-346367), chr12-17659 (-18)
G3bp1	chr11-36608 (-369), chr11-17816 (+28424), chr11-36581 (+49350)
Gabpb1	chr2-36403 (+215)
Gabrb3	chr7-11995 (+939), chr7-17505 (+808723)
Gad1	chr2-25588 (-637), chr2-18613 (+1487), chr2-34961 (+67521)
Gad2	chr2-28361 (-217448), chr2-34402 (+722), chr2-39647 (+122389)
Gar1	chr3-15206 (+212)
Gars	chr6-14063 (-20807), chr6-18537 (+359), chr6-21147 (+79524)
Gas2l3	chr10-20940 (+117), chr10-11663 (+99034)
Gdap1	chr1-25181 (-21685), chr1-13266 (+149)
Gdpd1	chr11-10113 (+125), chr11-11735 (+63330)
Gen1	chr12-14292 (-218)
Gfra1	chr19-8816 (-14974), chr19-10070 (+116), chr19-6580 (+233854)
Gins1	chr2-5812 (+121)
Gins2	chr8-25107 (-30213), chr8-28077 (-28998), chr8-12634 (-6889), chr8-18691 (+150), chr8-23214 (+25338), chr8-20358 (+29382), chr8-9055 (+39245), chr8-14943 (+52430), chr8-24852 (+56686), chr8-24808 (+67977), chr8-24801 (+70311), chr8-27811 (+84464), chr8-22289 (+90730)
Gins3	chr8-24194 (+27)
Gjc1	chr11-24595 (+42204), chr11-19124 (+45313), chr11-30327 (+48390)
Gli1	chr10-2192 (+818), chr10-13440 (+14814)
Glrx3	chr7-13707 (+175), chr7-33896 (+40735), chr7-9071 (+165607), chr7-9087 (+646610)
Gmnn	chr13-11320 (+221), chr13-6105 (+48061), chr13-14159 (+74360), chr13-11393 (+104833)
Gmps	chr3-6038 (+230), chr3-10795 (+63969)
Gnb2l1	chr11-36353 (-811628), chr11-24626 (-9845), chr11-10792 (+21)
Gnb3	chr6-18523 (-7271), chr6-18836 (+104)
Gng2	chr14-13881 (-90419), chr14-10437 (+344)
Gng3	chr19-12798 (+1304)
Gprin1	chr13-9964 (-9747), chr13-14839 (+174)
Gpsm2	chr3-18534 (-152)
Gria2	chr3-18027 (-250)
Grik2	chr10-23240 (+532305)
Grik3	chr4-11651 (-330205), chr4-23960 (+75357), chr4-18847 (+82511), chr4-31227 (+83542), chr4-32952 (+212451), chr4-14727 (+472231), chr4-9934 (+499666)
Gstcd	chr3-17883 (+26)
Gstm7	chr3-19322 (+184)
Gtf2a2	chr9-24162 (+130)
Gtpbp4	chr13-9582 (-113)
Gtse1	chr15-17242 (-200), chr15-6848 (+8166)
H1fx	chr6-12860 (+208)
H2afv	chr11-42817 (-20911), chr11-5635 (-14)
H2afx	chr9-11762 (+471)
H2afy2	chr10-12792 (-193074), chr10-15710 (-95618), chr10-24330 (-94341), chr10-18650 (+700)
H2afz	chr3-15468 (-111477), chr3-11886 (+392)
Hat1	chr2-1419 (+432)
Haus1	chr18-7340 (+74), chr18-7910 (+34932), chr18-11473 (+53823)
Haus5	chr7-17183 (-15)
Haus6	chr4-10314 (+133)
Hdac2	chr10-24713 (+198), chr10-9065 (+39942)
Heg1	chr16-13996 (-123994), chr16-8448 (+460), chr16-6693 (+50273), chr16-13079 (+55696)
Hells	chr19-4510 (+256)
Hes6	chr1-23199 (-42856), chr1-5828 (-15605), chr1-23194 (-369)
Heyl	chr4-26972 (-13727), chr4-12607 (+210), chr4-21877 (+6299)
Hira	chr16-10994 (+138)
Hirip3	chr7-18438 (+337)
Hjurp	chr1-23911 (-6982), chr1-23807 (+1690)
Hmga1	chr17-14914 (-35829), chr17-16229 (-21686), chr17-23174 (-9274), chr17-15249 (-7295), chr17-21247 (-3709), chr17-11026 (+8)
Hmgb2	chr8-28327 (+130), chr8-15862 (+62753), chr8-20365 (+64631)
Hmgb3	chrX-4043 (-98), chrX-4338 (+836), chrX-3647 (+45657)
Hmmr	chr11-21969 (-397)
Hn1	chr11-28622 (+382)
Hn1l	chr17-14066 (+47)
Hnrnpa1	chr15-8200 (-334)
Hnrnpab	chr11-37825 (+325)
Hnrnph1	chr11-11330 (-12978), chr11-23603 (-6211), chr11-19962 (-33), chr11-41207 (+44254)
Hook1	chr4-20849 (-233264), chr4-20086 (-121248), chr4-14734 (-42831), chr4-23806 (-42251), chr4-24935 (+45), chr4-15078 (+61343)
Hprt	chrX-2453 (+51)
Hs3st4	chr7-20612 (-458420), chr7-31643 (-132446), chr7-16018 (-50172), chr7-21576 (+250)
Hspa12a	chr19-12965 (-70523), chr19-8843 (-43211), chr19-14134 (+100), chr19-5283 (+54397)
Hyls1	chr9-23164 (+1)
Ift74	chr4-26934 (+3)
Igf2bp2	chr16-12277 (+169), chr16-5618 (+1602)
Igfbp2	chr1-11180 (-105475), chr1-22545 (+288), chr1-25889 (+30588), chr1-16150 (+45867), chr1-25899 (+46706), chr1-18218 (+48238)
Iglon5	chr7-14368 (-5579), chr7-21216 (-60), chr7-21081 (+24112)
Igsf21	chr4-27265 (-12283), chr4-33316 (+524), chr4-29815 (+9279), chr4-29693 (+40637), chr4-20012 (+216521)
Igsf9	chr1-21451 (+747), chr1-25908 (+7932)
Ilf2	chr3-3527 (+37)
Ina	chr19-6319 (-144978), chr19-8466 (-138587), chr19-15025 (-52498), chr19-3455 (-23358)
Incenp	chr19-12317 (-12111), chr19-12961 (+63)
Insm1	chr2-12370 (-7011), chr2-8375 (-3611), chr2-16705 (+726), chr2-22873 (+4659), chr2-8828 (+103384), chr2-26274 (+108977), chr2-17668 (+193111)
Iqgap3	chr3-13506 (-5)
Iqsec3	chr6-19916 (-51117), chr6-17353 (-25720), chr6-16654 (+227), chr6-16809 (+68084)
Itga6	chr2-37285 (+271), chr2-34258 (+25742)
Itprip	chr19-15174 (+9285), chr19-12661 (+36720)
Ivns1abp	chr1-10849 (-334901), chr1-26204 (-186337), chr1-14767 (+303)
Kcna5	chr6-16064 (-28488), chr6-5665 (-18431)
Kcnab3	chr11-39504 (-2756), chr11-37256 (-82), chr11-18281 (+14584), chr11-13684 (+39110), chr11-41367 (+40146)
Kcnc2	chr10-5420 (+32)
Kcnd3	chr3-15629 (-373844), chr3-10514 (-337825), chr3-12266 (-48349), chr3-20562 (-415), chr3-18300 (+77597), chr3-12498 (+86545)
Kcnq2	chr2-34067 (+62792), chr2-36262 (+74773)
Kctd20	chr17-22945 (+42)
Kdm1a	chr4-20896 (+146)
Khdrbs1	chr4-20067 (-43010), chr4-21707 (+47)
Kif11	chr19-7929 (-120)
Kif14	chr1-24135 (-1588), chr1-24754 (+57163)
Kif15	chr9-10104 (-76)
Kif18a	chr2-33380 (-2503), chr2-41695 (+129)
Kif19a	chr11-35985 (-20089), chr11-33900 (-154), chr11-16096 (+24022), chr11-39044 (+26639)
Kif20a	chr18-4284 (-46)
Kif20b	chr19-11120 (+15)
Kif22	chr7-34021 (+77)
Kif23	chr9-13337 (-1314), chr9-16944 (+225)
Kif24	chr4-24327 (-132), chr4-28105 (+74531)
Kif2c	chr4-18056 (-6817), chr4-29182 (+99)
Kif3a	chr11-42443 (-28189), chr11-29172 (-53)
Kif4	chrX-4888 (+242)
Kifc1	chr17-23685 (-35)
Kifc5b	chr17-13414 (-31966), chr17-16661 (-30779), chr17-15366 (-24474), chr17-7662 (-48)
Klf7	chr1-11597 (-324824), chr1-18706 (-291260), chr1-24631 (-240832), chr1-24706 (-93), chr1-18201 (+126897), chr1-16248 (+301363)
Klhl23	chr2-21494 (+491)
Klhl29	chr12-20035 (+839), chr12-18384 (+107299), chr12-12657 (+148584), chr12-18439 (+183454), chr12-16618 (+232936), chr12-17405 (+238554), chr12-15654 (+255787), chr12-14424 (+287046)
Kntc1	chr5-30321 (-337)
Lbr	chr1-14749 (-46669), chr1-27072 (+1)
Lca5	chr9-4419 (-6985), chr9-11278 (-37)
Lcorl	chr5-23783 (-490077), chr5-31207 (+350)
Lhfpl4	chr6-11269 (+95542), chr6-17649 (+115702)
Lhx9	chr1-13710 (-6100)
Lig1	chr7-22034 (-175)
Limd2	chr11-36223 (+396)
Lin54	chr5-19536 (+237), chr5-26758 (+2011), chr5-12165 (+71099)
Lin9	chr1-11635 (-6)
Lingo1	chr9-16380 (-162443), chr9-22998 (-112806), chr9-22608 (-82578), chr9-20994 (-81620), chr9-21927 (+41721), chr9-17346 (+48615), chr9-10433 (+84443), chr9-21309 (+132095), chr9-25298 (+168438), chr9-25058 (+177689), chr9-18930 (+178859)
Lmnb1	chr18-6185 (-85289), chr18-6758 (+426)
Lmnb2	chr10-13905 (+258)
Lpl	chr8-11583 (+143147)
Lrp11	chr10-12447 (+253)
Lrp12	chr15-16066 (+140)
Lrrfip1	chr1-25510 (-54661), chr1-18971 (-36071), chr1-16143 (-36), chr1-3541 (+2487), chr1-8557 (+45678)
Lrrn1	chr6-13777 (+180), chr6-16549 (+1388)
Lrrn3	chr12-15812 (-192), chr12-10010 (+176515)
Lrrtm1	chr6-14763 (-720178), chr6-8978 (-166765), chr6-11492 (+1199), chr6-19398 (+391468)
Lsm11	chr11-24600 (+402), chr11-11475 (+18059)
Lsm12	chr11-41723 (-4591), chr11-15386 (+265)
Lsm2	chr17-6383 (-24)
Lsm3	chr6-11578 (-219), chr6-20610 (+83330)
Lsm6	chr8-10291 (+136), chr8-22003 (+78362)
Lyar	chr5-19854 (-152)
Mad2l1	chr6-19011 (-136083), chr6-11230 (+50)
Magoh	chr4-30961 (-59753), chr4-15540 (-49840), chr4-15537 (-42799), chr4-22967 (-34695), chr4-7899 (+58)
Mak16	chr8-23861 (+56)
Manf	chr9-19175 (-223)
Map3k9	chr12-14337 (-26287), chr12-9537 (-7663), chr12-12572 (+122)
Mapk8ip2	chr15-19140 (-38), chr15-10952 (+21711)
Marcks	chr10-21403 (-2285), chr10-23011 (-14), chr10-14029 (+1867), chr10-9065 (+124440)
Marcksl1	chr4-34240 (-12803), chr4-18824 (-1917), chr4-16937 (+383)
Mast1	chr8-14362 (+244), chr8-27923 (+8272)
Mastl	chr2-33724 (-229)
Maz	chr7-32044 (-107)
Mboat1	chr13-3937 (-51307), chr13-5964 (+6), chr13-13100 (+123585)
Mbp	chr18-6780 (-12776), chr18-10869 (+321), chr18-10005 (+10022), chr18-8799 (+56908), chr18-11945 (+92594)
Mbtd1	chr11-34195 (+104)
Mcam	chr9-16571 (-8593), chr9-22572 (-3763), chr9-13443 (+411)
Mcm10	chr2-8730 (-35)
Mcm2	chr6-12892 (-3291), chr6-14254 (+128)
Mcm3	chr1-18333 (+52)
Mcm4	chr16-5566 (-109)
Mcm5	chr8-10912 (-219)
Mcm6	chr1-18447 (-45607), chr1-26131 (+135)
Mcm7	chr5-26742 (+719)
Mcm8	chr2-39001 (-105)
Mdk	chr2-35521 (+54), chr2-19115 (+2130), chr2-37638 (+8275)
Mdm1	chr10-8203 (-146821), chr10-11973 (-38438), chr10-19022 (+30)
Me2	chr18-8238 (-162)
Meaf6	chr4-18447 (+146), chr4-32971 (+14538)
Megf6	chr4-22793 (+36546), chr4-17254 (+75944)
Meis2	chr2-16774 (-1462), chr2-32853 (+2264), chr2-21834 (+55678), chr2-7883 (+209046)
Melk	chr4-12679 (-127509), chr4-11884 (-67124), chr4-14141 (-8075), chr4-10220 (+106), chr4-29228 (+207907), chr4-19970 (+218456), chr4-29282 (+257455), chr4-32540 (+264049), chr4-20233 (+333070), chr4-6390 (+363497), chr4-20335 (+403021)
Metap1d	chr2-30504 (+120), chr2-14561 (+13939)
Mex3a	chr3-11385 (-22356), chr3-14155 (-19509), chr3-13228 (-10114), chr3-13857 (-5972), chr3-18274 (+99), chr3-14277 (+4327)
Mex3b	chr7-16011 (-675), chr7-19089 (+2086)
Mfap4	chr11-40419 (-1760)
Mfng	chr15-15856 (-23045), chr15-10016 (+467)
Mgat5b	chr11-16132 (-33427), chr11-43083 (+74), chr11-43040 (+99730), chr11-35330 (+138577), chr11-29245 (+153546), chr11-21181 (+158084), chr11-42588 (+162707), chr11-20319 (+188334)
Mib1	chr18-11713 (+463), chr18-7383 (+101455), chr18-7373 (+160439)
Mis12	chr11-31993 (-170)
Mis18bp1	chr12-15828 (-223)
Mki67	chr7-24547 (-626660), chr7-11181 (-365515), chr7-9353 (-330814), chr7-21594 (-137314), chr7-24058 (-120755), chr7-16027 (-52421), chr7-28620 (-43130), chr7-23932 (-19722), chr7-28651 (+17), chr7-20768 (+46794), chr7-28711 (+84401), chr7-21439 (+103971)
Mllt11	chr3-12624 (-1545), chr3-14318 (-194)
Mms22l	chr4-18996 (-984260), chr4-7093 (+86), chr4-19473 (+78010)
Mn1	chr5-16231 (-3015), chr5-19277 (+1636), chr5-28426 (+111891), chr5-31974 (+113715), chr5-13925 (+121309), chr5-21465 (+137698)
Mns1	chr9-13725 (-30120), chr9-15637 (-137), chr9-11104 (+19893)
Mob1a	chr6-19712 (+35)
Mphosph10	chr7-26185 (-68)
Mpp6	chr6-12133 (+53), chr6-17393 (+2737), chr6-8910 (+151400)
Mpped2	chr2-15698 (-609229), chr2-20011 (-498328), chr2-6551 (-337166), chr2-14782 (-262024), chr2-30084 (-42933), chr2-17498 (+965)
Mre11a	chr9-17035 (+35)
Mrpl18	chr17-21541 (+42)
Mrpl47	chr3-10818 (+97)
Msh2	chr17-7352 (+361), chr17-11855 (+19779), chr17-22246 (+74089)
Msh6	chr17-12227 (-25887), chr17-16837 (+122)
Msra	chr14-8710 (-131812), chr14-12838 (+15337), chr14-6186 (+253925), chr14-10457 (+256064), chr14-7932 (+329985)
Mtcp1	chrX-775 (-30)
Mtcp1	chrX-775 (-8)
Mthfd1l	chr10-12220 (-52455), chr10-14303 (+316), chr10-24555 (+23518), chr10-24613 (+134592)
Mum1	chr10-11180 (-35755), chr10-7792 (-26719), chr10-17287 (+142)
Mxd3	chr13-10870 (-168), chr13-10677 (+1521)
Myb	chr10-21447 (-28321), chr10-13301 (-150), chr10-21385 (+1544), chr10-16173 (+2698), chr10-11362 (+15773), chr10-15125 (+51227), chr10-18066 (+58733), chr10-23361 (+78349), chr10-16146 (+105428), chr10-25143 (+194683), chr10-15695 (+206609)
Mybl1	chr1-22637 (-19), chr1-13990 (+41045)
Mybl2	chr2-34424 (-6468), chr2-14286 (-3)
Mycn	chr12-9889 (-273162), chr12-19038 (-267353), chr12-9414 (+1181)
Myef2	chr2-35060 (+189)
Myh10	chr11-42704 (-78)
Myo1b	chr1-14223 (+201), chr1-11403 (+19742), chr1-6394 (+265266), chr1-7663 (+318735)
Myo5a	chr9-11949 (+46)
Myt1l	chr12-9765 (-743494), chr12-19935 (-711185), chr12-19508 (-444573), chr12-14796 (-237298), chr12-13805 (-171285), chr12-11893 (-159888), chr12-11240 (+147718), chr12-16837 (+309241), chr12-6819 (+354845), chr12-13886 (+378868)
Naa38	chr6-4220 (+90)
Nacad	chr11-36682 (+247)
Nap1l1	chr10-11130 (-98439), chr10-17037 (-7062)
Nasp	chr4-30645 (+547)
Ncapd2	chr6-23443 (-418)
Ncapg	chr5-15342 (-129)
Ncapg2	chr12-18641 (+13)
Ncaph	chr2-26139 (+116)
Ndc80	chr17-20516 (-32)
Ndrg1	chr15-19618 (-131699), chr15-7591 (-129422), chr15-7817 (-69955), chr15-22528 (-49657), chr15-5119 (+337), chr15-20711 (+17996), chr15-17626 (+54665), chr15-12705 (+65153)
Ndst3	chr3-18976 (+589), chr3-8091 (+182113)
Ndufa4l2	chr10-23062 (-2621)
Nedd1	chr10-8243 (+196), chr10-14278 (+386179), chr10-13174 (+389140), chr10-24821 (+473511), chr10-19948 (+559563), chr10-22277 (+686040)
Nek2	chr1-3727 (-3254), chr1-26373 (+32), chr1-26366 (+13568)
Neurod1	chr2-40874 (-42743), chr2-13205 (-2609), chr2-6751 (-328), chr2-33549 (+2328)
Neurod4	chr10-10585 (+16869)
Neurog2	chr3-8564 (-7644), chr3-12057 (+477), chr3-17716 (+6896), chr3-14545 (+13310), chr3-15384 (+73100), chr3-10389 (+80149), chr3-15974 (+95096), chr3-8923 (+96165)
Nfatc2ip	chr7-24083 (+16)
Nfil3	chr13-13685 (-128758), chr13-6068 (-2074), chr13-8633 (-37), chr13-7510 (+2460)
Nfyb	chr10-16470 (-47939), chr10-10220 (+188)
Nhlrc3	chr3-17327 (-191)
Nhp2	chr11-15606 (-3940), chr11-37697 (-1821), chr11-43312 (-54)
Nhs	chrX-5611 (-108113), chrX-1424 (-107234), chrX-5204 (+355)
Nhsl1	chr10-19741 (-88804), chr10-10356 (+57), chr10-17137 (+23538), chr10-17134 (+45785), chr10-15548 (+101102), chr10-9227 (+118890)
Nkain1	chr4-18813 (+171), chr4-30637 (+42123), chr4-18785 (+53658), chr4-8029 (+59631)
Nkain4	chr2-34196 (+250)
Nmral1	chr16-13105 (+167)
Nnat	chr2-30315 (-134483), chr2-26588 (-128031), chr2-31463 (-125346), chr2-41584 (-101744), chr2-40818 (-95244), chr2-40894 (+1382)
Nop56	chr2-27922 (+13)
Nop58	chr1-4832 (+24)
Nova2	chr7-22752 (+32625)
Nphp1	chr2-13470 (-3539), chr2-26503 (+108)
Nphp4	chr4-24842 (-471), chr4-25373 (+13392), chr4-23164 (+34416), chr4-34310 (+146929), chr4-29401 (+147899), chr4-10594 (+697746), chr4-19416 (+711591), chr4-19977 (+746715), chr4-21875 (+939635)
Npm1	chr11-11949 (+251)
Nr2e3	chr9-9204 (-507410), chr9-19559 (-360113), chr9-17739 (-126652), chr9-16588 (-19478), chr9-25519 (-2539)
Nrl	chr14-8568 (+3327)
Nrm	chr17-17412 (+90)
Nrxn2	chr19-9613 (-26558), chr19-11610 (-9533), chr19-7739 (+25092), chr19-11898 (+69984), chr19-12539 (+74470)
Nsg1	chr5-19498 (-38133), chr5-32323 (+279)
Nsg2	chr11-26692 (+41), chr11-19931 (+161631)
Nsl1	chr1-21821 (-38)
Nsmce4a	chr7-28302 (+280), chr7-6577 (+13775)
Nuak1	chr10-22709 (-129), chr10-25072 (+2521)
Nuak2	chr1-20423 (+170), chr1-18519 (+6845), chr1-15000 (+39868), chr1-15028 (+51370)
Nudcd2	chr11-21969 (+152)
Nudt5	chr2-37057 (+107)
Nuf2	chr1-19077 (-158), chr1-24783 (+622876)
Nup107	chr10-12398 (-28)
Nup205	chr6-15698 (+336), chr6-22403 (+75188), chr6-14101 (+111395)
Nup210	chr6-9515 (+114), chr6-21894 (+128339), chr6-10086 (+334511), chr6-18265 (+380490), chr6-21609 (+388097)
Nup37	chr10-12816 (-56)
Nup62	chr7-8926 (+225)
Nup85	chr11-19342 (+111)
Nupl1	chr14-3383 (-42), chr14-12464 (+74135)
Nusap1	chr2-8077 (-23790), chr2-37180 (+195)
Nutf2	chr8-6846 (+161)
Nxph4	chr10-16535 (-42140), chr10-23146 (-35083), chr10-19579 (-8020), chr10-21546 (-3398), chr10-18016 (-701)
Nxt1	chr2-23686 (-17407), chr2-39819 (+54)
Oaz1	chr10-5937 (-29), chr10-15264 (+10832)
Odc1	chr12-10251 (-177676), chr12-19784 (-117872), chr12-5616 (+76), chr12-15217 (+9337), chr12-7617 (+12679), chr12-16824 (+31476), chr12-13519 (+76731)
Olfm1	chr2-31295 (-12229), chr2-41240 (-1393), chr2-37449 (+176), chr2-37218 (+72642), chr2-33888 (+131215), chr2-20955 (+169413), chr2-16646 (+209838), chr2-27169 (+212521), chr2-26740 (+214269)
Olig2	chr16-11978 (+1384)
Onecut2	chr18-834 (+420), chr18-7530 (+2373), chr18-8789 (+3455), chr18-5394 (+126405)
Orc6	chr8-26456 (-40)
Otx2	chr14-11315 (+128907)
Pa2g4	chr10-11034 (-17902), chr10-22455 (+2)
Pabpc4	chr4-21877 (-43056), chr4-13223 (-32)
Pafah1b3	chr7-32798 (+368), chr7-17332 (+14199), chr7-34523 (+15729), chr7-24635 (+18457)
Panx1	chr9-10962 (+221), chr9-15899 (+29708)
Pard6g	chr18-11711 (-41763), chr18-5940 (-6349), chr18-3084 (+1318)
Parp6	chr9-7352 (-32290), chr9-25036 (+121)
Pask	chr1-8164 (-564)
Pbk	chr14-8153 (+210)
Pbrm1	chr14-15088 (-3572)
Pbx3	chr2-33333 (-31), chr2-28154 (+398623)
Pcdh17	chr14-9753 (+211), chr14-7452 (+3425)
Pcdh19	chrX-3721 (-3330), chrX-5229 (+16)
Pcgf3	chr5-15591 (+325)
Pcgf6	chr19-6393 (+162)
Pcna	chr2-23453 (+297)
Pde5a	chr3-18016 (-90223), chr3-19588 (+865)
Pdk3	chrX-4489 (-79197), chrX-5185 (+39)
Pdp1	chr4-14872 (+176), chr4-16490 (+51743), chr4-17572 (+204099)
Pdzrn3	chr6-13542 (-95769), chr6-13454 (+219), chr6-19798 (+69460), chr6-21386 (+93219), chr6-16945 (+110908)
Peg12	chr7-34029 (+430), chr7-24261 (+2077)
Peli2	chr14-15766 (+290)
Pgls	chr8-15962 (-19194), chr8-21868 (+109)
Pgm2l1	chr7-7039 (+399)
Phf6	chrX-4357 (-4)
Phtf2	chr5-19679 (+37)
Pif1	chr9-18731 (-40), chr9-12047 (+18431)
Piga	chrX-1148 (-37574), chrX-3009 (-158)
Pkmyt1	chr17-22322 (-26305), chr17-18414 (-19989), chr17-19359 (+227)
Pla2g4b	chr2-37679 (-5950)
Plcxd2	chr16-9746 (-12448), chr16-9031 (-41), chr16-4133 (+42545)
Plekha6	chr1-17256 (-99917), chr1-10832 (-68438), chr1-7173 (-64637), chr1-15121 (-63515), chr1-13840 (-44450), chr1-12652 (-23129), chr1-14722 (+22268)
Plk1	chr7-23525 (-158)
Plk4	chr3-11514 (+311)
Plxna1	chr6-23004 (-190915), chr6-15516 (+680), chr6-12990 (+13922), chr6-16001 (+65314)
Plxna2	chr1-21253 (+64), chr1-10632 (+154318), chr1-18795 (+197222), chr1-20149 (+259787)
Pmf1	chr3-15968 (+162), chr3-7600 (+2912)
Pms2	chr5-25724 (-161)
Pno1	chr11-19041 (-167), chr11-11912 (+51103)
Poc1b	chr10-15326 (-21920), chr10-6725 (+651)
Podxl	chr6-8760 (-374503), chr6-20942 (-100787), chr6-10753 (-96875), chr6-21086 (+198), chr6-15345 (+38252), chr6-21998 (+45983)
Podxl2	chr6-18241 (-549)
Pola1	chrX-5373 (-57)
Pola2	chr19-13201 (+39837)
Pold1	chr7-31323 (-4636), chr7-34566 (+77)
Pold2	chr11-15284 (-8177), chr11-19305 (+26)
Pold3	chr7-12875 (+123)
Pole	chr5-32082 (-90)
Pole3	chr4-32094 (+44)
Polh	chr17-7873 (-343)
Polq	chr16-1668 (+162), chr16-6692 (+97714)
Ppa1	chr10-13383 (-22676), chr10-8365 (+131)
Ppat	chr5-25431 (+139)
Ppfia3	chr7-27184 (-3726), chr7-26210 (-393), chr7-18234 (+5196), chr7-32909 (+25364), chr7-22541 (+26775)
Ppil1	chr17-16457 (-4829), chr17-14065 (+97), chr17-18361 (+4393), chr17-18403 (+17406)
Ppip5k2	chr1-10450 (-206800), chr1-24570 (+382)
Ppp1r14b	chr19-14974 (-4981), chr19-9337 (-299)
Ppp1r14c	chr10-24300 (+698), chr10-21514 (+165259)
Prc1	chr7-8265 (+65)
Prdm1	chr10-11526 (-592579), chr10-16331 (-70813), chr10-15541 (-68459), chr10-20872 (-34472), chr10-22020 (-15758), chr10-6944 (-35)
Prdm11	chr2-41775 (-134740), chr2-19723 (-453), chr2-16531 (+9541), chr2-23090 (+12635), chr2-23445 (+13710), chr2-28814 (+16216), chr2-27271 (+26506), chr2-41654 (+31308)
Prdm13	chr4-25266 (-26458), chr4-17230 (-10106), chr4-15702 (-2874)
Prdm8	chr5-18544 (-13419), chr5-19855 (-11830), chr5-20727 (+226), chr5-16456 (+4998)
Prdx4	chrX-5252 (-9)
Prep	chr10-22020 (-592710), chr10-20872 (-573996), chr10-15541 (-540009), chr10-16331 (-537655), chr10-11526 (-15889), chr10-11600 (-141)
Prim1	chr10-2805 (+38)
Prim2	chr1-25581 (-333)
Prkar1b	chr5-30603 (+95)
Prmt1	chr7-33137 (+155), chr7-3930 (+2924)
Prom1	chr5-23572 (+503)
Prpf40a	chr2-18904 (-389), chr2-18730 (+262962)
Prr11	chr11-42233 (-587)
Psip1	chr4-14421 (+130)
Psmc3ip	chr11-42758 (+36)
Psrc1	chr3-12864 (-30), chr3-17401 (+5517), chr3-13861 (+18360), chr3-16602 (+26914)
Ptprk	chr10-12914 (+610)
Ptpro	chr6-18032 (+404), chr6-15317 (+112569), chr6-23106 (+203449), chr6-18349 (+219056)
Ptprt	chr2-18953 (-21729), chr2-22799 (+378922)
Ptpru	chr4-9655 (+782), chr4-29645 (+351269), chr4-24571 (+406835), chr4-30068 (+426186), chr4-30234 (+428307), chr4-29923 (+585042), chr4-28898 (+737596), chr4-8943 (+877745)
Pttg1	chr11-35313 (+92), chr11-28625 (+40867), chr11-28768 (+208970)
Pygo1	chr9-5827 (-11)
Rab3c	chr13-3392 (+1), chr13-13942 (+217127), chr13-9281 (+261119)
Racgap1	chr15-22212 (-18796), chr15-9933 (-17677), chr15-20018 (-13154), chr15-17363 (+68)
Rad18	chr6-12063 (-248643), chr6-21027 (-247245), chr6-8980 (-142625), chr6-18415 (-113249), chr6-23020 (+136)
Rad51	chr2-35653 (-13)
Rad51ap1	chr6-15139 (-77)
Rad54b	chr4-30888 (-82)
Rad54l	chr4-7217 (-113)
Ranbp1	chr16-8423 (-308)
Rangap1	chr15-19351 (+147)
Rasgef1b	chr5-20762 (-325987), chr5-26646 (-226509), chr5-29742 (-21416), chr5-22651 (+37), chr5-15313 (+1171), chr5-6905 (+4214)
Rassf2	chr2-18550 (-101524), chr2-12390 (+324), chr2-16504 (+47250)
Raver1	chr9-11560 (+63)
Rbbp4	chr4-16050 (-58)
Rbbp8	chr18-12993 (+24315)
Rbl1	chr2-24742 (+21)
Rbm15b	chr9-20371 (+640)
Rbmx	chrX-5220 (+69)
Rcc1	chr4-16778 (-7922), chr4-18172 (+43)
Rcor2	chr19-14602 (-470), chr19-14535 (+6968)
Recql4	chr15-21790 (-136)
Reep1	chr6-13255 (+496), chr6-16642 (+96756)
Rfc3	chr5-10693 (-35807), chr5-31154 (+216)
Rfc4	chr16-6519 (-187)
Rfc5	chr5-30516 (+112)
Rgs8	chr1-5895 (-95910), chr1-8711 (+12403), chr1-9576 (+26334)
Rhbdl3	chr11-34047 (+442), chr11-28837 (+1841), chr11-31738 (+35014), chr11-28815 (+51092)
Ric3	chr7-30343 (-82754), chr7-10533 (-56255), chr7-33928 (-31846), chr7-29770 (+55120)
Rims3	chr4-13969 (-3692), chr4-26001 (+93)
Rnaseh2a	chr8-13053 (-7876), chr8-22279 (-4667), chr8-17471 (-15)
Rnaseh2b	chr14-7779 (+244)
Rnaseh2c	chr19-7822 (+285)
Rnasel	chr1-24190 (-2867), chr1-16439 (-328)
Rnd3	chr2-26459 (+998), chr2-25939 (+177914), chr2-37375 (+454092), chr2-30198 (+455030), chr2-42121 (+589739)
Rnf144a	chr12-17423 (+442), chr12-11156 (+343468), chr12-8564 (+939769)
Rnf165	chr18-7910 (-167712), chr18-11473 (-148821), chr18-11315 (+18), chr18-12616 (+4664), chr18-13667 (+69244)
Rnf8	chr17-17482 (-24971), chr17-15233 (+167)
Robo1	chr16-11348 (-634482), chr16-11892 (+243), chr16-7330 (+36534)
Robo3	chr9-11400 (-27301), chr9-17364 (-23433), chr9-5672 (+389), chr9-8512 (+2430), chr9-14359 (+11841)
Rpa2	chr4-18814 (+18)
Rpa3	chr6-18912 (-293)
Rpgr	chrX-649 (+198)
Rpgrip1	chr14-14325 (+8449)
Rph3a	chr5-15158 (-84)
Rpia	chr6-16931 (-32443), chr6-9420 (-13936), chr6-15369 (-12511), chr6-16724 (-5653), chr6-10175 (+253), chr6-13375 (+23275), chr6-15616 (+77810), chr6-14384 (+82355)
Rpl26	chr11-26126 (+1)
Rpl30	chr15-19909 (+304)
Rpl32	chr6-18177 (-29624), chr6-15306 (+195), chr6-7381 (+4952)
Rpl34	chr3-16065 (-342452), chr3-17130 (-215820), chr3-11970 (+233)
Rps27	chr3-14194 (+27)
Rps27l	chr9-13388 (+28)
Rps6ka6	chrX-3866 (+23691)
Rqcd1	chr1-25973 (-87060), chr1-25782 (+83)
Rrm1	chr7-7933 (+308)
Rrm2	chr12-9687 (-10969), chr12-11413 (+326), chr12-10824 (+8883)
Rrp12	chr19-7273 (-57)
Rrp15	chr1-8707 (+45)
Rtkn2	chr10-7737 (+118), chr10-24632 (+85173), chr10-14887 (+157136), chr10-8724 (+297226)
Rtn2	chr7-26637 (-2814), chr7-30608 (+473), chr7-24197 (+13226), chr7-12388 (+18155), chr7-25626 (+18608), chr7-21626 (+19580), chr7-21634 (+22007), chr7-21647 (+25344)
Rundc3b	chr5-23450 (+39)
Runx1t1	chr4-2157 (-836415), chr4-19230 (-91), chr4-33486 (+7793), chr4-27211 (+41519), chr4-14802 (+800438)
S100pbp	chr4-14939 (-50)
Sacs	chr14-9052 (+34553)
Sap30	chr8-10083 (+82)
Sass6	chr3-15639 (-50)
Satb1	chr17-17516 (-769002), chr17-11512 (+65), chr17-20943 (+19572), chr17-19969 (+438707)
Scamp3	chr3-13270 (+7)
Scg3	chr9-15772 (+22)
Sclt1	chr3-3051 (-54), chr3-18737 (+177126), chr3-16863 (+178959)
Scn3a	chr2-37862 (+153039)
Scrn1	chr6-14416 (+975), chr6-8893 (+11865)
Scrt1	chr15-11356 (-969)
Scrt2	chr2-17412 (-61034), chr2-17064 (-51857), chr2-19337 (-12178), chr2-18377 (-6)
Scube3	chr17-18068 (-8922)
Sdc1	chr12-16569 (+936), chr12-8326 (+40441), chr12-12467 (+113626), chr12-19886 (+141616)
Sdc3	chr4-22009 (-2206), chr4-30487 (+286), chr4-16270 (+12277), chr4-23932 (+43901), chr4-30386 (+69246), chr4-22700 (+82297), chr4-25596 (+86283), chr4-30363 (+99918)
Sema4c	chr1-19980 (-76750), chr1-20655 (-22136), chr1-17213 (+304)
Sephs1	chr2-30476 (+366)
Serf1	chr13-9360 (-4051), chr13-8268 (+120)
Serpine2	chr1-20692 (-134)
Setd8	chr5-20169 (-7334), chr5-14797 (+83), chr5-20166 (+6144)
Sez6	chr11-38660 (+318), chr11-22813 (+34883), chr11-31216 (+36524)
Sez6l2	chr7-32010 (-736)
Sf3a3	chr4-33960 (-103)
Sfrp1	chr8-12867 (+389), chr8-23475 (+14086), chr8-26148 (+58692)
Sfrp2	chr3-16932 (-492313), chr3-12675 (-479195), chr3-15297 (-2014), chr3-19523 (+23361)
Sfxn1	chr13-12017 (+42325)
Sgol1	chr17-21294 (-110), chr17-23555 (+110293)
Sh2d3c	chr2-4537 (+6604)
Sh3bp5	chr14-15440 (-2234), chr14-11817 (+201), chr14-10525 (+49891)
Shcbp1	chr8-20259 (-89425), chr8-15047 (-66)
Shf	chr2-13062 (-10939), chr2-4962 (-9116), chr2-11348 (-2099), chr2-34639 (+17711)
Shisa2	chr14-2694 (+509), chr14-15709 (+47670), chr14-11541 (+111893), chr14-10727 (+134402), chr14-12675 (+318144), chr14-15123 (+344636), chr14-3720 (+390828)
Shmt1	chr11-17798 (-37)
Shroom2	chrX-4642 (-95)
Siah1b	chrX-1876 (-288)
Siva1	chr12-19672 (-21068), chr12-9473 (-15431), chr12-14098 (+131), chr12-15481 (+8509), chr12-14106 (+16045), chr12-15517 (+20888), chr12-8555 (+26547)
Ska1	chr18-12963 (+46)
Skil	chr3-17843 (-44525), chr3-9774 (-37756), chr3-15579 (-459)
Skp2	chr15-13448 (-200)
Slbp	chr5-21804 (+177)
Slc16a3	chr11-22138 (+562), chr11-33881 (+2541)
Slc25a13	chr6-20432 (-24494), chr6-14879 (+18665), chr6-8145 (+186513)
Slc36a4	chr9-15335 (-27616), chr9-19543 (-24359), chr9-19153 (-14659), chr9-19163 (+121), chr9-13699 (+65375)
Slc7a1	chr5-8302 (+287), chr5-13556 (+67000), chr5-15455 (+134622), chr5-16115 (+373022)
Slc7a6	chr8-18170 (+37)
Slc9a5	chr8-25292 (-840), chr8-24651 (+951), chr8-26706 (+11491)
Slco5a1	chr1-20748 (-1139), chr1-21586 (+467)
Slfn9	chr11-42361 (+709)
Slit1	chr19-6612 (-20376), chr19-11782 (-17854), chr19-10173 (-2799), chr19-7670 (+5231), chr19-14072 (+86010), chr19-5480 (+113991)
Slit2	chr5-25728 (-103)
Smarca5	chr8-21182 (-14031), chr8-10522 (+218)
Smarcc1	chr9-19069 (+26), chr9-23159 (+73997)
Smarce1	chr11-38498 (+384)
Smc1a	chrX-5049 (+206), chrX-4161 (+128100), chrX-5533 (+131165)
Smc2	chr4-34154 (-60)
Smc4	chr3-10968 (+830)
Smc6	chr12-14292 (+119), chr12-12847 (+85154)
Snap25	chr2-18572 (-34588), chr2-32038 (-33395), chr2-14477 (+80), chr2-13740 (+773)
Snap91	chr9-23199 (+250), chr9-6339 (+135978)
Snrnp40	chr4-16819 (-118)
Snrpa1	chr7-23504 (+242)
Snrpb2	chr2-5994 (+97)
Snrpd1	chr18-1426 (+122)
Snrpe	chr1-7479 (+109), chr1-18065 (+117494), chr1-18135 (+139582), chr1-25975 (+175717), chr1-20542 (+186549), chr1-16726 (+191821)
Snrpf	chr10-19693 (-4539), chr10-15675 (+122), chr10-20166 (+12030)
Snrpn	chr7-13699 (+135065), chr7-29013 (+135928)
Socs4	chr14-8751 (-84)
Sox11	chr12-17750 (+280), chr12-17753 (+3444), chr12-12892 (+259752), chr12-10090 (+280402), chr12-7264 (+809486), chr12-11400 (+854310)
Sox4	chr13-14092 (-816134), chr13-8288 (-268848), chr13-14898 (-155943), chr13-12262 (-60998), chr13-1095 (-5249), chr13-10540 (+978), chr13-7161 (+533616), chr13-4280 (+536183)
Spag5	chr11-31717 (+83)
Spast	chr17-10046 (+93)
Spata13	chr14-12382 (-204707), chr14-10087 (-148572), chr14-5791 (-108709), chr14-8031 (-104948), chr14-8124 (+523), chr14-9246 (+48545), chr14-13943 (+54676)
Spc24	chr9-6594 (-26861), chr9-22479 (+16)
Spcs3	chr8-13103 (+193), chr8-10831 (+22060)
Spef1	chr2-34528 (-3485), chr2-27604 (+378)
Spock2	chr10-20475 (+480), chr10-7721 (+42078), chr10-21593 (+85476), chr10-23197 (+88924), chr10-16939 (+106568)
Spsb4	chr9-24073 (+262), chr9-23473 (+102044)
Srcin1	chr11-36207 (-47362), chr11-32220 (+479), chr11-35181 (+17944), chr11-20036 (+28453), chr11-30802 (+31680), chr11-27080 (+34391), chr11-35049 (+38015), chr11-30234 (+40274), chr11-41794 (+42537)
Srpk1	chr17-9712 (+485)
Srrm4	chr5-15177 (-1770), chr5-18516 (-164)
Ssh2	chr11-12640 (-1357), chr11-18723 (+221), chr11-28049 (+132005)
Ssna1	chr2-29186 (-3)
Ssrp1	chr2-28428 (+231)
St18	chr1-11328 (-347155), chr1-17105 (-288640), chr1-6487 (-456)
Stard4	chr18-9784 (+40)
Stil	chr4-18130 (-201)
Stmn1	chr4-35051 (-17601), chr4-28735 (+261), chr4-33821 (+10062)
Stmn2	chr3-13527 (+85343), chr3-11912 (+155257)
Stmn3	chr2-40966 (+622)
Stxbp1	chr2-31867 (-12087), chr2-28998 (-10585), chr2-10578 (-7251), chr2-31947 (-5146), chr2-35510 (+312)
Suv39h1	chrX-4130 (+174)
Suv39h2	chr2-29067 (+177)
Suz12	chr11-31489 (+106)
Syncrip	chr9-18879 (-40576), chr9-19304 (+233)
Syt6	chr3-20081 (-192687), chr3-10602 (-25709), chr3-12402 (-2122), chr3-18733 (-127), chr3-9067 (+157981)
Syt7	chr19-5035 (+141), chr19-9128 (+6430), chr19-15360 (+24627)
Syt9	chr7-23379 (+338), chr7-34178 (+134532), chr7-19833 (+155703)
Tacc3	chr5-20123 (-372), chr5-28327 (+15903), chr5-19168 (+17657), chr5-25673 (+25511), chr5-31437 (+36698), chr5-19376 (+39911)
Taf11	chr17-15243 (-85), chr17-18957 (+1550)
Taf9	chr13-7098 (-164)
Taf9	chr13-7098 (-164)
Tagln2	chr1-25908 (-9900), chr1-21357 (+881)
Tbc1d1	chr5-32048 (+644), chr5-5116 (+71044), chr5-14822 (+129999), chr5-30915 (+177615), chr5-27638 (+208298), chr5-15713 (+223063), chr5-13589 (+345962), chr5-22301 (+346702), chr5-16396 (+420457), chr5-10307 (+451318), chr5-11920 (+488121), chr5-29430 (+489123), chr5-22853 (+543753), chr5-29050 (+549925)
Tbc1d30	chr10-12842 (-40170), chr10-20382 (+475), chr10-18812 (+13624), chr10-18561 (+54431), chr10-21652 (+104659), chr10-11673 (+255534)
Tbp	chr17-15657 (-1548), chr17-22040 (+14)
Tbx3	chr5-31061 (-962576), chr5-16892 (-901609), chr5-27492 (-856602), chr5-15935 (-793471), chr5-32125 (-779869), chr5-19404 (-731132), chr5-23361 (-615423), chr5-14458 (-508669), chr5-30737 (-43957), chr5-13130 (+10), chr5-21122 (+15533), chr5-23013 (+20261), chr5-9677 (+70287)
Tcerg1	chr18-6081 (+158)
Tcf19	chr17-22186 (-521)
Tcp1	chr17-21541 (-79)
Tdg	chr10-23973 (-150), chr10-13279 (+36908)
Tdp1	chr12-16448 (-512)
Tdp2	chr13-13325 (-57)
Tdrd9	chr12-17803 (-4712)
Tfap2a	chr13-8754 (+10725)
Tfap2b	chr1-17282 (+719121)
Tfap2c	chr2-41943 (+684), chr2-19842 (+178928), chr2-7922 (+209345), chr2-36478 (+223762), chr2-14367 (+281699), chr2-15466 (+282415), chr2-32485 (+384442)
Tfdp1	chr8-20268 (-1042)
Thoc6	chr17-16580 (-3566), chr17-7388 (-6)
Timeless	chr10-23584 (+327)
Timm50	chr7-24395 (+321)
Tipin	chr9-15837 (+103)
Tmeff1	chr4-25901 (+550)
Tmem123	chr9-18936 (+212)
Tmem138	chr19-4983 (+131)
Tmem145	chr7-9876 (+309)
Tmem194	chr10-16593 (-2048), chr10-1860 (+209)
Tmem194b	chr1-19134 (-33262), chr1-5715 (+28)
Tmem2	chr19-8218 (+123)
Tmem97	chr11-24597 (-87)
Tmpo	chr10-19948 (-991275), chr10-22277 (-864798), chr10-21561 (-16239), chr10-24840 (-10376), chr10-8759 (+197), chr10-13717 (+4515), chr10-24850 (+29848), chr10-22103 (+35850)
Tmsb10	chr6-20338 (-195397), chr6-20445 (-55955), chr6-19775 (+135), chr6-11557 (+1830)
Tmsb4x	chrX-4415 (+124)
Tmtc4	chr14-7840 (-82184), chr14-11122 (+83)
Tnc	chr4-23163 (-26269), chr4-16690 (+72494)
Tomm70a	chr16-7605 (-125)
Tonsl	chr15-9017 (+131)
Top2a	chr11-37671 (+154)
Topbp1	chr9-19517 (0)
Tpm4	chr8-21318 (+421)
Tpx2	chr2-8188 (+76)
Traf4	chr11-43039 (+1188), chr11-34777 (+5982), chr11-13799 (+50008)
Traip	chr9-11969 (-96), chr9-20766 (+12812)
Trim28	chr7-16631 (+48)
Trim37	chr11-34010 (+145), chr11-10914 (+87374)
Trim59	chr3-10036 (-169)
Trim67	chr8-6986 (-12649), chr8-21640 (+548)
Trip13	chr13-11406 (+49), chr13-13098 (+29884)
Tro	chrX-3247 (-155665)
Troap	chr15-14169 (+134)
Trp53	chr11-26958 (-1188), chr11-31207 (-143), chr11-25067 (+997), chr11-32854 (+12134)
Trp53i11	chr2-41775 (-7237), chr2-31946 (+749), chr2-34463 (+11892), chr2-36802 (+16274), chr2-19650 (+29680), chr2-14357 (+39502), chr2-21690 (+40502), chr2-32652 (+65001)
Trpc2	chr7-29869 (-586)
Tsga10	chr1-10786 (+39)
Ttf2	chr3-6127 (-95)
Ttk	chr9-13392 (-65), chr9-14517 (+47559)
Ttll4	chr1-13247 (+16)
Tub	chr7-23599 (-59894), chr7-15435 (-43677), chr7-29770 (+17386)
Tuba1a	chr15-4832 (-39862), chr15-18656 (-32187), chr15-9044 (-30154), chr15-21557 (+104)
Tuba1c	chr15-8882 (+258)
Tubb2b	chr13-4198 (-18946), chr13-8512 (-915)
Tubb3	chr8-12429 (+75), chr8-14166 (+11227)
Tubb4a	chr17-17256 (-8622)
Tubb5	chr17-12113 (-3184), chr17-3739 (-172), chr17-23035 (+987), chr17-15177 (+1936), chr17-19089 (+8341)
Tubb6	chr18-10934 (+319)
Tyms	chr5-26192 (+144)
Ube2c	chr2-15126 (+15)
Ube2d1	chr10-22567 (+246)
Ube2e3	chr2-32755 (-821739), chr2-26595 (-56), chr2-21225 (+179210)
Ube2j2	chr4-22673 (-83)
Uchl1	chr5-14241 (+435)
Uck2	chr1-26483 (-46563), chr1-8147 (+2984), chr1-26439 (+11445), chr1-26409 (+221309)
Uck2	chr1-8363 (+420), chr1-26483 (+14645)
Uhmk1	chr1-26884 (+237)
Uhrf1	chr17-14124 (+205)
Umps	chr16-2418 (-355726), chr16-9816 (-281241), chr16-10071 (-158673), chr16-8321 (-155601), chr16-12945 (-128885), chr16-10473 (-127427), chr16-7834 (+211), chr16-7534 (+15997), chr16-6946 (+25427), chr16-10421 (+106787), chr16-5743 (+133053), chr16-8958 (+134063)
Unc13a	chr8-11101 (-4727), chr8-19184 (+819), chr8-25198 (+5930), chr8-23613 (+10939), chr8-23151 (+42175)
Unc79	chr12-4823 (+601)
Ung	chr5-20403 (-2319), chr5-16671 (+578), chr5-31956 (+8993)
Usp1	chr4-21857 (-226)
Utp14a	chrX-4364 (-133), chrX-4975 (+28474), chrX-3250 (+58071)
Utp3	chr5-13145 (-44)
Vash1	chr12-12239 (-245183), chr12-11388 (-64294), chr12-10705 (-25954), chr12-13777 (+387)
Vash2	chr1-21968 (-16861), chr1-16866 (+198), chr1-20047 (+34706)
Vldlr	chr19-13683 (+550)
Vopp1	chr6-7070 (+275)
Vps36	chr8-22641 (+156)
Vrk1	chr12-20434 (-135043), chr12-15030 (-47327), chr12-2896 (+137), chr12-6806 (+829564)
Wdhd1	chr14-8751 (-15)
Wdr62	chr7-34644 (-114)
Wdr76	chr2-16382 (-3188), chr2-20062 (+62187)
Wdr90	chr17-18733 (+83)
Whrn	chr4-28290 (+457), chr4-25865 (+77867), chr4-28187 (+85521), chr4-19096 (+86867)
Whsc1	chr5-17413 (-173)
Xpo1	chr11-29497 (-188204), chr11-23221 (-131423), chr11-27239 (+278)
Ybx1	chr4-25854 (+348), chr4-17312 (+1660)
Ypel1	chr16-6638 (+276)
Ypel4	chr2-34602 (+263), chr2-19436 (+6978), chr2-29066 (+9222)
Zbtb10	chr3-17652 (-278794), chr3-16405 (-248764), chr3-16488 (-246246), chr3-16052 (-215985), chr3-3271 (-212067), chr3-6378 (-185666), chr3-16895 (-183327), chr3-16571 (-76388), chr3-9341 (+16), chr3-9798 (+1025), chr3-13980 (+96844), chr3-13302 (+250046), chr3-19658 (+269833), chr3-16662 (+357250)
Zbtb12	chr17-14718 (+175)
Zbtb20	chr16-9630 (-806296), chr16-8059 (-464677), chr16-13529 (-371636), chr16-10095 (-332667), chr16-11212 (+116774), chr16-13522 (+217299), chr16-7934 (+256461), chr16-6363 (+292981), chr16-6392 (+302345), chr16-8685 (+326922)
Zbtb20	chr16-11212 (-256819), chr16-13522 (-156294), chr16-7934 (-117132), chr16-6363 (-80612), chr16-6392 (-71248), chr16-8685 (-46671)
Zc3h12c	chr9-19603 (-200862), chr9-21712 (-383), chr9-19574 (+18637), chr9-7501 (+69303)
Zcwpw1	chr5-29449 (-1327)
Zdhhc2	chr8-22552 (-92497), chr8-22879 (+68)
Zfhx3	chr8-16831 (-727837), chr8-24649 (-10333), chr8-27241 (+306), chr8-14966 (+41199), chr8-25429 (+172133)
Zfhx4	chr3-6809 (-113)
Zfp101	chr17-8332 (+103)
Zfp146	chr7-29912 (-368), chr7-16933 (+25956)
Zfp184	chr13-13634 (-4457), chr13-8698 (+100), chr13-5118 (+29553)
Zfp367	chr13-6711 (+92)
Zfp41	chr15-20137 (-55), chr15-11750 (+25752)
Zfp422	chr6-14132 (+100)
Zfp451	chr1-27095 (+401)
Zfp503	chr14-8126 (+2132), chr14-13098 (+7964)
Zfp568	chr7-20490 (+28)
Zfp57	chr17-20242 (-5318)
Zfp618	chr4-29660 (-304824), chr4-32080 (-291105), chr4-22061 (-268188), chr4-14636 (-266044), chr4-19593 (-203684), chr4-32066 (-201490), chr4-14630 (-184925), chr4-22134 (+61), chr4-16451 (+32970), chr4-24452 (+153477)
Zfp652	chr11-8591 (+540)
Zfp704	chr3-13978 (-195433), chr3-15100 (-106138), chr3-15038 (-101070), chr3-19605 (-95096), chr3-18020 (+432), chr3-16662 (+2233), chr3-19658 (+89650), chr3-13302 (+109437), chr3-13980 (+262639), chr3-9798 (+358458)
Zfp711	chrX-2819 (+297), chrX-4550 (+1091)
Zfp81	chr17-13784 (+184)
Zfp948	chr17-11583 (-60), chr17-9769 (+83586)
Zic2	chr14-14198 (-471), chr14-13643 (+3355)
Zic5	chr14-8802 (+1273), chr14-15415 (+15026), chr14-6514 (+58725), chr14-8833 (+241721), chr14-6639 (+274434)
Zik1	chr7-29885 (+158)
Zmynd19	chr2-32842 (+162)
Zranb1	chr7-18149 (+70)
Zwilch	chr9-6019 (-323), chr9-21034 (+403)
