# Supplementary material for: Developmental changes in the accessible chromatin, transcriptome and Ascl1-binding correlate with the loss in Müller Glial regenerative potential
Source: Sci Rep. 2020 Aug 12;10:13615. doi: 10.1038/s41598-020-70334-1 (PMC7423883; doi:10.1038/s41598-020-70334-1)
Supplement: Supplementary file 8 — Supplementary Table S7 [file 41598_2020_70334_MOESM8_ESM.xlsx]

## Sheet: Contents
Tab	Contents
LOE LOA	Gene ontology of genes that decrease in expression over MG development (LOE) and are associated with progenitor-specific accessible domains (as compared to adult MG, LOA)
P8vAd LOE LOA	Gene ontology of genes that decrease in expression over MG development (LOE) and are associated with P8 MG-specific accessible domains (as compared to adult MG by DA, LOA)
GOE GOA	Gene ontology of genes that increase in expression over MG development (GOE) and are associated with Adult MG-specific accesible domains (as compared to progenitors, GOA)
P2vP8 GOA GOE	Gene ontology of genes that increase in expression over MG development (GOE) and are associated with P8-specific accesible domains (as compared to progenitors, GOA)
LOE SA	Gene ontology of genes that decrease in expression over MG development (LOE) and are associated with progenitor and adult MG shared accessible domains (SA)

## Sheet: LOE LOA
GOBPID	Pvalue	OddsRatio	ExpCount	Count	Size	Term
GO:0048485	1.09461e-06	64.081	0.0791008	4	23	sympathetic nervous system development
GO:0048699	1.56568e-06	4.22527	5.50954	19	1602	generation of neurons
GO:0048666	2.27852e-06	4.69775	4.06509	16	1182	neuron development
GO:0022008	3.91772e-06	3.94872	5.86378	19	1705	neurogenesis
GO:0007399	5.9712e-06	3.49178	7.8413	22	2280	nervous system development
GO:0030182	6.7632e-06	4.0964	4.96271	17	1443	neuron differentiation
GO:0019222	9.68841e-06	2.69225	21.4913	40	6249	regulation of metabolic process
GO:0051171	1.03003e-05	2.72735	19.0564	37	5541	regulation of nitrogen compound metabolic process
GO:0032502	1.35632e-05	2.65689	20.9308	39	6086	developmental process
GO:0007049	1.42409e-05	3.70609	5.82594	18	1694	cell cycle
GO:0090304	1.557e-05	2.74948	16.1916	33	4708	nucleic acid metabolic process
GO:0080090	1.81071e-05	2.64421	19.5104	37	5673	regulation of primary metabolic process
GO:0006807	1.81505e-05	2.57857	32.0049	51	9306	nitrogen compound metabolic process
GO:0010604	1.86812e-05	3.02484	10.4344	25	3034	positive regulation of macromolecule metabolic process
GO:0007275	1.92443e-05	2.67122	17.9352	35	5215	multicellular organism development
GO:0048483	2.07073e-05	28.2862	0.161641	4	47	autonomic nervous system development
GO:0043170	2.30789e-05	2.53767	30.3334	49	8820	macromolecule metabolic process
GO:0000278	2.61661e-05	4.80209	2.85795	12	831	mitotic cell cycle
GO:0008152	2.63519e-05	2.58218	37.3562	56	10862	metabolic process
GO:0006974	2.79338e-05	5.17254	2.41429	11	702	cellular response to DNA damage stimulus

## Sheet: P8vAd LOA LOE
GOBPID	Pvalue	OddsRatio	ExpCount	Count	Size	Term
GO:0006139	1.08742e-09	3.40785	21.9355	50	4720	nucleobase-containing compound metabolic process
GO:0030182	1.73495e-09	4.84424	6.72473	26	1447	neuron differentiation
GO:0090304	2.72742e-09	3.39142	19.5096	46	4198	nucleic acid metabolic process
GO:0046483	2.82694e-09	3.29394	22.5304	50	4848	heterocycle metabolic process
GO:0006725	4.52588e-09	3.23839	22.8325	50	4913	cellular aromatic compound metabolic process
GO:0007399	5.27043e-09	3.95619	10.4891	32	2257	nervous system development
GO:1901360	1.63033e-08	3.0889	23.6876	50	5097	organic cyclic compound metabolic process
GO:0048699	1.64529e-08	4.30436	7.49619	26	1613	generation of neurons
GO:0048519	2.9532e-08	3.02043	24.1012	50	5186	negative regulation of biological process
GO:0019219	3.03307e-08	3.3351	15.2248	38	3276	regulation of nucleobase-containing compound metabolic process
GO:0034641	4.85064e-08	2.94927	25.2584	51	5435	cellular nitrogen compound metabolic process
GO:0048523	5.3986e-08	3.02242	21.4011	46	4605	negative regulation of cellular process
GO:0022008	5.47598e-08	4.033	7.95628	26	1712	neurogenesis
GO:0006351	9.20421e-08	3.34704	13.1334	34	2826	transcription, DNA-templated
GO:0097659	9.69257e-08	3.33888	13.1613	34	2832	nucleic acid-templated transcription
GO:0051252	1.04465e-07	3.27994	13.8724	35	2985	regulation of RNA metabolic process
GO:0032774	1.07433e-07	3.32266	13.2171	34	2844	RNA biosynthetic process
GO:0018130	1.35644e-07	3.15842	15.3967	37	3313	heterocycle biosynthetic process
GO:0006355	1.44744e-07	3.32531	12.7152	33	2736	regulation of transcription, DNA-templated
GO:0019438	1.47782e-07	3.1461	15.4478	37	3324	aromatic compound biosynthetic process

## Sheet: GOE GOA
GOBPID	Pvalue	OddsRatio	ExpCount	Count	Size	Term
GO:0007167	8.80714e-08	5.63247	3.57589	17	870	enzyme linked receptor protein signaling pathway
GO:0071495	3.91006e-07	4.57469	4.95282	19	1205	cellular response to endogenous stimulus
GO:0009719	6.42533e-07	4.24356	5.64333	20	1373	response to endogenous stimulus
GO:0009966	2.3249e-06	3.16933	11.0524	28	2689	regulation of signal transduction
GO:0007169	2.69928e-06	6.01893	2.26062	12	550	transmembrane receptor protein tyrosine kinase signaling pathway
GO:0048869	3.22818e-06	2.76881	17.6904	37	4304	cellular developmental process
GO:0048856	3.46627e-06	2.62663	23.2885	44	5666	anatomical structure development
GO:0032502	3.73665e-06	2.59307	25.0148	46	6086	developmental process
GO:0009653	5.64696e-06	3.06226	10.8921	27	2650	anatomical structure morphogenesis
GO:0009968	6.12572e-06	4.06049	4.8665	17	1184	negative regulation of signal transduction
GO:0010648	6.33809e-06	3.88155	5.42138	18	1319	negative regulation of cell communication
GO:0048731	6.34646e-06	2.65233	18.9687	38	4615	system development
GO:0023057	6.60749e-06	3.86897	5.43782	18	1323	negative regulation of signaling
GO:0001933	7.86856e-06	6.58189	1.69752	10	413	negative regulation of protein phosphorylation
GO:0006796	9.75833e-06	2.91172	11.9032	28	2896	phosphate-containing compound metabolic process
GO:0050793	1.16144e-05	2.98311	10.6455	26	2590	regulation of developmental process
GO:0048519	1.32622e-05	2.5169	21.1553	40	5147	negative regulation of biological process
GO:0046390	1.42909e-05	8.09199	1.09332	8	266	ribose phosphate biosynthetic process
GO:0006793	1.51149e-05	2.83501	12.1827	28	2964	phosphorus metabolic process
GO:0019220	1.55403e-05	3.37849	6.96682	20	1695	regulation of phosphate metabolic process

## Sheet: P2vP8 GOA GOE
GOBPID	Pvalue	OddsRatio	ExpCount	Count	Size	Term
GO:0048731	8.95123e-19	5.1869	24.5481	69	4638	system development
GO:0007275	6.34673e-18	4.91886	27.6656	72	5227	multicellular organism development
GO:0048856	2.25084e-16	4.52499	30.2326	73	5712	anatomical structure development
GO:0032502	4.91312e-16	4.4353	32.2704	75	6097	developmental process
GO:0048513	6.96896e-15	4.57604	18.1544	54	3430	animal organ development
GO:0065007	1.37608e-12	4.34054	63.4239	101	11983	biological regulation
GO:0032501	1.74694e-12	3.6559	42.6814	81	8064	multicellular organismal process
GO:0048518	4.54539e-12	3.55488	31.9316	68	6033	positive regulation of biological process
GO:0051239	9.11515e-12	3.95465	16.7941	47	3173	regulation of multicellular organismal process
GO:0048522	3.05578e-11	3.42752	28.3113	62	5349	positive regulation of cellular process
GO:0051179	9.58474e-11	3.29134	30.6666	64	5794	localization
GO:0050896	1.10871e-10	3.31587	49.7367	85	9397	response to stimulus
GO:0009653	3.72432e-10	3.7831	14.0366	40	2652	anatomical structure morphogenesis
GO:0007154	1.20788e-09	3.02789	35.0068	67	6614	cell communication
GO:0023051	1.41795e-09	3.42533	17.3446	44	3277	regulation of signaling
GO:0035295	3.21459e-09	4.94155	5.84857	24	1105	tube development
GO:0007399	3.37375e-09	3.73993	11.9459	35	2257	nervous system development
GO:0050789	3.88656e-09	3.11564	60.1741	92	11369	regulation of biological process
GO:0010646	3.99262e-09	3.32956	17.2334	43	3256	regulation of cell communication
GO:0050794	6.27414e-09	2.98848	56.3686	88	10650	regulation of cellular process

## Sheet: LOE SA
GOBPID	Pvalue	OddsRatio	ExpCount	Count	Size	Term
GO:0007049	5.88756e-23	5.49993	15.7016	64	1694	cell cycle
GO:0022402	9.92502e-21	6.25498	9.99195	49	1078	cell cycle process
GO:0006139	9.10453e-19	3.44175	48.5879	108	5242	nucleobase-containing compound metabolic process
GO:0034641	2.8058e-18	3.32291	55.7065	116	6010	cellular nitrogen compound metabolic process
GO:0090304	6.02339e-18	3.41017	43.6383	100	4708	nucleic acid metabolic process
GO:0046483	6.29522e-18	3.33071	49.8207	108	5375	heterocycle metabolic process
GO:0006725	1.64444e-17	3.27607	50.451	108	5443	cellular aromatic compound metabolic process
GO:0071840	2.04337e-17	3.21445	57.0783	116	6158	cellular component organization or biogenesis
GO:1901360	5.90424e-17	3.1968	52.1101	109	5622	organic cyclic compound metabolic process
GO:0051726	2.10611e-16	5.62066	8.90748	41	961	regulation of cell cycle
GO:0006807	3.15346e-16	3.07344	86.257	146	9306	nitrogen compound metabolic process
GO:0006259	3.61444e-16	5.80457	8.15669	39	880	DNA metabolic process
GO:0006260	4.5659e-15	10.862	2.40993	22	260	DNA replication
GO:0051301	5.74673e-15	6.7315	5.46869	31	590	cell division
GO:0043170	1.19183e-14	2.86109	81.7523	138	8820	macromolecule metabolic process
GO:0034645	2.00273e-14	3.01916	42.0533	91	4537	cellular macromolecule biosynthetic process
GO:0044238	3.08082e-14	2.84514	91.3828	147	9859	primary metabolic process
GO:0051276	4.21082e-14	4.74043	10.4183	41	1124	chromosome organization
GO:1903047	5.58091e-14	6.14472	5.95068	31	642	mitotic cell cycle process
GO:0009059	8.27287e-14	2.93256	43.0358	91	4643	macromolecule biosynthetic process
