# Supplementary material for: Developmental changes in the accessible chromatin, transcriptome and Ascl1-binding correlate with the loss in Müller Glial regenerative potential
Source: Sci Rep. 2020 Aug 12;10:13615. doi: 10.1038/s41598-020-70334-1 (PMC7423883; doi:10.1038/s41598-020-70334-1)
Supplement: Supplementary file 9 — Supplementary Table S8 [file 41598_2020_70334_MOESM9_ESM.xlsx]

## Sheet: Contents
Tab	Contents
Rod_n_Prog	Gene Ontology for Rod-specific accessible regions (as compared to progenitors by BEDOPS command bedops -n 1)
Rod_n_MG_NC	Gene Ontology for Rod-specific accessible regions (as compared to Adult MG by BEDOPS command bedops -n 1)
Rod_e_Prog	Gene Ontology for Rod and progenitor-shared accessible regions (shared regions determined by BEDOPS command bedops -e 1)
Rod_e_MG_NC	Gene Ontology for Rod and Adult MG-shared accessible regions (shared regions determined by BEDOPS command bedops -e 1)
BP_n_Prog	Gene Ontology for Bipolar-specific accessible regions (as compared to progenitors by BEDOPS command bedops -n 1)
BP_n_MG_NC	Gene Ontology for Bipolar-specific accessible regions (as compared to Adult MG by BEDOPS command bedops -n 1)
BP_e_Prog	Gene Ontology for Bipolar and progenitor-shared accessible regions (shared regions determined by BEDOPS command bedops -e 1)
BP_e_MG_NC	Gene Ontology for Bipolar and Adult MG-shared accessible regions (shared regions determined by BEDOPS command bedops -e 1)

## Sheet: Rod_n_Prog
GOBPID	Pvalue	OddsRatio	ExpCount	Count	Size	Term
GO:0044237	4.6892e-181	2.31804	2678.28	3656	9199	cellular metabolic process
GO:0009987	3.95944e-172	2.5078	4544.25	5428	15608	cellular process
GO:0008152	2.41516e-158	2.18279	3009.6	3933	10337	metabolic process
GO:0044238	3.29779e-152	2.15696	2706.52	3603	9296	primary metabolic process
GO:0051179	2.71617e-149	2.30692	1686.91	2484	5794	localization
GO:0071704	1.00056e-147	2.12587	2864.61	3753	9839	organic substance metabolic process
GO:0044260	3.69458e-142	2.17727	2030.47	2849	6974	cellular macromolecule metabolic process
GO:0006807	4.96638e-142	2.10976	2553.66	3412	8771	nitrogen compound metabolic process
GO:0071840	3.10128e-132	2.17248	1774.84	2535	6096	cellular component organization or biogenesis
GO:0016043	3.92493e-128	2.15884	1726.22	2468	5929	cellular component organization
GO:0043170	4.02628e-125	2.02325	2433.13	3231	8357	macromolecule metabolic process
GO:0031323	9.77532e-112	2.10252	1540.18	2207	5290	regulation of cellular metabolic process
GO:0048523	4.6784e-108	2.14709	1340.74	1966	4605	negative regulation of cellular process
GO:0048518	1.14516e-107	2.01788	1756.5	2438	6033	positive regulation of biological process
GO:0051234	4.29266e-106	2.15389	1289.21	1900	4428	establishment of localization
GO:0032502	6.4e-106	2.00232	1775.13	2453	6097	developmental process
GO:0080090	7.14369e-105	2.06712	1498.54	2138	5147	regulation of primary metabolic process
GO:0065007	1.00571e-104	1.88754	3488.83	4237	11983	biological regulation
GO:0019222	1.21659e-104	2.01108	1698.27	2363	5833	regulation of metabolic process
GO:0048519	1.42666e-104	2.06145	1509.9	2150	5186	negative regulation of biological process

## Sheet: Rod_n_MG_NC
GOBPID	Pvalue	OddsRatio	ExpCount	Count	Size	Term
GO:0044237	5.53564e-172	2.26475	2695.69	3650	9199	cellular metabolic process
GO:0009987	9.25113e-169	2.47684	4573.8	5451	15608	cellular process
GO:0008152	7.14248e-152	2.14369	3029.17	3935	10337	metabolic process
GO:0051179	9.55474e-152	2.32	1697.88	2503	5794	localization
GO:0044238	1.63652e-146	2.12233	2724.12	3605	9296	primary metabolic process
GO:0071704	1.74042e-141	2.08818	2883.24	3754	9839	organic substance metabolic process
GO:0044260	2.8665e-139	2.15738	2043.67	2855	6974	cellular macromolecule metabolic process
GO:0006807	3.28577e-136	2.07419	2570.27	3412	8771	nitrogen compound metabolic process
GO:0071840	5.41428e-125	2.12385	1786.38	2526	6096	cellular component organization or biogenesis
GO:0016043	4.5792e-121	2.11063	1737.45	2459	5929	cellular component organization
GO:0043170	3.35414e-120	1.99237	2448.95	3232	8357	macromolecule metabolic process
GO:0031323	4.64227e-111	2.09565	1550.19	2216	5290	regulation of cellular metabolic process
GO:0048518	2.9648e-110	2.03276	1767.92	2459	6033	positive regulation of biological process
GO:0065007	6.69699e-107	1.89806	3511.52	4269	11983	biological regulation
GO:0051234	1.20169e-106	2.15605	1297.59	1911	4428	establishment of localization
GO:0080090	6.10442e-105	2.06554	1508.29	2149	5147	regulation of primary metabolic process
GO:0048522	3.26902e-104	2.04275	1567.48	2214	5349	positive regulation of cellular process
GO:0032502	2.55964e-103	1.98313	1786.68	2457	6097	developmental process
GO:0048523	1.39352e-102	2.10357	1349.46	1959	4605	negative regulation of cellular process
GO:0048856	2.15859e-102	2.00228	1673.86	2328	5712	anatomical structure development

## Sheet: Rod_e_Prog
GOBPID	Pvalue	OddsRatio	ExpCount	Count	Size	Term
GO:0006139	0	3.97006	2258.55	3475	4720	nucleobase-containing compound metabolic process
GO:0006725	0	3.83705	2350.9	3579	4913	cellular aromatic compound metabolic process
GO:0006807	0	3.6707	4196.98	5910	8771	nitrogen compound metabolic process
GO:0008152	0	3.67971	4946.32	6752	10337	metabolic process
GO:0009987	0	3.47008	7468.52	8978	15608	cellular process
GO:0034641	0	3.99577	2600.68	3961	5435	cellular nitrogen compound metabolic process
GO:0043170	0	3.28112	3998.87	5541	8357	macromolecule metabolic process
GO:0044237	0	4.2119	4401.78	6316	9199	cellular metabolic process
GO:0044238	0	3.67849	4448.19	6202	9296	primary metabolic process
GO:0044260	0	3.69159	3337.1	4865	6974	cellular macromolecule metabolic process
GO:0046483	0	3.89957	2319.8	3548	4848	heterocycle metabolic process
GO:0071704	0	3.52202	4708.02	6437	9839	organic substance metabolic process
GO:0071840	0	3.37677	2916.97	4231	6096	cellular component organization or biogenesis
GO:1901360	0	3.72221	2438.94	3677	5097	organic cyclic compound metabolic process
GO:0016043	3.44418008993984e-315	3.24221	2837.06	4087	5929	cellular component organization
GO:0090304	1.45102981513789e-314	3.90234	2008.77	3104	4198	nucleic acid metabolic process
GO:1901576	1.28055562049683e-311	3.53141	2349.46	3510	4910	organic substance biosynthetic process
GO:0009058	1.54889578875393e-311	3.49638	2392.53	3561	5000	biosynthetic process
GO:0044249	3.07469e-307	3.5307	2308.31	3453	4824	cellular biosynthetic process
GO:0006996	1.93635e-305	4.33476	1670.94	2669	3492	organelle organization

## Sheet: Rod_e_MG_NC
GOBPID	Pvalue	OddsRatio	ExpCount	Count	Size	Term
GO:0006139	0	3.91645	2251.85	3459	4720	nucleobase-containing compound metabolic process
GO:0006725	0	3.80332	2343.92	3566	4913	cellular aromatic compound metabolic process
GO:0006807	0	3.64113	4184.52	5888	8771	nitrogen compound metabolic process
GO:0008152	0	3.65361	4931.64	6728	10337	metabolic process
GO:0009987	0	3.43082	7446.36	8942	15608	cellular process
GO:0034641	0	3.94343	2592.96	3943	5435	cellular nitrogen compound metabolic process
GO:0043170	0	3.2637	3987.01	5523	8357	macromolecule metabolic process
GO:0044237	0	4.21442	4388.71	6304	9199	cellular metabolic process
GO:0044238	0	3.65508	4434.99	6181	9296	primary metabolic process
GO:0044260	0	3.6886	3327.2	4855	6974	cellular macromolecule metabolic process
GO:0046483	0	3.85923	2312.91	3534	4848	heterocycle metabolic process
GO:0071704	0	3.50005	4694.05	6415	9839	organic substance metabolic process
GO:0071840	0	3.34579	2908.32	4214	6096	cellular component organization or biogenesis
GO:1901360	0	3.69219	2431.71	3664	5097	organic cyclic compound metabolic process
GO:0016043	2.98447456235005e-312	3.22136	2828.64	4073	5929	cellular component organization
GO:0090304	3.09724059502092e-310	3.85695	2002.81	3091	4198	nucleic acid metabolic process
GO:1901576	1.47941e-306	3.4889	2342.49	3494	4910	organic substance biosynthetic process
GO:0009058	4.77429e-306	3.45151	2385.43	3544	5000	biosynthetic process
GO:0006996	1.50779e-304	4.31777	1665.98	2663	3492	organelle organization
GO:0044249	3.3893e-303	3.49566	2301.46	3439	4824	cellular biosynthetic process

## Sheet: BP_n_Prog
GOBPID	Pvalue	OddsRatio	ExpCount	Count	Size	Term
GO:0009987	4.37557e-288	2.85478	7252.26	8532	15608	cellular process
GO:0044237	4.64287e-255	2.52692	4274.31	5539	9199	cellular metabolic process
GO:0051179	4.11125e-245	2.81095	2692.18	3788	5794	localization
GO:0008152	5.13276e-232	2.38493	4803.09	6028	10337	metabolic process
GO:0044238	2.45958e-222	2.36778	4319.39	5502	9296	primary metabolic process
GO:0071704	1.38627e-218	2.33346	4571.69	5754	9839	organic substance metabolic process
GO:0032502	6.96346e-209	2.54262	2832.97	3862	6097	developmental process
GO:0048856	4.34245e-208	2.59339	2654.08	3659	5712	anatomical structure development
GO:0007275	9.06025e-208	2.67569	2428.73	3402	5227	multicellular organism development
GO:0006807	1.55727e-203	2.29851	4075.44	5195	8771	nitrogen compound metabolic process
GO:0048731	1.02429e-200	2.7547	2155.05	3070	4638	system development
GO:0065007	8.37927e-193	2.19768	5567.9	6689	11983	biological regulation
GO:0044260	1.34326e-189	2.33927	3240.47	4262	6974	cellular macromolecule metabolic process
GO:0016043	1.9468e-181	2.39964	2754.91	3705	5929	cellular component organization
GO:0071840	7.87168e-177	2.35249	2832.51	3779	6096	cellular component organization or biogenesis
GO:0048518	4.91929e-174	2.34291	2803.23	3739	6033	positive regulation of biological process
GO:0048523	8.72796e-170	2.53411	2139.71	2979	4605	negative regulation of cellular process
GO:0009653	1.757e-169	3.29874	1232.25	1897	2652	anatomical structure morphogenesis
GO:0031323	3.30482e-169	2.40939	2458	3340	5290	regulation of cellular metabolic process
GO:0051234	1.7097e-168	2.56259	2057.47	2881	4428	establishment of localization

## Sheet: BP_n_MG_NC
GOBPID	Pvalue	OddsRatio	ExpCount	Count	Size	Term
GO:0009987	5.89383e-305	2.92985	7485.98	8807	15608	cellular process
GO:0044237	1.99808e-277	2.63417	4412.07	5732	9199	cellular metabolic process
GO:0008152	1.49192e-251	2.47327	4957.88	6235	10337	metabolic process
GO:0051179	6.17051e-248	2.83988	2778.95	3880	5794	localization
GO:0044238	2.16168e-241	2.45822	4458.59	5692	9296	primary metabolic process
GO:0071704	4.39425e-239	2.4282	4719.03	5957	9839	organic substance metabolic process
GO:0032502	3.6089e-225	2.6477	2924.27	3992	6097	developmental process
GO:0048856	1.46218e-222	2.69344	2739.62	3778	5712	anatomical structure development
GO:0007275	4.45435e-222	2.78389	2507	3512	5227	multicellular organism development
GO:0006807	3.03667e-221	2.38522	4206.79	5375	8771	nitrogen compound metabolic process
GO:0048731	1.64511e-215	2.88008	2224.5	3171	4638	system development
GO:0044260	6.4438e-212	2.46513	3344.9	4425	6974	cellular macromolecule metabolic process
GO:0065007	2.32614e-203	2.24274	5747.34	6901	11983	biological regulation
GO:0016043	7.54747e-188	2.44458	2843.7	3810	5929	cellular component organization
GO:0048518	5.75761e-185	2.4139	2893.58	3858	6033	positive regulation of biological process
GO:0071840	1.26607e-183	2.39821	2923.79	3888	6096	cellular component organization or biogenesis
GO:0043170	4.32255e-181	2.20778	4008.22	5054	8357	macromolecule metabolic process
GO:0031323	4.41176e-181	2.49532	2537.22	3449	5290	regulation of cellular metabolic process
GO:0048523	2.03808e-178	2.60842	2208.67	3068	4605	negative regulation of cellular process
GO:0009653	1.77347e-176	3.42617	1271.96	1948	2652	anatomical structure morphogenesis

## Sheet: BP_e_Prog
GOBPID	Pvalue	OddsRatio	ExpCount	Count	Size	Term
GO:0006139	0	4.27248	2549.8	3751	4720	nucleobase-containing compound metabolic process
GO:0006725	0	4.13758	2654.06	3873	4913	cellular aromatic compound metabolic process
GO:0006807	0	3.89857	4738.2	6477	8771	nitrogen compound metabolic process
GO:0008152	0	3.83338	5584.18	7415	10337	metabolic process
GO:0009058	0	3.89442	2701.06	3894	5000	biosynthetic process
GO:0009987	0	3.73813	8431.64	10061	15608	cellular process
GO:0016043	0	3.76927	3202.92	4535	5929	cellular component organization
GO:0034641	0	4.26249	2936.06	4279	5435	cellular nitrogen compound metabolic process
GO:0043170	0	3.43459	4514.56	6069	8357	macromolecule metabolic process
GO:0044237	0	4.51447	4969.42	6916	9199	cellular metabolic process
GO:0044238	0	3.84796	5021.82	6791	9296	primary metabolic process
GO:0044249	0	3.9443	2605.99	3774	4824	cellular biosynthetic process
GO:0044260	0	4.0703	3767.44	5333	6974	cellular macromolecule metabolic process
GO:0046483	0	4.2181	2618.95	3838	4848	heterocycle metabolic process
GO:0071704	0	3.67066	5315.15	7065	9839	organic substance metabolic process
GO:0071840	0	3.88166	3293.14	4678	6096	cellular component organization or biogenesis
GO:1901360	0	4.00351	2753.46	3985	5097	organic cyclic compound metabolic process
GO:1901576	0	3.92646	2652.44	3834	4910	organic substance biosynthetic process
GO:0090304	5.05626781953932e-320	4.21504	2267.81	3349	4198	nucleic acid metabolic process
GO:0031323	3.45328833834062e-315	3.57253	2857.72	4038	5290	regulation of cellular metabolic process

## Sheet: BP_e_MG_NC
GOBPID	Pvalue	OddsRatio	ExpCount	Count	Size	Term
GO:0006139	0	3.98351	2464.5	3641	4720	nucleobase-containing compound metabolic process
GO:0006725	0	3.90192	2565.27	3765	4913	cellular aromatic compound metabolic process
GO:0006807	0	3.72546	4579.69	6285	8771	nitrogen compound metabolic process
GO:0008152	0	3.68621	5397.36	7193	10337	metabolic process
GO:0009987	0	3.55514	8149.55	9716	15608	cellular process
GO:0016043	0	3.4809	3095.77	4379	5929	cellular component organization
GO:0034641	0	3.99211	2837.83	4154	5435	cellular nitrogen compound metabolic process
GO:0043170	0	3.317	4363.52	5895	8357	macromolecule metabolic process
GO:0044237	0	4.29332	4803.16	6713	9199	cellular metabolic process
GO:0044238	0	3.67736	4853.81	6586	9296	primary metabolic process
GO:0044260	0	3.81995	3641.4	5168	6974	cellular macromolecule metabolic process
GO:0046483	0	3.94292	2531.33	3726	4848	heterocycle metabolic process
GO:0071704	0	3.5312	5137.33	6854	9839	organic substance metabolic process
GO:0071840	0	3.59328	3182.96	4521	6096	cellular component organization or biogenesis
GO:1901360	0	3.76515	2661.35	3869	5097	organic cyclic compound metabolic process
GO:0009058	1.23375467901429e-310	3.59535	2610.7	3765	5000	biosynthetic process
GO:1901576	0	3.62561	2563.7	3708	4910	organic substance biosynthetic process
GO:0044249	2.32586e-307	3.64419	2518.8	3651	4824	cellular biosynthetic process
GO:0090304	1.40235e-305	3.96929	2191.94	3258	4198	nucleic acid metabolic process
GO:0031323	3.35392e-295	3.3626	2762.12	3913	5290	regulation of cellular metabolic process
