# Supplementary material for: Developmental changes in the accessible chromatin, transcriptome and Ascl1-binding correlate with the loss in Müller Glial regenerative potential
Source: Sci Rep. 2020 Aug 12;10:13615. doi: 10.1038/s41598-020-70334-1 (PMC7423883; doi:10.1038/s41598-020-70334-1)
Supplement: Supplementary file 10 — Supplementary Table S9 [file 41598_2020_70334_MOESM10_ESM.xlsx]

## Sheet: Sheet1
Age	Mouse line	Treatment	Experiment	Number of Mice	Number of cells
P0	Glast-creER;flox-stop-LNL-tTA;CCGFP	ccGFP	IHC cell tracing	9
P0	Glast-creER;flox-stop-LNL-tTA;tetO-mAscl1-ires-GFP	Ascl1 overexpression	IHC cell tracing	3
P2	Glast-creER;flox-stop-LNL-tTA;CCGFP	ccGFP	IHC cell tracing	5
P4	Glast-creER;flox-stop-LNL-tTA;CCGFP	ccGFP	IHC cell tracing	4
P4	Glast-creER;flox-stop-LNL-tTA;tetO-mAscl1-ires-GFP	Ascl1 overexpression	IHC cell tracing	8
P8	Glast-creER;flox-stop-LNL-tTA;CCGFP	ccGFP	IHC cell tracing	6
P8	Glast-creER;flox-stop-LNL-tTA;tetO-mAscl1-ires-GFP	Ascl1 overexpression	IHC cell tracing	10
P12	Glast-creER;flox-stop-LNL-tTA;CCGFP	ccGFP	IHC cell tracing	7
P12	Glast-creER;flox-stop-LNL-tTA;tetO-mAscl1-ires-GFP	Ascl1 overexpression	IHC cell tracing	7
P2	Sox2-EGFP	WT	RNA-seq	4	1.5M
P8	Rlbp1-creER;flox-stop-tdTomato	WT	RNA-seq	26	4.9M
P12	Rlbp1-creER;flox-stop-tdTomato	WT	RNA-seq	16	3.378M
Adult	Rlbp1-creER;flox-stop-tdTomato	WT	RNA-seq	20	4.4M
P0	Bk-6	WT	Ascl1 ChIP	>3	1M
P12	rtTA germline:tetO-Ascl1-ires-GFP	Ascl1 overexpression in culture	Ascl1 ChIP	>3	1.9M
P2	Sox2-EGFP	WT	ATAC-seq	>3	100k
P2	Sox2-EGFP	WT	ATAC-seq	>3	100k
P8	Rlbp1-creER;flox-stop-tdTomato	WT	ATAC-seq	>3	100k
