# Supplementary material for: Developmental changes in the accessible chromatin, transcriptome and Ascl1-binding correlate with the loss in Müller Glial regenerative potential
Source: Sci Rep. 2020 Aug 12;10:13615. doi: 10.1038/s41598-020-70334-1 (PMC7423883; doi:10.1038/s41598-020-70334-1)
Supplement: Supplementary file 11 — Supplementary Table S10 [file 41598_2020_70334_MOESM11_ESM.xlsx]

## Sheet: Sheet1
Dataset	Data type	Publication	Accession number
Adult MG	ATAC	Jorstad et al. 2017	SRX2881310
Bipolar cells	ATAC	Jorstad et al. 2017	SRX2881305
WT whole retinas (P2, P7, Adult)	Dnase	Wilken et al. 2015	Available via ENCODE
Rod Photoreceptors	ATAC	Hughes et al. 2017	SRP199189
NPCs	Ascl1 ChIP	Wapinski et al. 2013	SRP018305
Fib+BAM	Ascl1 ChIP	Wapinski et al. 2013	SRP018305
ESCs+Ascl1	Ascl1 ChIP	Casey et al. 2018	SRP103843
WT whole retina	scRNA-seq	Clarke et al. 2019	SRP158081
